# Supplementary material for: Fine Mapping of a Gene (ER4.1) that Causes Epidermal Reticulation of Tomato Fruit and Characterization of the Associated Transcriptome
Source: Front Plant Sci. 2017 Jul 26;8:1254. doi: 10.3389/fpls.2017.01254 (PMC5526902; doi:10.3389/fpls.2017.01254)
Supplement: Supplementary file 1 [file Table1.xls]

## Sheet: Sheet1
Supplementary Table S1. Transcriptome analysis of genes predicted within an ~300 kb region at 15 or 23 DAP in ER and WT fruit exocarp.
The genes’ expression level were normalized with the value in FPKM , significantly difference expression (P value ≤ 0.01) .
Gene_ID	Physical distance	WT15DAP_rep1	WT15DAP_rep2	WT15DAP_rep3	WT23DAP_rep1	WT23DAP_rep2	WT23DAP_rep3	ER15DAP_rep1	ER15DAP_rep2	ER15DAP_rep3	ER23DAP_rep1	ER23DAP_rep2	ER23DAP_rep3	WT15DAP vs ER15DAP p-value	WT23DAP vs ER23DAP p-value	Functional annotation
Solyc04g082490	SL2.50ch04:66124898..66141356 (- strand)	4.48626	4.92021	4.44075	6.67716	6.00513	6.43815	1.85676	1.53099	1.77739	2.47944	2.09909	2.35356	4.09e-13	2.52e-13	PREDICTED:_niemann-Pick_C1_protein-like_[Solanum_lycopersicum]
Solyc04g082500	SL2.50ch04:66152655..66156822 (- strand)	37.4223	46.0497	43.8808	51.7145	86.723	70.6504	23.8557	25.0367	26.2906	64.9896	47.4387	60.0987	0.0219984	0.838969	PREDICTED:_probable_serine/threonine-protein_kinase_Cx32,_chloroplastic-like_[Solanum_lycopersicum]
Solyc04g082510	SL2.50ch04:66163398..66166734 (- strand)	33.5945	34.7793	35.5211	34.3426	35.4367	34.6731	28.2813	28.2104	30.7365	33.1755	32.5777	32.185	0.299345	1	PREDICTED:_serine/threonine-protein_kinase_PBS1-like_[Solanum_lycopersicum]
Solyc04g082520	SL2.50ch04:66171996..66173618 (- strand)	0	0.0436895	0.0397021	0	0	0.158187	0.183608	0	0.0418023	0.0217209	0.0905765	0.134153	0.78901	1	PREDICTED:_UPF0392_protein_RCOM_0530710-like_[Solanum_lycopersicum]
Solyc04g082530	SL2.50ch04:66174360..66179379 (- strand)	15.1957	11.8026	13.3084	21.0398	6.37639	13.5641	8.77758	7.93463	8.92778	4.91545	6.27737	5.55946	0.412319	0.0413256	PREDICTED:_uncharacterized_protein_LOC101253085_[Solanum_lycopersicum]
Solyc04g082540	SL2.50ch04:66183998..66186163 (+ strand)	0.282828	0.174435	0.0792576	0.0872141	0	0	201.45	186.782	201.115	51.6871	58.5853	53.6692	5.73e-307	7.69e-193	PREDICTED:_ser/Thr-rich_protein_T10_in_DGCR_region-like_[Solanum_lycopersicum]
Solyc04g082550	SL2.50ch04:66187054..66189383 (- strand)	0	0	0	0	0	0	0	0	0	0.0399694	0	0.0493718	NA	1	PREDICTED:_probable_trehalose-phosphate_phosphatase_6-like_[Solanum_lycopersicum]
Solyc04g082560	SL2.50ch04:66195457..66211018 (+ strand)	23.2999	26.0064	23.9583	31.6498	24.8306	28.2332	29.4413	28.5702	28.4402	29.0638	21.6372	26.6114	0.14859	1	PREDICTED:_uncharacterized_protein_LOC101261917_[Solanum_lycopersicum]
Solyc04g082570	SL2.50ch04:66213281..66218316 (+ strand)	16.5969	18.7906	17.2244	25.3622	22.5136	22.9336	11.1863	11.9336	11.2205	23.4975	14.6723	19.6627	0.000549159	0.591453	PREDICTED:_U-box_domain-containing_protein_43-like_[Solanum_lycopersicum]
Solyc04g082580	SL2.50ch04:66218619..66221847 (- strand)	10.8375	9.42707	10.7442	9.20599	8.0436	8.41905	11.6601	11.711	11.8254	11.3644	8.26866	9.46819	0.426129	0.215262	PREDICTED:_F-box/kelch-repeat_protein_At5g42350-like_[Solanum_lycopersicum]
Solyc04g082590	SL2.50ch04:66224012..66228178 (+ strand)	23.0192	20.5157	22.2586	18.0968	21.4381	19.912	11.8018	10.2314	9.85211	6.86445	7.9244	8.23972	3.15e-07	5.99e-11	PREDICTED:_protein_canopy-1-like_[Solanum_lycopersicum]
Solyc04g082600	SL2.50ch04:66228665..66233633 (- strand)	17.0687	18.2003	19.0025	17.0809	16.3762	17.9935	23.6878	22.4315	21.6133	20.3646	16.2795	18.7871	0.0850394	0.410552	PREDICTED:_probable_protein_phosphatase_2C_27-like_[Solanum_lycopersicum]
Solyc04g082610	SL2.50ch04:66237151..66241964 (+ strand)	2.32578	1.95825	2.15301	2.12739	1.78013	2.10082	4.51109	4.15687	4.37189	2.84861	2.93209	3.11785	3.35e-06	0.0161507	PREDICTED:_glutamate_receptor_3.3-like_[Solanum_lycopersicum]
Solyc04g082620	SL2.50ch04:66242188..66249650 (- strand)	7.30198	8.45546	8.23995	10.3819	11.3079	10.6085	5.69698	7.32073	6.18155	7.3594	6.29756	6.59871	0.162968	0.00272899	PREDICTED:_serine/threonine-protein_kinase/endoribonuclease_ire-1-like_[Solanum_lycopersicum]
Solyc04g082630	SL2.50ch04:66250649..66253781 (- strand)	103.605	90.6705	100.067	64.6604	70.2165	66.7605	120.262	114.487	118.597	138.968	127.831	136.9	0.088945	9.16e-15	PREDICTED:_glyceraldehyde-3-phosphate_dehydrogenase_B,_chloroplastic-like_[Solanum_lycopersicum]
Solyc04g082640	SL2.50ch04:66254152..66257699 (- strand)	147.718	151.447	145.688	179.272	189.308	177.657	134.943	143.603	145.994	160.128	157.54	155.554	0.959448	0.659553	PREDICTED:_uncharacterized_protein_LOC101264321_[Solanum_lycopersicum]
Solyc04g082650	SL2.50ch04:66261811..66267726 (+ strand)	6.30267	6.434	5.84678	4.0881	5.66469	5.27794	7.01333	6.68523	7.24622	3.79853	3.7863	4.42456	0.534512	0.481933	PREDICTED:_probable_S-acyltransferase_At2g33640-like_[Solanum_lycopersicum]
Solyc04g082660	SL2.50ch04:66268189..66271102 (+ strand)	3.21491	2.50104	3.07133	1.82501	3.15458	2.32508	2.49987	2.60763	2.00496	0.672126	0.770764	0.788725	0.71191	0.00015639	PREDICTED:_peptidyl-prolyl_cis-trans_isomerase_FKBP18,_chloroplastic-like_[Solanum_lycopersicum]
Solyc04g082670	SL2.50ch04:66271530..66277073 (+ strand)	40.7577	50.8106	44.7706	41.7367	37.7321	42.4	35.4789	35.0671	33.6061	32.1208	25.7636	30.5653	0.0369398	0.0515277	PREDICTED:_dolichyl-diphosphooligosaccharide--protein_glycosyltransferase_subunit_1A-like_[Solanum_lycopersicum]
Solyc04g082680	SL2.50ch04:66277544..66282764 (+ strand)	26.0251	29.2956	25.5469	19.7616	20.7115	20.408	11.8146	10.4308	12.7168	12.2815	12.8396	11.1536	6.96e-11	0.00079266	PREDICTED:_outer_envelope_pore_protein_21B,_chloroplastic-like_[Solanum_lycopersicum]
Solyc04g082690	SL2.50ch04:66286771..66287322 (+ strand)	8.74767	7.57893	8.98842	7.57862	12.2561	8.3719	2.15939	3.25643	2.94979	4.34276	3.19578	3.31328	4.79e-06	0.000314181	PREDICTED:_RING-H2_finger_protein_ATL80-like_[Solanum_lycopersicum]
Solyc04g082700	SL2.50ch04:66288183..66293828 (- strand)	8.84698	7.98065	8.50348	8.79621	7.6419	7.96249	10.4583	8.29038	10.2219	8.77206	8.43129	8.51816	0.337403	0.610051	PREDICTED:_monosaccharide-sensing_protein_2-like_[Solanum_lycopersicum]
Solyc04g082710	SL2.50ch04:66298255..66299698 (+ strand)	0.251505	0	0.0528601	1.33783	1.44781	1.15838	0.146676	0.320568	0.111313	0	0.0602977	0	0.713635	7.89e-09	PREDICTED:_xylem_cysteine_proteinase_1-like_[Solanum_lycopersicum]
Solyc04g082720	SL2.50ch04:66300354..66301776 (- strand)	29.7335	30.7384	28.0917	22.1797	18.7464	18.1804	35.8183	40.4247	40.1891	32.3442	35.0315	33.6248	0.0367124	2.74e-06	PREDICTED:_uncharacterized_protein_LOC101266717_isoform_1_[Solanum_lycopersicum]
Solyc04g082730	SL2.50ch04:66304052..66304720 (- strand)	0.786116	0	0.165222	0.363616	0.377112	0.329152	0.611274	0.200396	0.695848	0	0	0	0.903551	0.209213	PREDICTED:_Unknown Protein (AHRD V1)
Solyc04g082740	SL2.50ch04:66307437..66309325 (- strand)	1.48288	1.28612	2.25956	1.20033	1.3338	1.00895	0	0	0	0	0	0.0526553	1.24e-08	6.6e-07	PREDICTED:_uncharacterized_protein_LOC101267233_[Solanum_lycopersicum]
Solyc04g082750	SL2.50ch04:66314210..66317410 (+ strand)	9.57553	14.065	11.4044	4.23488	4.51294	4.36103	7.31519	9.25006	9.10798	4.9644	5.55802	5.05849	0.0804046	0.338735	PREDICTED:_short-chain_dehydrogenase/reductase_family_42E_member_1-like_[Solanum_lycopersicum]
Solyc04g082760	SL2.50ch04:66318264..66322180 (- strand)	12.4671	12.1835	10.1858	8.48749	9.43427	8.63881	16.6236	13.8762	15.4653	10.4184	10.4403	10.45	0.0288669	0.193795	PREDICTED:_SWI/SNF_complex_subunit_SWI3B-like_[Solanum_lycopersicum]
Solyc04g082770	SL2.50ch04:66324324..66328011 (- strand)	32.0596	27.2195	30.4168	29.5057	38.587	31.7472	31.2736	26.8918	31.0775	26.3071	22.6041	25.1443	0.996683	0.147177	PREDICTED:_uncharacterized_protein_LOC101268392_[Solanum_lycopersicum]
Solyc04g082780	SL2.50ch04:66329061..66332704 (- strand)	72.0211	75.5203	75.3947	58.2911	51.9253	54.0237	63.9898	77.4807	70.2378	67.6604	69.2978	69.1411	0.904048	0.0208542	PREDICTED:_cinnamoyl-CoA_reductase_1-like_[Solanum_lycopersicum]
Solyc04g082790	SL2.50ch04:66333990..66338951 (- strand)	32.7111	32.2419	34.1091	35.8363	35.8675	34.7803	35.6577	31.0391	32.125	34.6705	34.5526	34.1172	0.987465	0.97416	PREDICTED:_DEAD-box_ATP-dependent_RNA_helicase_38-like_[Solanum_lycopersicum]
Solyc04g082800	SL2.50ch04:66341364..66342219 (+ strand)	18.9127	18.3153	18.9683	20.4632	20.6922	20.7465	16.5123	16.1271	13.4124	18.822	18.031	19.9821	0.39853	1	PREDICTED:_uncharacterized_protein_LOC101243990_[Solanum_lycopersicum]
Solyc04g082810	SL2.50ch04:66347439..66348627 (+ strand)	0.0709031	0.262379	0.357649	0.262368	0.748293	0.653127	0.551334	0.144596	0.502092	4.79389	4.48769	4.87424	0.504291	4.13e-13	PREDICTED:_putative_DNA-binding_protein_ESCAROLA-like_[Solanum_lycopersicum]
Solyc04g082820	SL2.50ch04:66349789..66361365 (- strand)	28.261	33.6729	30.6608	23.8591	24.9189	23.6662	35.3641	33.0767	34.2441	24.51	25.4647	23.878	0.441352	0.761547	PREDICTED:_AT-rich_interactive_domain-containing_protein_5-like_[Solanum_lycopersicum]
Solyc04g082830	SL2.50ch04:66364779..66369267 (+ strand)	4.2726	2.5066	2.8911	3.47054	2.94947	3.2725	3.20077	2.55025	2.21385	3.71463	2.6483	3.55235	0.705165	0.830677	PREDICTED:_uncharacterized_protein_LOC101244867_[Solanum_lycopersicum]
Solyc04g082840	SL2.50ch04:66369481..66371442 (- strand)	1.84002	4.16761	2.66707	0.46957	0.608748	0.478196	0.641382	0.582276	0.842448	0.933855	2.37302	1.47797	0.00847817	0.0786741	PREDICTED:_B2-type_cyclin_dependent_kinase_[Solanum_lycopersicum]
Solyc04g082860	SL2.50ch04:66377910..66379733 (- strand)	0.0548257	0.101442	0	0.0507189	0	0.0459117	0.127895	0.447236	0.242651	0.0756502	0.0525771	0.0622975	0.272975	0.920677	PREDICTED:_UDP-glycosyltransferase_74E1-like_[Solanum_lycopersicum]
Solyc04g082870	SL2.50ch04:66381884..66384298 (- strand)	0.0317376	0.20553	0.106727	0.675286	0.27405	0.425239	0.123394	0.258897	0.280932	0.29195	0.15218	0.396692	0.497115	0.650597	PREDICTED:_pentatricopeptide_repeat-containing_protein_At1g25360-like_[Solanum_lycopersicum]
Solyc04g082880	SL2.50ch04:66384697..66390625 (- strand)	43.4962	39.491	42.1588	49.614	51.3204	49.1846	76.0451	76.7191	77.0033	78.2915	66.4495	76.0954	1.28e-10	1.43e-05	PREDICTED:_pyrophosphate--fructose_6-phosphate_1-phosphotransferase_subunit_alpha-like_[Solanum_lycopersicum]
Solyc04g082890	SL2.50ch04:66391190..66393708 (- strand)	172.079	176.781	176.254	142.016	181.416	162.998	152.607	143.444	151.828	129.917	145.78	138.153	0.327564	0.47971	PREDICTED:_bZIP_transcription_factor_60-like_[Solanum_lycopersicum]
Solyc04g082900	SL2.50ch04:66394566..66399116 (- strand)	2.06762	1.95731	2.10207	1.64585	1.33787	1.81199	0.897353	1.618	1.06407	2.01256	2.02894	2.3494	0.0656396	0.321929	PREDICTED:_probable_inactive_serine/threonine-protein_kinase_bub1-like_[Solanum_lycopersicum]
Solyc04g082910	SL2.50ch04:66401288..66401551 (+ strand)	209.906	182.373	183.79	85.4084	88.0213	81.4463	162.092	221.141	198.653	206.577	173.734	183.421	0.998856	3.17e-15	PREDICTED:_calvin_cycle_protein_CP12-3,_chloroplastic-like_[Solanum_lycopersicum]
Solyc04g082920	SL2.50ch04:66402394..66411036 (+ strand)	3.09349	2.81623	2.86353	2.66389	2.47859	2.53541	2.67416	4.09396	3.21893	2.36887	1.75157	2.30911	0.572961	0.769289	PREDICTED:_chlorophyll_a-b_binding_protein_of_LHCII_type_I,_chloroplastic-like_[Solanum_lycopersicum]
Solyc04g082930	SL2.50ch04:66410936..66411112 (+ strand)	13.4239	10.4159	11.2855	13.2196	10.3865	11.604	7.07109	11.0388	11.4992	9.56014	13.7039	9.10282	0.825939	0.979777	PREDICTED:_chlorophyll_a-b_binding_protein_of_LHCII_type_I,_chloroplastic-like_[Solanum_lycopersicum]
Solyc04g082940	SL2.50ch04:66411463..66412733 (- strand)	0.547963	0.506938	1.26685	0.887105	1.24861	1.14718	0.745656	1.39686	1.57638	0.598577	0.262745	0.466981	0.466667	0.127114	PREDICTED:_uncharacterized_protein_LOC101246922_[Solanum_lycopersicum]
Solyc04g082950	SL2.50ch04:66414369..66416485 (+ strand)	8.05591	7.83608	7.77881	2.76807	3.35663	3.12249	42.1669	36.3312	39.5662	16.3455	22.7351	17.5491	3.36e-28	2.29e-30	PREDICTED:_uncharacterized_protein_LOC101247215_[Solanum_lycopersicum]
Solyc04g082960	SL2.50ch04:66424312..66424875 (+ strand)	145.41	110.511	128.416	122.198	170.021	157.047	256.467	165.455	214.362	118.698	184.93	149.322	0.021242	1	PREDICTED:_uncharacterized_protein_LOC101247521_[Solanum_lycopersicum]
Solyc04g082970	SL2.50ch04:66427349..66431019 (+ strand)	21.0528	19.1544	18.4523	12.017	13.0361	11.6699	25.1942	22.0761	23.5696	16.688	18.1848	17.8142	0.136161	0.0016123	PREDICTED:_uncharacterized_protein_LOC101248099_[Solanum_lycopersicum]
Solyc04g082980	SL2.50ch04:66431979..66449457 (+ strand)	9.11417	11.1004	9.90389	10.0236	7.51182	8.97203	13.6275	13.3471	13.3244	10.2013	7.48511	9.1306	0.0157496	0.692499	PREDICTED:_tetratricopeptide_repeat_protein_37-like_[Solanum_lycopersicum]
Solyc04g082990	SL2.50ch04:66451224..66453686 (+ strand)	21.2331	13.0956	17.4153	6.86693	10.7655	8.96271	10.2017	5.45673	8.09864	5.39911	7.78071	5.78651	0.0109391	0.455256	PREDICTED:_tetratricopeptide_repeat_protein_37-like_[Solanum_lycopersicum]
Solyc04g083000	SL2.50ch04:66457338..66457580 (- strand)	0	0	0	0	0	0	0	0	0	0	0	0	NA	NA	PREDICTED:_Unknown Protein (AHRD V1)
Solyc04g083010	SL2.50ch04:66463110..66467941 (- strand)	14.7057	14.0401	14.3412	13.577	11.3437	11.6251	23.396	19.8235	22.4415	14.5152	13.5103	13.9695	7.48e-05	0.17921	PREDICTED:_uncharacterized_aarF_domain-containing_protein_kinase_At1g79600,_chloroplastic-like_isoform_1_[Solanum_lycopersicum]
