# Supplementary material for: Fine Mapping of a Gene (ER4.1) that Causes Epidermal Reticulation of Tomato Fruit and Characterization of the Associated Transcriptome
Source: Front Plant Sci. 2017 Jul 26;8:1254. doi: 10.3389/fpls.2017.01254 (PMC5526902; doi:10.3389/fpls.2017.01254)
Supplement: Supplementary file 3 [file Table3.xls]

## Sheet: Sheet1
Supplementary Table S3. Total different expression genes at 15 or 23 DAP in ER and WT fruit exocarp. cut-off with P-value(P value ≤ 0.01)
The genes’ expression level were normalized with the value in FPKM
Gene_ID	WT15DAP_rep1	WT15DAP_rep2	WT15DAP_rep3	WT23DAP_rep1	WT23DAP_rep2	WT23DAP_rep3	ER15DAP_rep1	ER15DAP_rep2	ER15DAP_rep3	ER23DAP_rep1	ER23DAP_rep2	ER23DAP_rep3	WT15DAP_average	WT23DAP_average	ER15DAP_average	ER23DAP_average	WT15DAP vs ER15DAP p-value	WT23DAP vs ER23DAP p-value
Solyc00g007060	13.9281	14.8529	15.2151	14.6594	16.2437	15.6096	7.55529	10.8004	8.78518	16.1113	9.99767	14.0257	14.6654	15.5042	9.04697	13.3782	0.000140556	0.899146
Solyc00g009110	5.76033	5.07829	5.86822	15.7358	11.866	13.7336	9.66972	7.80853	8.48815	32.1672	30.1875	32.4573	5.56895	13.7785	8.65547	31.604	0.000232632	3.83e-16
Solyc00g009120	9.33809	6.24401	7.69506	14.7113	15.7896	14.8654	9.84933	7.07066	8.67502	47.7128	41.761	45.8572	7.75905	15.1221	8.53167	45.1103	0.620258	8.23e-21
Solyc00g024150	30.506	25.541	28.0186	19.4724	20.0488	19.2873	29.4734	33.5947	33.4838	34.9373	37.6656	35.7467	28.0219	19.6029	32.184	36.1165	0.359299	2.21e-08
Solyc00g025290	41.1619	39.9769	45.8745	27.866	40.0972	32.7526	20.8475	31.3582	27.6406	38.6623	39.9275	42.8291	42.3378	33.5719	26.6154	40.473	0.000713055	0.143993
Solyc00g049520	18.5061	14.4099	18.4104	24.1106	22.4901	22.4711	11.0325	14.939	13.3779	7.44782	10.5004	6.65894	17.1088	23.0239	13.1164	8.20239	0.2413	3.71e-10
Solyc00g080750	17.6991	26.7813	24.274	64.1753	103.901	77.2476	3.49898	4.12949	3.71754	22.1107	18.124	23.0086	22.9181	81.7747	3.782	21.0811	1.19e-07	0.00036736
Solyc00g091170	19.8478	21.4873	19.1268	16.3101	15.7506	16.2672	21.9187	19.8077	20.4657	11.1198	9.0613	10.9765	20.154	16.1093	20.7307	10.3858	0.877774	0.00906563
Solyc00g110870	10.4159	11.7774	12.56	14.4535	10.6495	12.6431	24.7478	18.2378	22.9565	9.14594	8.97976	9.98239	11.5845	12.582	21.9807	9.36936	1.81e-06	0.227764
Solyc00g136560	1.44616	2.00683	1.72236	1.44932	1.84998	1.41287	0.843385	0.983074	0.746724	8.75782	10.9792	10.3387	1.72511	1.57072	0.857728	10.0253	0.12361	1.22e-13
Solyc00g140060	15.791	30.6698	23.3679	40.0656	20.9093	32.1696	45.597	53.484	47.5734	27.99	22.5822	27.649	23.2762	31.0482	48.8848	26.0738	4.12e-05	0.811876
Solyc00g156980	24.7083	27.7101	25.4354	51.7794	37.3489	45.6048	47.601	48.8465	47.8487	43.3705	39.266	43.6032	25.9513	44.911	48.0987	42.0799	3.64e-08	1
Solyc00g160780	21.8556	23.0275	23.4778	8.56477	6.40716	6.482	9.08741	16.2499	11.8225	1.11693	2.911	1.20721	22.787	7.15131	12.3866	1.74505	0.000685358	9.22e-11
Solyc00g164680	7.44088	7.55774	9.40518	12.2748	14.5276	11.765	11.5314	14.8032	15.3838	16.3222	20.3093	16.7621	8.1346	12.8558	13.9061	17.7979	0.000554057	0.0329094
Solyc00g174330	0.171085	0.395692	0.215747	1.3453	2.54424	1.28942	0.066517	0	0	20.1839	24.6924	20.1692	0.260841	1.72632	0.0221723	21.6818	0.0831156	9.4e-18
Solyc00g174340	4.47103	14.477	9.79971	37.3729	52.8546	47.2024	1.73831	1.13975	1.2721	467.543	545.912	519.104	9.5826	45.8099	1.38339	510.853	1.4e-12	3.14e-34
Solyc00g184350	9.02805	12.9543	13.9406	17.2149	14.4952	15.429	20.344	18.4114	19.5707	13.8978	14.6652	15.911	11.9743	15.713	19.442	14.8247	0.00965471	1
Solyc00g230080	7.08495	11.1228	7.40026	15.0946	15.8609	15.8214	14.6911	15.1055	15.7735	17.2809	10.2945	15.8571	8.53601	15.5923	15.19	14.4775	0.00639549	1
Solyc00g247300	0.177627	0.164329	0.111998	0.123242	0.0426053	0.0371869	0.414363	0.226403	0.393078	1.30718	3.15134	1.99312	0.151318	0.067678	0.344615	2.15055	0.544387	0.000401897
Solyc01g005010	2.30358	2.58317	2.46478	1.80814	2.14315	2.63051	6.24218	4.41309	6.30256	2.9538	5.28846	3.29172	2.45051	2.19394	5.65261	3.84466	0.0018537	0.103777
Solyc01g005060	2.71628	1.5296	2.03536	0.327758	0.28327	0.0494488	0.137749	0.722537	0.365883	0.108638	0.169883	0	2.09375	0.220159	0.408723	0.0928404	0.00116661	0.470644
Solyc01g005080	9.67418	8.14951	7.93471	5.12961	3.77305	5.63138	16.5434	12.6314	14.3418	6.80099	8.74944	7.77526	8.58613	4.84468	14.5056	7.77523	0.00033706	0.00454286
Solyc01g005130	3.36496	2.62878	3.77189	6.50251	7.67652	7.13857	1.2792	1.14372	1.25762	3.61128	3.15524	3.10132	3.25521	7.10587	1.22685	3.28928	0.000142265	0.00107302
Solyc01g005160	1.25576	2.94586	2.677	3.31914	0.774524	1.99051	1.22058	1.73778	1.66735	11.4278	11.7845	10.8801	2.29287	2.02806	1.5419	11.3642	0.133289	5.53e-22
Solyc01g005220	1.71295	3.26264	1.77892	3.045	4.80148	4.07834	0.62681	0.753461	0.53515	9.68608	6.92512	9.0832	2.2515	3.97494	0.638474	8.5648	3.87e-07	7.19e-05
Solyc01g005280	22.2755	14.9986	18.173	21.7654	27.189	27.6496	46.3265	28.8291	35.8185	35.5864	42.9135	35.3834	18.4824	25.5346	36.9914	37.9611	0.000210021	0.0678198
Solyc01g005290	1.04345	0.35103	0.956977	4.12443	4.55054	4.05125	1.9178	2.6116	2.0152	3.79581	2.00132	4.25759	0.783819	4.24207	2.18153	3.35157	0.00349342	0.870002
Solyc01g005330	77.6036	70.1607	77.1376	59.558	49.7995	54.9151	108.172	101.033	102.774	54.3518	68.7404	60.2029	74.9673	54.7576	103.993	61.0984	0.000791902	0.330328
Solyc01g005370	10.666	13.0801	13.1375	14.7623	18.7213	16.5481	7.8437	8.00935	7.02604	12.1693	12.6866	11.9317	12.2945	16.6773	7.62636	12.2625	0.00428836	0.172893
Solyc01g005400	2.41882	0.769219	1.58867	13.7754	15.2295	14.8751	2.17473	0.770754	2.07416	0.521494	0.289952	0.687115	1.59224	14.6267	1.67321	0.499521	0.88853	3.91e-52
Solyc01g005420	32.438	29.7522	31.3222	56.8441	32.2779	45.4802	39.9971	42.8101	42.0033	79.7136	75.6359	77.7719	31.1708	44.8674	41.6035	77.7071	0.0192287	9.18e-08
Solyc01g005440	203.149	171.595	194.059	139.725	152.657	147.686	111.249	116.002	118.52	120.396	109.902	119.051	189.601	146.689	115.257	116.45	1.24e-06	0.228922
Solyc01g005470	3.98561	3.30904	3.09295	4.2543	5.98099	6.58961	0.317863	0.312618	0.452301	2.82024	1.96008	3.83204	3.46253	5.6083	0.360927	2.87079	6.12e-11	0.0455056
Solyc01g005480	16.2459	20.7392	19.3042	10.1173	15.2385	12.9205	11.7505	13.234	12.5728	9.37158	7.87686	9.77141	18.7631	12.7588	12.5191	9.00662	0.00351327	0.0900478
Solyc01g005520	17.2015	19.3779	17.0683	14.1269	9.93588	9.4562	20.9735	24.5202	23.6681	16.577	20.8726	18.3159	17.8826	11.173	23.0539	18.5885	0.0626703	2.08e-05
Solyc01g005550	39.9045	36.9531	37.0272	13.8704	13.3363	13.7982	61.2691	49.7672	52.707	14.5466	17.4115	14.9738	37.9616	13.6683	54.5811	15.644	0.00103259	0.321929
Solyc01g005720	0.0348234	0.0966488	0.058552	0.869803	0.768444	1.07898	0.0812347	0.213052	0.0308247	2.54667	2.53804	2.572	0.0633414	0.905741	0.10837	2.55224	0.801715	3.22e-05
Solyc01g005730	0.677536	0.966334	0.783205	18.4902	14.0302	14.8937	2.9635	2.15896	3.02367	32.4743	35.8986	33.5857	0.809025	15.8047	2.71538	33.9862	6.46e-13	7.59e-10
Solyc01g005740	0	0	0.278946	1.84169	1.91005	2.77855	0.258005	0.676662	0.293702	8.24096	10.8186	8.29446	0.0929819	2.17676	0.409456	9.11801	0.718408	0.00172818
Solyc01g005760	0.135513	0.526544	0.318992	6.51885	7.15085	7.05849	1.9178	1.7687	1.91924	17.1777	19.0775	17.6771	0.327017	6.9094	1.86858	17.9774	8.24e-20	1.92e-17
Solyc01g005810	59.0361	58.4952	58.4205	60.9753	69.8358	64.5123	44.9929	38.9917	41.7661	49.3439	47.9297	46.4681	58.6506	65.1078	41.9169	47.9139	0.00750184	0.0538111
Solyc01g006090	8.99161	8.45261	7.19347	12.0747	11.3401	10.8695	4.79275	4.73215	4.62143	5.43637	4.93728	5.3145	8.21257	11.4281	4.71544	5.22938	0.00348065	1.35e-05
Solyc01g006100	4.93696	6.47992	5.29188	3.48245	2.75319	3.02319	2.97516	3.96435	3.49605	0.993442	0.710172	1.01677	5.56959	3.08628	3.47852	0.906796	0.00603895	5.8e-11
Solyc01g006140	0.57983	1.03931	0.913992	1.27394	1.63415	1.45667	2.47978	2.03238	1.7643	1.5168	1.04259	1.3177	0.844378	1.45492	2.09215	1.29236	0.000151042	1
Solyc01g006170	49.0375	50.0271	47.1555	82.2772	114.591	94.7299	38.2354	28.3575	35.3794	55.6448	52.7597	52.7436	48.74	97.1994	33.9908	53.716	0.072351	0.00137252
Solyc01g006320	38.9955	56.3354	48.1255	10.7513	17.3245	15.1212	15.1612	25.9535	20.1495	20.012	12.8952	19.3719	47.8188	14.399	20.4214	17.4264	2.42e-05	0.347582
Solyc01g006370	26.2349	33.9652	30.5717	27.3165	17.0916	21.6351	47.9297	49.3935	48.1122	22.0217	17.4067	20.483	30.2572	22.0144	48.4785	19.9705	7.88e-07	0.977741
Solyc01g006390	12.0229	8.80557	11.4764	0	0.120158	0.209753	2.33722	11.7487	7.31664	0.633633	3.24277	1.20961	10.7683	0.109971	7.13419	1.69534	0.602315	0.0017696
Solyc01g006400	614.752	329.298	497.429	7.98673	6.82887	9.3269	131.703	213.833	169.817	28.9481	251.603	105.102	480.493	8.0475	171.784	128.551	0.0806169	5.95e-07
Solyc01g006520	0.14391	0.159763	0.193575	0.639024	0.469442	0.506149	0.156663	0.381527	0.127385	1.45619	0.828046	1.42264	0.165749	0.538205	0.221859	1.23563	0.854403	0.00492282
Solyc01g006540	53.2395	51.627	49.9757	49.0707	26.5829	37.9542	84.5067	100.054	90.6837	138.079	131.424	136.607	51.6141	37.8693	91.748	135.37	7.29e-10	8.1e-45
Solyc01g006550	0.147795	0.0273459	0.0497003	2.57041	1.92846	2.35154	0.666555	0.391827	0.366306	5.54695	6.7465	5.8106	0.0749469	2.28347	0.474896	6.03468	2.84e-06	3.82e-07
Solyc01g006560	3.15499	2.7798	3.09446	0.023164	0.0480475	0.125811	0.973525	0.817034	0.531945	0.103651	0.0480254	0.0711303	3.00975	0.0656742	0.774168	0.074269	6.59e-10	0.96863
Solyc01g006720	3.28981	6.0285	4.76027	0.146317	0.0303495	0.211918	2.58272	2.67718	2.68805	0.276437	0.788722	0.575101	4.69286	0.129528	2.64932	0.546754	0.15057	0.00473026
Solyc01g006790	2.09703	5.23807	3.87853	1.93995	3.31972	2.3707	10.2729	6.73561	9.37396	1.06097	1.30716	0.833985	3.73788	2.54346	8.79416	1.06737	0.00689089	0.0455741
Solyc01g006830	119.463	112.225	113.258	118.147	100.953	107.257	138.264	143.714	144.095	135.034	155.359	142.264	114.982	108.786	142.024	144.219	0.0465527	0.0032626
Solyc01g006870	73.6592	53.9504	62.8098	102.966	97.6039	101.82	149.869	113.736	134.458	76.2358	71.4521	71.278	63.4731	100.797	132.688	72.9886	1.22e-12	0.0622635
Solyc01g006880	3.87521	4.5703	4.42674	4.84377	4.6262	4.7934	7.94733	8.20455	8.68031	4.44234	3.57443	4.10922	4.29075	4.75446	8.2774	4.042	4.24e-09	0.72558
Solyc01g006890	92.2661	109.134	102.89	101.765	82.0754	91.3844	47.5005	56.1773	53.2687	81.4634	55.4465	74.6404	101.43	91.7416	52.3155	70.5167	9.01e-12	0.192782
Solyc01g006930	12.9365	9.4484	11.3254	19.166	18.8975	17.7159	14.2191	15.3234	15.4546	26.8424	24.4388	25.5307	11.2368	18.5931	14.999	25.604	0.0261973	0.00260334
Solyc01g006960	10.6358	10.9217	10.1973	11.7037	10.6705	11.2877	13.6019	14.3684	14.6077	11.3068	9.52655	11.2367	10.5849	11.2206	14.1926	10.69	0.00936317	0.993381
Solyc01g007020	15.8264	12.342	14.7125	7.50815	4.28275	5.56464	10.7681	10.3447	10.7313	14.5818	29.8195	19.5395	14.2936	5.78518	10.6147	21.3136	0.674032	0.000665806
Solyc01g007100	4.51529	5.51711	5.75368	9.85157	6.21207	9.06051	9.1861	8.88974	9.52698	14.2632	13.889	14.1496	5.26202	8.37472	9.20094	14.1006	3.57e-06	2.52e-06
Solyc01g007410	45.8835	44.8602	46.026	61.7405	45.0225	55.452	49.8687	64.8628	42.9225	107.438	64.0025	89.1655	45.5899	54.0716	52.5513	86.8686	0.688785	0.005921
Solyc01g007490	203.549	167.106	183.056	183.439	212.54	186.214	164.327	166.386	160.074	272.981	234.12	251.778	184.57	194.065	163.596	252.96	0.561312	0.00248356
Solyc01g007890	2.35938	1.24728	1.87019	0.997785	1.22885	0.959664	1.10078	0.481162	1.0144	0.279048	0.258585	0.191495	1.82562	1.0621	0.865445	0.243043	0.110462	0.00185617
Solyc01g007950	5.04667	4.71373	5.18102	3.1648	1.839	2.94611	3.01864	2.5235	3.47924	3.73845	5.46792	4.52139	4.98047	2.64997	3.00713	4.57592	0.0159992	0.0046665
Solyc01g007980	22.9793	24.9927	22.4366	45.5434	54.3502	50.6656	18.236	22.2822	20.0188	69.8204	57.3239	66.5997	23.4695	50.1864	20.179	64.5813	0.371025	0.00470613
Solyc01g007990	38.9576	42.4496	39.8728	41.5278	49.8142	47.4994	28.2396	29.2686	27.9273	50.5057	33.808	42.9614	40.4266	46.2805	28.4785	42.425	0.00385791	1
Solyc01g008020	13.1426	13.6261	14.8113	11.5817	12.4464	10.9109	10.3076	10.0509	11.2323	4.89842	6.46477	5.72888	13.86	11.6463	10.5303	5.69736	0.125769	1.58e-06
Solyc01g008090	384.028	381.33	395.329	311.024	354.047	334.271	270.314	292.707	286.784	299.07	259.871	296.444	386.896	333.114	283.268	285.129	0.00656118	0.65047
Solyc01g008140	6.199	6.39032	6.12351	9.83086	12.9571	11.4205	3.18482	4.31181	4.15459	9.71444	7.4522	8.86767	6.23761	11.4028	3.88374	8.6781	0.000647851	0.26919
Solyc01g008300	0.464523	0.601644	0.859153	0.859455	1.2479	0.700195	0.144483	0.189465	0.328946	2.39293	3.29649	2.32245	0.641773	0.935849	0.220965	2.67062	0.135259	0.00934847
Solyc01g008320	7.65982	10.2408	8.61979	10.929	6.54275	8.38501	11.5576	11.3853	12.6466	12.3474	10.6155	11.8824	8.84013	8.61891	11.8632	11.6151	0.0172248	0.00493006
Solyc01g008790	81.9916	100.375	92.2537	52.5556	60.8215	56.9337	67.4656	80.4968	71.2863	41.4502	32.1972	38.9027	91.54	56.7703	73.0829	37.5167	0.0772048	0.00370842
Solyc01g009080	18.1927	14.3409	18.6431	16.7304	18.0743	16.7673	20.5082	19.8679	20.0105	27.6281	31.0735	29.2957	17.0589	17.1907	20.1289	29.3324	0.343378	2.52e-05
Solyc01g009300	24.7759	18.5901	22.0543	21.0815	18.4319	19.4162	37.2774	31.5455	34.4601	13.5385	14.1034	13.1478	21.8068	19.6432	34.4277	13.5966	2.6e-06	0.00834658
Solyc01g009430	55.488	43.4911	49.417	108.302	82.9473	98.4476	14.4912	11.3588	12.4652	46.9181	28.5546	42.7897	49.4653	96.5656	12.7717	39.4208	5.4e-19	2.62e-07
Solyc01g009690	0.118008	0.109173	0.074407	0.927934	1.18882	0.741161	0.137643	0.150413	0.208915	4.09793	2.94238	4.05624	0.100529	0.952637	0.165657	3.69885	0.551724	1.61e-11
Solyc01g009700	0.037794	0.069929	0.254187	1.888	1.41417	1.55081	0.617152	0.231226	0.267634	4.3284	4.67548	4.35889	0.120637	1.61766	0.372004	4.45426	0.0179912	2.56e-07
Solyc01g009820	25.1595	28.1842	27.0987	23.7379	32.6866	26.4898	21.9508	24.0554	22.7726	39.6731	33.6635	39.8113	26.8141	27.6381	22.9262	37.7159	0.352196	0.000717892
Solyc01g009860	145.724	182.796	158.752	151.008	159.46	149.06	18.4048	49.8584	34.5465	84.4298	38.4947	71.3681	162.424	153.176	34.2699	64.7642	6.29e-28	2.44e-06
Solyc01g010020	8.23047	6.32257	6.42511	12.3047	10.4347	11.5692	8.34275	6.14445	8.58635	15.683	17.5477	16.3245	6.99272	11.4362	7.69118	16.5184	0.628993	0.00951168
Solyc01g010190	114.01	106.864	110.362	48.3759	88.1001	68.1655	57.6537	77.8993	66.7378	35.0996	27.4336	33.5953	110.412	68.2139	67.4302	32.0428	0.00541264	0.000109574
Solyc01g010230	39.8838	45.026	42.0829	19.5711	35.7147	28.1715	15.2819	34.3031	21.3871	30.3612	28.3812	31.9206	42.3309	27.8191	23.6573	30.221	0.00429229	0.701248
Solyc01g010310	19.6627	20.8397	20.4624	15.8057	16.1176	13.2685	36.1455	27.1545	31.7681	12.7315	18.5817	13.8826	20.3216	15.064	31.6894	15.0653	0.00289731	1
Solyc01g010350	0	0	0	1.37729	1.11099	1.1544	0.343017	0	0.292857	0.735495	0.634557	0.689216	0	1.21423	0.211958	0.686423	0.00551201	0.41161
Solyc01g010360	0	0.143248	0.195262	5.22835	4.0111	5.1218	0.903019	0.631551	1.23355	2.63507	3.78651	2.90306	0.112837	4.78708	0.922706	3.10822	4.36e-05	0.185047
Solyc01g010520	15.4893	17.1321	16.6257	15.8624	12.5577	13.641	29.2441	26.984	27.219	19.585	22.1988	20.815	16.4157	14.0204	27.8157	20.8663	3.58e-06	0.000633573
Solyc01g010660	16.8146	21.0369	19.5028	20.3413	12.5297	17.1555	19.7583	16.5924	18.0231	33.4107	45.6542	37.1693	19.1181	16.6755	18.1246	38.7447	1	1.37e-05
Solyc01g011000	123.425	139.714	130.853	124.376	136.983	127.594	91.3942	100.717	96.5174	116.362	121.268	120.695	131.331	129.651	96.2096	119.442	0.00847005	0.965114
Solyc01g011090	0.916595	1.53512	1.15587	2.51457	1.84979	1.99832	2.16278	1.88537	2.07033	1.72994	1.66708	1.97528	1.20253	2.1209	2.03949	1.79077	0.00118694	0.744809
Solyc01g011350	81.8915	66.5364	72.4612	35.3214	33.2321	35.4558	37.1117	62.4946	47.684	16.1486	10.468	14.9807	73.6297	34.6698	49.0968	13.8658	0.0299323	1.9e-06
Solyc01g011510	29.7992	28.2521	30.3345	30.9435	32.9785	32.2277	47.744	62.2786	53.7363	31.7043	28.3998	32.8891	29.4619	32.0499	54.5863	30.9978	1.48e-09	0.947717
Solyc01g014140	1.56776	1.7727	3.22182	1.61148	1.00277	1.16699	0.270906	0.888118	0.154194	1.28193	0	0.98968	2.18743	1.26041	0.437739	0.757203	0.00981263	0.861525
Solyc01g014840	1.89366	2.54977	2.28554	1.83854	2.71626	2.2609	1.76407	2.69564	2.20729	6.44178	4.58494	5.56042	2.24299	2.2719	2.22233	5.52905	1	3.7e-10
Solyc01g015050	0.268934	1.9904	1.35656	2.98548	1.0321	4.27897	3.55504	5.48452	4.52301	4.57671	2.32114	4.58378	1.2053	2.76551	4.52086	3.82721	0.00856691	0.552355
Solyc01g016370	0.146832	0.0679195	0.0617207	0.543334	0.5635	0.461096	0.0285437	0.0374303	0.0324929	2.07669	1.05608	1.9604	0.0921574	0.522643	0.0328223	1.69772	0.568318	0.00555018
Solyc01g017600	101.457	101.62	100.376	136.799	187.977	155.096	88.3119	24.5866	63.0507	29.949	13.7957	25.3797	101.151	159.958	58.6497	23.0415	0.110874	1.49e-12
Solyc01g021600	3.1853	0.644618	1.84104	0.0920845	0.286507	0.583496	0.154803	0.304498	0.352443	4.57831	9.35491	5.93808	1.89032	0.320696	0.270581	6.62377	0.0280984	0.000166511
Solyc01g049810	2.76937	5.04871	3.52654	1.73307	1.68017	1.39828	1.07671	1.91026	2.01877	2.28526	1.99184	2.7303	3.78154	1.60384	1.66858	2.3358	0.00221927	0.186359
Solyc01g056940	554.57	679.816	631.92	501.025	611.736	562.124	446.915	475.543	447.904	418.886	458.129	441.45	622.102	558.295	456.787	439.488	0.00565851	0.139214
Solyc01g056990	3.20193	3.08564	3.14051	3.0238	1.72802	2.12273	1.34863	1.15633	1.71237	1.62612	2.17502	1.62966	3.14269	2.29152	1.40578	1.81026	0.00519607	0.659388
Solyc01g057080	67.0095	69.664	57.8421	93.9181	96.1138	95.5261	27.0113	32.4501	27.3761	95.9665	63.1867	87.6012	64.8385	95.186	28.9458	82.2515	1.96e-10	0.88335
Solyc01g057520	8.1847	8.49871	8.18895	15.439	14.6419	14.0114	6.43062	6.58531	7.15054	9.77399	9.79084	10.2084	8.29078	14.6974	6.72216	9.92439	0.214023	0.00869886
Solyc01g057600	7.71848	5.81213	6.94163	3.9853	8.26643	5.86229	12.8411	7.87035	11.5988	12.5491	10.8447	11.5239	6.82408	6.038	10.7701	11.6392	0.045709	0.00141728
Solyc01g057770	36.9769	33.1291	35.0603	40.1851	18.7143	27.5828	60.2738	46.551	50.7912	54.4069	81.3351	62.4294	35.0554	28.8274	52.5387	66.0571	0.117297	0.000538446
Solyc01g057830	32.6713	30.7757	31.0095	18.8499	15.6967	16.9387	28.7587	38.6222	34.537	29.9172	23.1539	27.2655	31.4855	17.1618	33.9726	26.7789	0.690537	7.41e-06
Solyc01g058010	3.57657	2.63281	3.45946	4.41155	3.50527	4.15444	5.80143	4.31359	5.00414	5.92562	4.72071	5.26572	3.22295	4.02375	5.03972	5.30401	0.00537371	0.0631104
Solyc01g058260	53.2176	45.8072	48.8688	45.768	38.7767	41.3289	58.5663	57.959	57.9036	56.1752	60.6862	56.0563	49.2979	41.9579	58.143	57.6392	0.147769	0.00111555
Solyc01g058540	0.204937	0.0631979	0.05743	2.7174	2.22839	2.1166	0.478069	0.278625	0.423277	4.27309	5.5684	5.2783	0.108521	2.35413	0.393324	5.03993	0.052813	0.00212057
Solyc01g058720	38.7976	65.6411	54.3322	49.3507	57.5549	53.237	15.4122	16.8779	14.7449	51.449	59.9549	51.6322	52.9236	53.3809	15.6783	54.3454	3.52e-14	0.91853
Solyc01g059870	10.2359	10.0781	10.8344	6.08464	3.58908	4.92271	21.193	19.701	19.4857	6.08821	6.5441	5.92057	10.3828	4.86548	20.1266	6.18429	1.54e-10	0.0456668
Solyc01g060050	0.797088	0.931468	0.634842	1.70762	1.00625	1.37011	1.95728	2.01054	2.11668	1.50505	1.36787	1.35858	0.787799	1.36133	2.02817	1.4105	0.000275711	0.921732
Solyc01g060140	61.5656	61.8969	63.6458	60.9933	51.3017	55.4935	38.9667	45.2761	41.6823	65.3154	50.8593	61.5788	62.3694	55.9295	41.975	59.2512	0.000267802	0.383231
Solyc01g060240	14.6575	8.89881	13.221	57.063	84.8163	69.4267	12.1098	9.02979	9.46048	25.6322	26.7949	26.7174	12.2591	70.4354	10.2	26.3815	0.81447	0.000426034
Solyc01g065500	2.02055	1.64081	1.56656	2.22227	1.63702	2.04924	3.43909	2.83865	2.9809	2.89128	4.04761	3.66072	1.74264	1.96951	3.08621	3.5332	0.000685644	0.000670001
Solyc01g065720	6.77582	6.52005	7.68314	11.163	10.253	11.1382	11.3995	11.6219	12.0696	10.6577	9.68673	10.1944	6.99301	10.8514	11.697	10.1796	3.44e-06	1
Solyc01g065980	153.155	122.599	143.973	169.779	175.686	179.292	126.928	106.676	114.329	117.363	102.102	110.189	139.909	174.919	115.978	109.885	0.239537	0.000230312
Solyc01g066020	0.217568	0.230034	0.365819	1.78269	1.31209	1.32742	0.700883	0.919091	0.770343	1.28661	1.10284	1.32439	0.271141	1.47407	0.796772	1.23795	0.00126503	0.901655
Solyc01g066440	19.8741	16.177	16.1901	16.5326	11.8989	14.3206	19.3473	18.0658	17.5238	6.55458	8.12594	7.39625	17.4137	14.2507	18.3123	7.35892	0.800139	1.49e-05
Solyc01g066460	1.50471	0.174007	0.711568	7.22101	7.39879	6.77285	1.53569	0.095895	0.915702	0.216276	0	0.106861	0.796762	7.13088	0.849094	0.107712	0.901392	9.32e-28
Solyc01g066470	0.833112	0.0856377	0.544753	3.85354	6.3945	4.65105	1.36762	0	0.737448	0.553489	0	0.210367	0.487834	4.96636	0.701688	0.254619	0.677376	9.79e-07
Solyc01g066570	20.2887	18.9932	19.4934	10.5762	11.2777	11.1244	15.5258	23.3971	19.8119	7.36906	4.86416	5.71769	19.5918	10.9928	19.5783	5.98364	1	0.00126195
Solyc01g066610	1.68136	1.72831	1.71336	1.49257	1.51538	1.25155	1.16214	1.8703	1.89419	0.796767	0.928354	0.67543	1.70768	1.41983	1.64221	0.800184	0.985241	0.0084238
Solyc01g066720	368.523	371.018	356.767	333.264	375.953	342.959	162.625	278.989	212.69	289.741	260.841	282.167	365.436	350.725	218.101	277.583	1.14e-07	0.227497
Solyc01g066740	20.8308	21.8129	20.0998	13.3188	8.52479	10.6004	23.4178	25.7087	23.9644	16.5308	18.0922	16.8039	20.9145	10.8147	24.3636	17.1423	0.213288	3.04e-06
Solyc01g066760	30.7149	30.5009	32.5736	4.04055	7.56996	6.72522	13.6947	15.0849	13.2198	2.07371	8.78251	3.28196	31.2631	6.11191	13.9998	4.71272	3.27e-07	0.147501
Solyc01g066820	1.29543	1.14138	1.14093	1.71199	1.21328	1.65304	2.37438	2.32733	2.37526	2.44005	2.39587	2.78624	1.19258	1.52611	2.35899	2.54072	0.000730172	0.00852867
Solyc01g066900	12.8888	17.3566	13.4002	7.90186	10.2439	10.41	8.18377	11.4315	8.64098	7.15584	8.48391	8.14591	14.5485	9.51861	9.41876	7.92855	0.00815739	0.590301
Solyc01g067020	0.560553	1.14089	0.75401	5.08193	11.3299	8.85628	0.0581172	0.228633	0.0992372	6.65184	3.11787	5.81745	0.818484	8.4227	0.128663	5.19572	0.00380001	0.714655
Solyc01g067120	2.52894	5.48907	6.95063	7.46843	10.2653	10.1001	2.87407	1.78525	1.89415	12.9738	13.5253	11.6601	4.98955	9.27794	2.18449	12.7197	0.000844381	0.137188
Solyc01g067290	10.4864	9.03989	10.6993	6.74656	4.75611	5.78779	12.713	14.338	13.9656	9.75596	9.55354	9.8845	10.0752	5.76349	13.6722	9.73133	0.0347248	4.66e-05
Solyc01g067330	23.0905	26.9662	22.8074	20.4674	45.6551	33.3789	4.77886	7.69906	6.60577	39.5334	20.3754	33.3703	24.288	33.1672	6.36123	31.093	9.61e-05	1
Solyc01g067370	2.53752	4.51452	4.04779	1.68535	3.74551	2.83327	0.303561	0.26538	0.230374	0.837932	0.187189	0.998082	3.69994	2.75471	0.266439	0.674401	1.05e-08	0.00737267
Solyc01g067510	11.8157	9.27701	10.783	2.94839	2.57304	2.63638	12.5424	8.48126	11.6974	1.09048	1.71457	0.905367	10.6252	2.71927	10.907	1.23681	0.939878	0.00143483
Solyc01g067600	3.93021	4.96172	4.58045	7.62604	5.93522	6.60619	7.39198	7.00236	7.29694	5.97122	4.43575	5.50572	4.4908	6.72248	7.23042	5.30423	2.52e-05	0.366766
Solyc01g067780	0.847857	0.810526	1.04543	0.261449	0.867691	0.615339	0.39557	0.547542	0.52535	0.0649945	0	0.128454	0.901271	0.581493	0.489487	0.0644829	0.135727	1.99e-06
Solyc01g067790	3.38624	4.51835	3.741	4.95994	4.66503	3.88997	4.4729	4.6481	5.07254	3.00514	2.24818	2.83647	3.88186	4.50498	4.73118	2.6966	0.240081	0.00584751
Solyc01g067800	18.2075	17.4824	17.7422	12.6753	11.9106	12.706	12.4061	14.44	12.4539	21.0207	15.1239	20.2448	17.8107	12.4306	13.1	18.7965	0.0346286	7.83e-05
Solyc01g067930	46.5856	60.5248	55.1432	75.1312	49.7821	67.5851	69.0281	82.6976	73.4865	83.8653	71.5558	80.5231	54.0845	64.1661	75.0707	78.6481	0.00291958	0.0314523
Solyc01g067940	39.9359	36.1645	34.0261	46.3227	33.6737	32.0923	39.8323	33.4388	34.8063	49.1352	50.1558	48.3456	36.7088	37.3629	36.0258	49.2122	1	0.00823532
Solyc01g068000	15.037	10.5097	12.4038	18.315	14.0199	16.3817	24.3382	24.946	24.8265	26.9059	35.3049	29.5395	12.6502	16.2389	24.7035	30.5834	3.05e-06	1.42e-05
Solyc01g068030	9.90459	7.89433	7.4941	6.41388	4.82448	5.67836	8.23488	8.54571	9.03703	9.46154	10.0829	10.6051	8.431	5.6389	8.60588	10.0499	0.961584	0.000209284
Solyc01g068270	12.9753	12.4288	11.9702	3.74442	4.29653	3.67799	6.47332	5.62009	6.02221	3.47249	2.56021	3.44127	12.4581	3.90632	6.03854	3.15799	2.35e-08	0.628522
Solyc01g068490	4.12077	8.4142	5.93884	3.21306	5.70447	4.8311	2.40319	2.58114	2.55331	8.94863	4.57276	7.5085	6.15794	4.58287	2.51255	7.00996	0.00782311	0.17944
Solyc01g068600	3.08251	4.31614	2.66151	6.39687	4.79588	5.5115	4.85863	7.56059	5.6046	5.5945	3.83493	5.9639	3.35339	5.56808	6.00794	5.13111	0.00786723	1
Solyc01g073700	0.990506	0.916349	1.07064	0.0436339	0	0	0.110029	0.048095	0.0417509	0	0	0	0.992497	0.0145446	0.0666251	0	5.15e-05	0.99836
Solyc01g073820	11.5738	11.1566	10.6147	23.061	50.0081	39.5816	0.251739	2.14574	1.71941	13.7736	20.1027	17.5195	11.115	37.5502	1.3723	17.1319	3.46e-06	0.170522
Solyc01g073830	7.22923	13.224	9.73798	14.0594	30.5812	17.9552	0.830429	2.2617	1.16348	9.37058	6.46006	7.70105	10.0637	20.8653	1.41854	7.84389	8.02e-05	0.146324
Solyc01g073840	10.9971	24.6123	19.1909	16.8014	47.4259	32.6969	0.345503	3.79445	1.27824	11.7255	8.0427	9.93983	18.2667	32.3081	1.80607	9.90267	5.51e-05	0.124311
Solyc01g073860	4.29139	8.77117	5.53751	4.98551	13.2136	11.2824	0.155206	0.305291	0.0883401	1.882	1.14848	2.04122	6.20002	9.8272	0.182946	1.69056	2.73e-07	0.0098034
Solyc01g073910	2.61294	1.85948	1.80242	2.97504	3.21402	4.03959	0.104194	0.546534	0.177916	3.32808	4.81881	4.22517	2.09161	3.40955	0.276215	4.12402	3.81e-10	0.604164
Solyc01g073970	63.983	125.538	95.2539	52.0382	44.5057	49.2268	26.5346	52.8732	43.1849	12.9976	14.4449	12.5715	94.9249	48.5902	40.8642	13.338	0.0116445	0.00022805
Solyc01g074000	120.393	133.325	127.37	70.5742	68.9622	70.2736	60.0627	85.8118	70.1665	21.0531	20.9192	22.6872	127.029	69.9367	72.0137	21.5532	1.25e-07	3.99e-24
Solyc01g079090	27.1721	24.2439	24.8907	15.8759	14.6851	15.1803	24.4348	24.0414	26.1048	19.5732	19.8676	21.6522	25.4356	15.2471	24.8604	20.3643	1	0.00617626
Solyc01g079110	84.6688	86.2086	88.198	49.2111	48.0772	51.4717	45.1073	66.3243	50.0372	20.2095	19.5297	19.494	86.3585	49.5866	53.8229	19.7444	4.62e-05	1.97e-13
Solyc01g079240	94.5114	104.768	102.8	101.669	87.0501	96.7391	86.2641	88.3885	85.0804	66.1821	52.3279	62.4963	100.693	95.1526	86.5777	60.3354	0.343985	0.000425751
Solyc01g079260	79.845	116.833	101.723	53.7763	75.5434	70.1085	27.0253	41.398	35.4472	46.3721	39.76	46.202	99.4669	66.4761	34.6235	44.1114	1.47e-10	0.12252
Solyc01g079360	14.2289	10.6479	14.0357	4.32919	2.85167	4.55435	7.03192	6.31942	5.14996	6.36998	6.36782	5.78457	12.9708	3.91174	6.1671	6.17412	6.93e-06	0.00938809
Solyc01g079400	42.733	37.187	40.2892	21.7697	25.0864	24.7718	36.2026	38.6793	36.9625	14.0007	9.95507	12.4607	40.0697	23.876	37.2815	12.1388	0.852729	1.5e-07
Solyc01g079410	89.4602	85.4518	88.625	104.327	100.686	101.89	153.196	138.948	149.081	99.1832	94.6093	96.1583	87.8457	102.301	147.075	96.6503	4.53e-08	1
Solyc01g079480	140.705	167.179	151.478	210.459	296.487	253.261	135.905	100.196	117.839	127.553	139.927	131.536	153.121	253.402	117.98	133.006	0.270255	0.00030911
Solyc01g079500	17.0089	15.988	17.0522	26.0284	28.0126	27.8015	19.2377	19.1985	20.0476	16.6782	16.7184	16.6398	16.683	27.2808	19.4946	16.6788	0.227442	0.000150319
Solyc01g079520	5.29128	5.44896	5.30882	7.46745	6.05859	6.5171	6.84738	7.40389	8.27339	5.26708	5.40762	5.29924	5.34969	6.68105	7.50822	5.32465	0.00724961	0.32053
Solyc01g079530	1.71468	0.793154	0.864919	7.13809	7.15626	6.10256	2.59997	3.05974	1.97313	3.86442	4.35755	3.45835	1.12425	6.79897	2.54428	3.89344	0.00430921	0.0402102
Solyc01g079570	0.714373	1.56961	1.27622	0	0	0	0	0.121405	0.105391	0	0	0	1.18673	0	0.0755985	0	0.000263395	NA
Solyc01g079580	66.9184	67.8334	69.1222	11.5933	15.4447	13.4515	52.9233	55.88	51.3282	8.48684	7.93459	7.88705	67.958	13.4965	53.3772	8.10282	0.0672618	0.000173191
Solyc01g079620	65.7721	55.2997	57.3446	35.7879	33.7017	32.3406	97.0089	104.699	98.5301	30.2212	42.1551	33.9606	59.4721	33.9434	100.079	35.4456	1.62e-07	0.782423
Solyc01g079660	52.679	20.5081	33.0091	8.02128	0.863292	5.1375	36.8917	55.4671	42.5752	6.99793	35.8493	17.9389	35.3987	4.67402	44.978	20.262	0.812384	0.00922795
Solyc01g079750	5.20897	5.59347	5.89103	2.98306	2.40958	3.0119	2.57974	2.68735	3.26601	2.06783	1.99219	2.23719	5.56449	2.80151	2.84437	2.09907	3.61e-05	0.334505
Solyc01g079780	118.438	122.093	118.702	88.9052	115.824	108.816	95.5824	86.7807	91.0593	62.4515	84.942	70.8943	119.745	104.515	91.1408	72.7626	0.0529222	0.00691086
Solyc01g079790	6.88463	6.40602	6.25629	5.04361	4.65809	5.33205	8.32409	10.9562	9.72236	7.834	6.02983	6.94112	6.51565	5.01125	9.66756	6.93499	0.00664347	0.0119631
Solyc01g079940	5.70976	5.19276	5.3697	9.40029	13.9274	12.764	2.40805	3.45379	3.21237	13.6427	14.8491	14.1579	5.42407	12.0306	3.02474	14.2166	0.00132995	0.314214
Solyc01g080020	51.7398	66.3431	59.6561	48.9945	55.1413	55.1727	40.488	68.2833	52.0382	32.9187	27.0847	31.2644	59.2463	53.1028	53.6032	30.4226	0.706055	0.00285762
Solyc01g080080	22.4434	18.4909	20.0073	11.5955	10.9696	11.844	13.0394	12.522	13.569	14.5297	13.9696	14.4832	20.3139	11.4697	13.0435	14.3275	0.00505331	0.116396
Solyc01g080130	19.2668	16.9345	17.3599	13.3746	10.0933	12.6859	30.5242	21.9445	27.883	10.5344	11.7893	10.9633	17.8537	12.0513	26.7839	11.0957	0.00540452	0.962667
Solyc01g080200	6.15074	6.19569	6.07472	5.96718	6.07029	6.06573	1.95969	3.82775	2.71443	2.82089	0.845055	2.11271	6.14038	6.0344	2.83396	1.92622	1.81e-07	8.81e-11
Solyc01g080260	0.42021	0.259167	0.329719	2.25466	2.12332	2.18171	0.544584	0.142826	0.520742	0.103079	0.10746	0.143243	0.336365	2.18656	0.402717	0.117928	0.723864	2.28e-22
Solyc01g080280	31.3594	37.7699	35.6237	22.3157	18.2969	18.333	33.1618	40.2375	35.2118	27.3399	28.8075	29.453	34.9177	19.6485	36.2037	28.5335	0.899487	0.000278444
Solyc01g080460	28.2297	24.8655	26.3717	63.9947	48.6508	55.2429	49.1226	47.6637	47.1772	89.5184	89.1483	87.8469	26.489	55.9628	47.9878	88.8379	2.01e-10	3.39e-07
Solyc01g080480	0.176706	0	0.0742783	0.0817349	0.0423843	0	0.0687023	0.135137	0.0782077	0.6502	1.69459	1.07924	0.0836615	0.0413731	0.0940158	1.14134	1	0.00380383
Solyc01g080600	10.2195	14.8119	14.7011	5.46232	6.64555	5.03968	5.20941	9.72588	7.9404	1.93239	1.74229	2.38696	13.2441	5.71585	7.62523	2.02055	0.0217004	0.00027173
Solyc01g080680	8.41187	22.2007	15.3283	37.5659	29.046	33.2186	28.2889	48.2424	36.1337	37.2366	30.7524	33.9391	15.3136	33.2768	37.555	33.9761	3.42e-06	0.865679
Solyc01g080720	1.42153	1.61694	1.58691	2.65166	2.70537	2.53694	0.996643	1.54455	0.804488	1.24334	0.603398	0.794392	1.54179	2.63132	1.11523	0.880377	0.201614	2.26e-07
Solyc01g080750	1.3263	0.968688	0.821594	0	0.133947	0	0.0542798	0.213537	0.12358	0.321066	1.33885	0.634549	1.03886	0.0446489	0.130465	0.764822	0.0102822	0.00417075
Solyc01g080760	13.4449	15.5712	14.9393	19.2616	29.1445	24.2026	10.6632	11.0428	11.3966	13.9717	12.3469	14.0962	14.6518	24.2029	11.0342	13.4716	0.209339	0.00437006
Solyc01g080890	100.506	94.4677	99.8765	106.472	102.596	104.248	58.0612	75.1291	63.5775	131.744	96.7392	112.587	98.2832	104.439	65.5893	113.69	0.000436733	0.266913
Solyc01g080920	0.520117	0.831124	0.516764	0.0874831	0.317555	0.27717	0.036767	0.0482137	0.125562	0.0869908	0.181377	0.161182	0.622668	0.227403	0.0701808	0.143183	0.00212682	0.753354
Solyc01g081060	5.21823	5.39856	4.62282	75.8362	91.4634	87.7252	7.06814	5.49255	5.96005	40.0016	18.1336	31.7828	5.07987	85.0083	6.17358	29.9727	0.535113	4e-05
Solyc01g081190	12.5952	11.6522	11.9446	12.9306	12.0105	13.4415	10.5702	15.7405	11.9647	18.7922	17.0132	19.0677	12.064	12.7942	12.7585	18.291	0.895867	0.00517397
Solyc01g081290	4.62002	4.37239	4.19655	3.58619	3.34567	3.11288	6.81331	5.5773	6.43981	3.59858	3.70061	3.56011	4.39632	3.34825	6.27681	3.61976	0.00429229	0.546224
Solyc01g081310	9.58078	9.30915	7.87456	8.31847	13.6598	10.2193	10.6962	9.71472	10.3284	19.6944	19.9156	20.6174	8.9215	10.7325	10.2464	20.0758	0.392104	6.7e-08
Solyc01g081320	2.70661	4.13535	4.75775	5.00774	2.79353	3.15943	6.69654	8.61413	7.00595	4.8098	2.79224	4.19383	3.86657	3.65357	7.43887	3.93196	0.00249484	0.645751
Solyc01g081390	11.289	10.7579	11.2032	8.63738	10.546	9.20476	6.79814	6.05848	7.28791	7.00766	8.75034	7.66756	11.0834	9.46271	6.71484	7.80852	0.000646639	0.462179
Solyc01g081420	0.929046	2.25616	1.17157	2.6858	1.22561	1.94499	4.9666	3.90772	5.24258	2.40361	1.55915	2.30925	1.45226	1.95213	4.70563	2.09067	0.000115909	0.865091
Solyc01g081450	125.568	91.3803	112.194	97.4945	96.2323	99.0459	98.1673	109.537	100.867	149.591	143.997	140.272	109.714	97.5909	102.857	144.62	0.877405	2.49e-05
Solyc01g081540	18.9749	26.7615	22.538	43.3693	39.554	41.1348	27.696	29.1078	28.2632	25.5302	23.4145	24.2624	22.7581	41.3527	28.3557	24.4024	0.0479591	9.9e-06
Solyc01g081600	0	0	0	0.609499	0.316061	0.643685	0.256157	0.671814	0.971994	4.79805	7.47665	5.30287	0	0.523081	0.633322	5.85919	0.00174971	5.11e-06
Solyc01g081620	9.0861	7.73338	8.28372	1.6811	1.82098	2.401	1.63286	1.11179	1.60855	5.70215	11.5405	7.54827	8.36773	1.9677	1.45106	8.26364	2.58e-06	0.000163599
Solyc01g086640	2.198	1.50868	1.78825	1.6726	0.61224	1.03907	8.98675	4.41019	7.12343	2.34803	5.7456	3.62547	1.83164	1.10797	6.84012	3.90637	0.00489731	0.0180572
Solyc01g086670	0.750208	0.809716	0.420466	2.77605	1.19962	2.30352	0.680578	1.01996	0.996096	6.72855	10.9115	8.02723	0.66013	2.09307	0.898878	8.55577	0.834823	0.00220612
Solyc01g086690	2.7492	2.32887	2.19986	5.36231	4.8622	5.18691	4.97089	4.66089	4.16336	2.97076	3.20821	3.08623	2.42598	5.13714	4.59838	3.0884	3.78e-05	0.00722355
Solyc01g086800	30.3258	56.466	51.8504	26.397	22.3434	24.538	11.1438	22.5721	14.3845	4.88481	7.60797	5.52503	46.214	24.4261	16.0335	6.00594	0.00058346	1.94e-05
Solyc01g086810	0.457518	0.222771	0.323903	2.11624	1.77893	2.03664	1.08601	1.05581	1.06574	2.06003	0.923693	1.47752	0.334731	1.97727	1.06919	1.48708	8.22e-06	0.707417
Solyc01g086820	77.0662	96.4543	89.6814	40.6004	47.4463	47.1273	24.9827	48.6056	36.8966	14.2944	14.2978	16.0464	87.734	45.058	36.8283	14.8795	1.99e-09	1.38e-11
Solyc01g086870	108.309	110.528	104.739	125.19	118.991	118.156	41.1432	74.7585	61.0773	109.297	79.4856	100.737	107.858	120.779	58.993	96.5065	4.37e-10	0.347867
Solyc01g086930	3.58831	4.31556	4.79653	2.22408	3.40831	3.21524	2.23218	3.87845	3.08098	1.35335	1.47969	1.26397	4.23347	2.94921	3.06387	1.36567	0.164315	0.000761099
Solyc01g087210	176.256	167.855	172.589	184.945	127.818	157.072	258.651	228.33	246.449	158.83	157.563	155.484	172.233	156.611	244.477	157.292	0.00016283	0.809159
Solyc01g087260	16.8704	12.9817	14.5562	18.071	14.2844	16.3183	18.3088	18.1886	17.7262	22.6147	19.098	22.2234	14.8028	16.2246	18.0745	21.312	0.0723616	0.0029853
Solyc01g087290	6.7297	5.64088	5.99939	5.13926	5.37334	4.91691	9.13129	7.7832	8.19579	8.1433	6.28044	8.10873	6.12332	5.14317	8.3701	7.51083	0.0397068	0.00405484
Solyc01g087530	18.6752	20.4865	18.9166	17.6363	22.7703	20.8247	10.4626	13.2241	12.5703	17.9248	11.6286	15.4916	19.3595	20.4104	12.0857	15.015	0.000243334	0.1893
Solyc01g087570	51.3306	67.285	59.4979	52.7906	47.9063	52.472	30.1259	25.6712	29.4656	45.2885	84.3673	61.5841	59.3712	51.0563	28.4209	63.7467	0.0050271	0.590207
Solyc01g087600	18.1342	19.1557	17.3183	20.5774	13.9137	17.6724	27.4185	25.5468	24.9697	18.7545	17.4922	17.4425	18.2027	17.3879	25.9783	17.8964	0.00069775	0.684435
Solyc01g087630	2.2543	1.39035	0.789662	0.695148	0.180237	0	0.43823	0.957775	0.332574	2.67854	3.78324	2.4548	1.47811	0.291795	0.576193	2.97219	0.247293	0.000153106
Solyc01g087730	37.85	35.3567	38.9801	20.8144	17.905	20.1182	30.2493	43.3119	36.1096	38.904	38.2638	37.9608	37.3956	19.6125	36.5569	38.3762	1	2.86e-11
Solyc01g087780	1.73334	1.87919	1.68491	0.0501096	0.207878	0.0453601	0.252718	0.165698	0.383577	0.946724	0.727237	1.03095	1.76581	0.101116	0.267331	0.901636	1.35e-11	2.09e-11
Solyc01g087790	0.346293	0.640735	0.509475	1.78864	1.60585	1.93327	0.560987	0.73564	0.638603	3.31824	3.653	3.29546	0.498834	1.77592	0.645077	3.42223	0.578741	0.000475068
Solyc01g087850	32.3798	29.0659	29.9584	63.0343	87.4491	75.3157	47.3457	40.2842	44.357	42.8526	47.3228	44.961	30.468	75.2664	43.9956	45.0455	0.011929	0.00345063
Solyc01g087980	8.53781	4.2485	5.70956	2.51309	2.23403	2.97903	10.5116	11.4758	11.2789	4.9979	12.8397	8.37846	6.16529	2.57538	11.0888	8.7387	0.149551	0.00179837
Solyc01g087990	16.9174	15.2782	14.5611	12.2966	12.3113	11.1311	12.7073	12.1456	12.8356	7.14588	7.22888	6.57112	15.5856	11.913	12.5628	6.98196	0.299443	0.00115878
Solyc01g088090	15.4171	12.4893	13.3305	11.8606	7.54911	9.86683	15.7461	14.7023	14.4246	18.7196	19.611	18.2444	13.7456	9.75885	14.9577	18.8583	0.58017	2.29e-09
Solyc01g088100	77.0933	64.3645	70.4048	59.497	49.4197	53.3513	79.9836	77.6986	78.6213	64.7978	77.3356	67.7763	70.6209	54.0894	78.7678	69.9699	0.350164	0.00897781
Solyc01g088380	1.60909	1.81943	2.01411	2.67941	2.33287	2.73986	1.65438	1.80483	2.13648	1.31572	1.09731	1.35097	1.81421	2.58404	1.86523	1.25467	0.984102	9.46e-05
Solyc01g088390	5.41943	6.27765	5.32185	6.82509	8.25814	8.31386	5.20564	4.82951	5.44213	4.44066	4.3237	4.55382	5.67298	7.79903	5.15909	4.4394	0.878018	0.00189795
Solyc01g088400	72.6384	89.5178	83.2411	41.4201	49.8058	44.3347	62.1518	64.96	62.3378	17.5387	12.9582	14.7249	81.7991	45.1869	63.1499	15.0739	0.0389428	4.44e-23
Solyc01g088530	58.0076	69.4853	63.0919	39.3222	48.0409	41.8796	34.1524	35.1256	31.8535	24.3885	18.4052	22.437	63.5282	43.0809	33.7105	21.7436	4.85e-09	8.66e-08
Solyc01g088610	141.043	166.353	154.099	94.0896	84.7506	94.0181	89.0493	93.1665	94.9037	77.536	67.5752	77.2589	153.832	90.9528	92.3731	74.1234	2.33e-06	0.395026
Solyc01g088690	8.41124	9.53017	8.89874	11.7592	9.2941	9.97195	9.92096	11.3232	9.87143	15.7356	19.9844	15.7055	8.94672	10.3418	10.3719	17.1419	0.496596	0.000512943
Solyc01g088700	40.6183	54.8664	47.9351	63.6722	55.7243	60.409	65.3929	59.779	61.6478	58.5337	55.9076	58.4585	47.8066	59.9352	62.2732	57.6333	0.00847005	0.99399
Solyc01g088820	15.1955	17.8816	17.5782	18.2745	24.7844	21.836	15.0298	16.3622	17.2707	14.9008	13.8146	13.6059	16.8851	21.6316	16.2209	14.1071	0.985111	0.00917416
Solyc01g089850	4.6996	5.37541	5.4595	1.81808	2.1315	1.35954	3.38858	3.31089	3.55488	0.471612	0.737487	0.194185	5.17817	1.76971	3.41812	0.467761	0.20276	9.59e-05
Solyc01g090180	3.96446	4.18241	3.68375	1.2225	1.66826	0.931899	1.13574	2.05669	1.23131	1.63149	1.80089	1.77819	3.94354	1.27422	1.47458	1.73686	0.000195623	0.375533
Solyc01g090200	20.4941	20.8316	20.485	20.3075	16.7613	18.1094	13.3477	16.5271	14.5974	18.352	13.3319	16.4889	20.6036	18.3927	14.8241	16.0576	0.00627668	0.861585
Solyc01g090240	19.9241	23.4459	19.6965	14.4992	12.2665	14.1032	13.8274	15.4853	13.5001	9.8804	6.84616	8.53589	21.0222	13.623	14.2709	8.42081	0.00216557	0.00205367
Solyc01g090270	27.3093	31.4014	28.5776	32.8127	38.0652	35.2784	33.5173	32.1602	32.4824	24.5228	23.5728	25.115	29.0961	35.3855	32.7199	24.4035	0.349168	0.00841051
Solyc01g090300	3.95525	4.94477	4.67321	1.0878	0	0.716146	6.98234	6.43112	5.10968	1.72086	3.07543	2.55081	4.52441	0.601317	6.17438	2.44903	0.322322	5.81e-05
Solyc01g090430	23.1767	27.6643	25.7951	26.3555	31.9634	29.3882	12.3747	16.4758	15.0791	26.0278	17.1779	23.5107	25.5453	29.2357	14.6432	22.2388	3.78e-06	0.287065
Solyc01g090640	1.90103	1.99853	3.12375	3.9969	6.88112	5.35474	1.41103	0.96922	1.22381	2.42439	1.40874	1.76737	2.34111	5.41092	1.20135	1.86683	0.124713	0.00440522
Solyc01g090650	1.37314	1.77078	1.78407	2.11714	3.71277	2.57853	0.970671	0.721295	0.736647	1.01434	0.957692	0.921982	1.64266	2.80281	0.809538	0.964671	0.0497741	0.000795311
Solyc01g090710	0.341155	0	0.0478015	0.526002	1.52747	1.23798	0.309492	0.057978	0.201321	0.0261521	0	0	0.129652	1.09715	0.189597	0.00871736	0.869177	0.000231755
Solyc01g090730	158.592	137.439	148.867	93.2562	74.2631	84.4172	214.067	155.987	193.373	130.625	176.467	145.691	148.299	83.9788	187.809	150.928	0.168805	0.000199822
Solyc01g090760	8.54791	11.4006	10.3601	1.18614	1.57188	1.07372	10.0255	9.73298	11.7909	0.556971	0.478178	0.445172	10.1029	1.27725	10.5165	0.493441	0.936288	0.00648976
Solyc01g090780	7.54987	9.47116	8.55598	10.0947	8.88545	9.19692	13.2208	10.6546	12.359	10.3944	7.85807	9.03633	8.52567	9.39236	12.0781	9.09627	0.000638198	0.882031
Solyc01g090790	11.9427	9.53512	10.4529	12.1833	8.55444	10.96	20.7039	20.1016	20.4549	17.4572	17.7678	17.2882	10.6436	10.5659	20.4201	17.5044	4.44e-09	5.76e-06
Solyc01g090840	6.12613	3.993	3.97973	6.24686	9.68468	7.11219	9.25656	7.24046	6.83998	8.03679	7.61065	7.75205	4.69962	7.68124	7.779	7.79983	0.00646431	0.877635
Solyc01g090860	6.17347	6.71999	6.66183	7.87045	6.60078	6.86727	9.40978	8.83171	9.92326	7.22577	7.03954	6.52622	6.51843	7.11283	9.38825	6.93051	0.00122908	0.965521
Solyc01g090950	7.73082	6.66217	7.58992	4.35962	4.57223	4.03509	5.9908	7.63996	6.79624	2.41109	2.71669	2.5571	7.32763	4.32232	6.809	2.56162	0.860899	0.00193702
Solyc01g091030	2.52912	3.18469	3.18934	1.29982	2.62872	2.05908	0.928677	0.573085	0.932794	1.35713	1.2127	0.918017	2.96771	1.99587	0.811518	1.16261	2.6e-05	0.226532
Solyc01g091050	0.119078	0.146883	0.367064	0.917984	0.647398	0.631541	0.0925933	0.0404735	0	0	0.0761293	0	0.211008	0.732308	0.0443556	0.0253764	0.104479	2.27e-07
Solyc01g091130	4.06936	4.49571	3.88612	3.5818	2.80501	2.77913	7.18877	6.08315	6.08508	6.26922	7.84283	7.13794	4.1504	3.05531	6.45234	7.08333	0.00366755	5.38e-09
Solyc01g091170	30.3312	21.4995	26.6918	40.9786	30.7755	37.1402	18.6645	19.9141	19.9914	94.9699	162.543	115.668	26.1742	36.2981	19.5233	124.394	0.72431	0.00428911
Solyc01g091260	279.609	285.578	282.762	80.6371	52.9176	70.2884	112.187	152.554	136.289	54.1237	68.2424	58.7443	282.65	67.9477	133.677	60.3701	6.76e-15	0.647183
Solyc01g091270	39.4789	44.9084	41.4234	29.8814	20.602	25.8266	43.6115	48.8775	45.4993	38.9462	46.9602	42.8202	41.9369	25.4367	45.9961	42.9088	0.557646	5.8e-07
Solyc01g091340	15.0629	16.2834	17.4559	40.9186	34.5727	36.8312	16.0161	19.772	17.4585	22.7365	19.2735	22.2458	16.2674	37.4408	17.7489	21.4186	0.657007	2.12e-05
Solyc01g091420	0.939292	0.260691	0.710696	3.12816	7.84032	6.84321	1.46077	0	0.249431	0.345618	0	0.320191	0.636893	5.93723	0.570065	0.221936	1	0.000627447
Solyc01g091460	17.2568	21.6037	19.4897	22.8559	16.1818	19.9261	26.1791	24.3162	26.8268	19.0372	15.3376	17.7588	19.4501	19.6546	25.774	17.3778	0.00643279	0.8565
Solyc01g091470	0.988648	1.10719	1.04988	0.866457	1.298	1.1765	0	0.053058	0.0460592	0.382925	0.249501	0.266065	1.04857	1.11365	0.0330391	0.299497	8.81e-09	0.00615074
Solyc01g091480	11.7208	12.6505	12.089	10.115	6.92417	8.70184	16.4346	17.4845	16.9553	11.7926	11.7344	12.0079	12.1534	8.58032	16.9581	11.845	0.00430801	0.00329547
Solyc01g091510	15.472	13.8335	14.5889	21.4246	28.0081	24.1201	12.3587	13.8581	12.8914	15.053	14.122	14.7426	14.6314	24.5176	13.0361	14.6392	0.627936	0.000133437
Solyc01g091570	14.1906	11.7918	13.2873	8.56835	8.23416	8.53897	10.0433	10.4841	11.6585	13.64	11.4084	13.3245	13.0899	8.44716	10.7287	12.791	0.42591	0.00321474
Solyc01g091700	6.126	8.50105	7.30599	3.29484	4.44228	3.34046	1.49552	3.84961	2.58518	0.720787	0.614801	0.728464	7.31101	3.69253	2.64344	0.688017	3.7e-06	7.54e-10
Solyc01g091740	3.88208	4.23606	3.96103	4.60422	4.52044	4.30676	6.63074	6.12379	6.13837	4.63936	4.23198	4.73162	4.02639	4.47714	6.29763	4.53432	0.00241972	0.837038
Solyc01g091770	1.3588	2.37446	1.9039	1.9088	2.41421	2.99219	0.860921	0.615793	0.801847	1.04162	0.916976	1.00073	1.87905	2.4384	0.75952	0.986441	0.00320152	0.00229999
Solyc01g091910	20.9847	29.0378	25.7874	41.8213	29.7229	35.8716	26.3498	22.9575	25.3235	55.1547	46.9479	51.7597	25.27	35.8053	24.8769	51.2874	1	7.51e-05
Solyc01g094020	34.7941	29.0391	32.3226	8.56373	4.86615	6.26698	43.1067	40.5058	45.6487	8.5971	17.2788	11.1434	32.0519	6.56562	43.0871	12.3398	0.0557603	8.61e-05
Solyc01g094040	90.5553	88.6519	90.1002	85.8039	121.718	104.338	46.9052	54.5663	49.5717	57.8459	55.8818	60.6815	89.7692	103.954	50.3477	58.1364	6.82e-06	9.15e-05
Solyc01g094050	1.3547	4.46479	3.3277	6.46194	2.84318	4.23643	6.58373	7.05785	7.64453	3.57301	1.92841	3.31916	3.04907	4.51385	7.09537	2.94019	0.00421155	0.458296
Solyc01g094170	22.5452	20.09	20.6653	10.7073	10.1642	10.7974	24.5667	25.4492	24.7954	15.0515	15.8358	15.6577	21.1002	10.5563	24.9371	15.515	0.197841	0.000453899
Solyc01g094210	2.72655	1.90583	2.59783	1.51339	1.4533	1.5729	0.518254	1.29742	1.34081	1.17046	0.23242	0.791744	2.41007	1.5132	1.05216	0.73154	0.00820842	0.162381
Solyc01g094330	2.45486	3.53278	2.52242	3.91113	4.54698	4.25423	2.96936	2.7813	3.0482	2.50911	2.55037	2.18892	2.83669	4.23745	2.93295	2.41613	0.946163	0.0057334
Solyc01g094360	2.23497	2.00683	1.87894	5.10808	2.58577	2.69729	3.98691	3.55247	4.2476	4.777	5.7365	5.19115	2.04024	3.46372	3.92899	5.23488	0.00406152	0.0651391
Solyc01g094410	47.6079	40.788	41.3078	28.8289	22.3817	25.1882	75.1229	70.7971	71.4108	39.8747	53.0418	44.9794	43.2345	25.4663	72.4436	45.9653	5.46e-07	2.4e-08
Solyc01g094460	21.528	25.2707	24.9197	24.8693	28.8023	26.4529	18.6747	20.7934	20.0615	11.5686	11.36	10.6022	23.9061	26.7082	19.8432	11.1769	0.276096	3.7e-12
Solyc01g094660	7.06348	7.43839	7.24384	10.4736	8.67542	10.3199	11.0823	10.5483	11.108	13.3178	11.1696	12.3665	7.24857	9.82295	10.9129	12.2846	0.000434568	0.0334493
Solyc01g094700	224.509	202.055	210.777	406.583	333.843	364.063	412.798	283.333	355.83	433.335	368.418	406.369	212.447	368.163	350.653	402.708	8.44e-07	0.327879
Solyc01g094790	28.5697	20.8583	21.1846	19.2216	17.3901	18.3252	11.9027	14.7068	14.7234	4.93085	4.76947	5.02332	23.5375	18.3123	13.7776	4.90788	0.000927415	1.03e-16
Solyc01g094800	15.9884	19.1785	18.4065	21.844	15.1415	18.7171	24.6448	23.8223	24.4443	20.4855	17.909	20.0706	17.8578	18.5675	24.3038	19.4883	0.00249373	0.494949
Solyc01g094820	8.74815	7.23048	7.80256	6.86046	8.94712	7.95799	5.49031	7.33547	6.87886	3.49262	3.19392	3.40597	7.92706	7.92185	6.56821	3.36417	0.410573	1.19e-07
Solyc01g094830	2.30931	2.54252	2.45487	1.95978	1.84941	2.01376	3.99208	3.91161	4.39237	2.00142	2.04988	2.21199	2.43557	1.94098	4.09869	2.08776	0.000330599	0.669807
Solyc01g094840	5.12439	4.19894	3.81572	4.80827	6.04027	7.29509	1.76464	2.53797	2.26799	4.64653	2.38691	4.28389	4.37969	6.04788	2.1902	3.77244	0.00788315	0.201043
Solyc01g094860	5.37253	6.14419	6.40052	7.14295	8.98812	8.65892	2.72909	3.9091	3.27397	5.62508	3.67644	5.01568	5.97241	8.26333	3.30405	4.7724	1.88e-05	0.00136367
Solyc01g094920	69.7459	75.5544	75.8551	75.1068	68.6343	74.0591	89.3819	78.288	87.5609	86.7967	112.537	95.4041	73.7185	72.6001	85.0769	98.2459	0.280741	0.00936136
Solyc01g095000	9.62255	9.21124	10.1683	7.04723	7.62936	7.94613	10.0804	9.4712	10.8836	9.74299	14.739	12.4525	9.66735	7.54091	10.1451	12.3115	0.891043	0.00390178
Solyc01g095020	10.6629	11.2969	10.3942	11.599	11.4019	11.6683	16.1418	16.1423	15.3448	11.3431	10.8111	11.0259	10.7846	11.5564	15.8763	11.06	0.000394186	1
Solyc01g095030	58.5885	55.1201	58.2639	35.6132	28.796	30.6175	103.344	103.245	98.9354	56.2907	63.6073	55.6655	57.3242	31.6755	101.841	58.5212	2.18e-09	2.06e-10
Solyc01g095070	178.954	148.536	163.631	208.633	298.185	250.712	125.85	159.562	142.902	160.184	153.516	152.353	163.707	252.51	142.771	155.351	0.613244	0.00871736
Solyc01g095080	1.1501	1.482	0.966892	1.86192	2.08866	1.89183	0.0319396	0	0.0363586	1.228	0.984765	1.12015	1.19967	1.94747	0.0227661	1.11097	4.31e-15	0.150075
Solyc01g095090	2.58537	2.5758	2.14008	3.16442	3.85429	3.39742	1.79385	2.02788	2.11246	2.01237	1.44946	1.94341	2.43375	3.47204	1.97806	1.80175	0.591913	0.00812622
Solyc01g095140	763.592	768.776	782.085	828.93	933.846	903.035	219.963	321.506	258.113	682.275	605.965	663.698	771.485	888.604	266.527	650.646	4.96e-31	0.0373041
Solyc01g095150	1664.89	1799.66	1738.36	1720.59	1692	1709.43	1072.46	1237.65	1120.12	1687.65	1528.16	1662.08	1734.3	1707.34	1143.41	1625.96	3.8e-05	1
Solyc01g095170	7.48174	10.5362	8.59618	24.4553	30.9461	27.0104	3.81383	5.17074	5.29811	31.7736	34.0409	34.3361	8.87138	27.4706	4.76089	33.3835	8.96e-05	0.118909
Solyc01g095180	57.3881	59.4674	64.3823	24.5486	42.33	36.5151	63.5558	33.6918	53.478	14.6641	17.7272	15.7351	60.4126	34.4646	50.2419	16.0421	0.769292	0.00412286
Solyc01g095240	0.6317	2.53243	1.12115	0.389588	0.0673414	0.411439	0	0	0.0621293	0.258264	0.336552	0.159509	1.42843	0.289456	0.0207098	0.251441	0.00510195	1
Solyc01g095300	19.1616	16.0974	17.7706	19.3757	16.4675	18.7265	26.7428	21.9919	24.5863	16.0753	21.198	18.612	17.6765	18.1899	24.4403	18.6284	0.00516554	0.883765
Solyc01g095390	9.41705	8.3845	9.37528	8.64616	7.88015	9.04217	13.4064	14.0064	12.6603	8.64635	8.24997	8.89021	9.05894	8.52283	13.3577	8.59551	0.00198428	0.846843
Solyc01g095430	53.9728	42.56	46.9633	26.9029	33.6551	30.0629	46.7595	54.3646	50.7566	49.4978	67.9094	56.7077	47.832	30.2069	50.6269	58.0383	0.851207	7.84e-06
Solyc01g095460	32.0331	36.3403	34.3894	28.4006	14.1878	22.2902	66.0126	51.2251	60.7288	29.8693	43.8221	35.3337	34.2543	21.6262	59.3222	36.3417	0.00205407	0.0075308
Solyc01g095500	1.66308	1.2041	1.39815	0.133783	0.624369	0.242206	0.112451	0.442383	0.384029	0.332576	0.0693423	0.164324	1.42178	0.333453	0.312955	0.188747	0.00445511	0.843345
Solyc01g095510	0.999923	1.4077	1.57162	1.72939	1.25133	1.05579	1.14939	0.531964	0.615725	0.379925	0.625379	0.419898	1.32642	1.3455	0.765693	0.475067	0.192518	0.00176992
Solyc01g095530	179.075	181.613	176.817	304.49	229.349	258.733	286.12	208.888	247.319	213.452	215.671	210.326	179.168	264.191	247.442	213.15	0.00380001	0.338788
Solyc01g095550	2.70788	2.5968	2.97057	5.49888	4.7208	5.77965	4.28827	4.20909	4.26773	2.53652	1.74177	2.10131	2.75842	5.33311	4.25503	2.12653	0.0112215	1.61e-07
Solyc01g095580	9.49747	9.63424	10.2608	6.12712	8.99227	7.77889	3.66017	6.28633	5.27275	4.34915	2.39683	4.0706	9.7975	7.63276	5.07308	3.60553	7.49e-05	0.000329934
Solyc01g095610	1.53207	1.88983	1.43113	6.92909	8.57453	6.27234	2.77975	2.69049	3.39038	4.0127	3.02011	3.79606	1.61768	7.25865	2.95354	3.60962	0.00251851	0.000636516
Solyc01g095620	53.7719	51.0885	52.1304	70.9051	77.5494	76.2638	53.9579	48.8247	51.035	109.488	148.152	120.479	52.3302	74.9061	51.2725	126.04	1	0.00297191
Solyc01g095630	54.7836	28.2975	41.1523	41.2948	23.3605	31.9861	71.9451	76.1889	74.8497	109.632	192.197	140.408	41.4111	32.2138	74.3279	147.412	0.150554	2.08e-05
Solyc01g095670	20.1925	13.4624	16.3781	14.4704	12.2789	14.4882	19.9033	19.3332	18.5032	20.6242	21.1826	20.7362	16.6777	13.7458	19.2466	20.8477	0.296308	0.000187291
Solyc01g095700	68.6745	54.7372	58.1035	44.7216	40.2067	40.6666	21.3829	20.8809	23.1114	31.3846	22.5138	28.7536	60.505	41.8649	21.7918	27.5507	7e-21	0.00957278
Solyc01g095710	1.72379	2.18659	2.00197	2.56462	2.7962	2.81263	2.88807	3.22548	3.06743	2.43575	1.94281	2.03948	1.97078	2.72448	3.06032	2.13935	0.00493365	0.47967
Solyc01g095720	11.1288	9.38534	10.7251	20.559	19.8898	18.9798	19.1013	15.4302	17.149	21.1768	16.1387	20.0863	10.4131	19.8095	17.2268	19.1339	3.14e-06	0.897523
Solyc01g095750	0.659547	0.0963424	0.204282	4.0141	2.79759	3.92433	2.86119	1.52203	1.99725	4.72595	5.09327	5.18686	0.320057	3.57867	2.12683	5.00202	1.47e-17	0.0699982
Solyc01g095900	5.43709	4.97058	5.3598	6.15945	6.24008	6.41523	7.96589	7.12997	7.97576	4.85963	5.09084	5.02425	5.25582	6.27159	7.69054	4.99157	0.000628687	0.268169
Solyc01g095930	1.19841	1.01228	0.87609	6.89288	6.34886	5.93413	2.14735	1.96581	1.61426	15.0023	12.8418	14.2982	1.02893	6.39195	1.90914	14.0474	0.00685502	4.63e-09
Solyc01g095990	38.5239	34.8681	36.2828	40.8683	31.9519	35.8564	56.8126	55.9146	55.9771	50.8121	54.9568	51.3565	36.5583	36.2255	56.2348	52.3751	9.97e-06	0.000119887
Solyc01g096020	15.2431	15.2978	14.8072	11.8092	16.02	13.4864	8.20903	9.22694	9.91693	9.29015	8.57447	9.39466	15.116	13.7719	9.11764	9.08643	0.000331684	0.0220039
Solyc01g096040	220.104	195.154	207.387	239.03	291.991	267.424	196.466	137.808	171.639	153.783	115.011	140.657	207.548	266.148	168.638	136.484	0.292809	1.74e-06
Solyc01g096080	13.9088	11.0879	12.3773	14.0989	14.1963	12.9484	25.6576	23.6877	24.6888	14.2918	12.8417	15.0057	12.458	13.7479	24.678	14.0464	2.46e-08	0.753014
Solyc01g096110	3.41898	3.67347	3.44589	4.42986	3.30863	4.25752	5.6389	5.4253	5.71264	4.31882	3.85514	4.06966	3.51278	3.99867	5.59228	4.08121	2.83e-05	0.742479
Solyc01g096190	8.97659	8.35128	8.55188	6.96431	5.203	6.06446	19.3819	12.2787	15.9513	4.13648	2.92332	4.03788	8.62658	6.07726	15.8706	3.69922	0.00552104	0.155413
Solyc01g096200	17.3506	22.4819	19.299	23.5021	17.954	21.6356	14.3634	18.6593	16.7018	30.66	29.11	30.8761	19.7105	21.0305	16.5748	30.2154	0.223644	0.000109509
Solyc01g096240	72.001	74.857	72.8274	54.6451	49.3859	49.7286	65.4078	80.5867	76.4022	68.7159	64.8944	71.364	73.2285	51.2532	74.1323	68.3248	0.98294	0.0024754
Solyc01g096250	3.13097	2.89657	2.42163	3.9971	3.78498	2.83167	4.91791	3.25643	4.87776	7.8628	12.9711	10.424	2.81639	3.53792	4.3507	10.4193	0.246032	0.000605468
Solyc01g096300	1.81184	1.54921	2.12326	2.36181	3.02891	2.6437	1.32348	1.25965	1.72529	1.17426	0.974071	1.02938	1.8281	2.67814	1.43614	1.05924	0.457201	1.27e-05
Solyc01g096360	7.92257	6.3749	7.2491	4.97699	2.58086	3.33266	15.9313	10.1826	13.569	5.62692	5.4067	5.02453	7.18219	3.63017	13.2277	5.35272	0.00571135	0.121601
Solyc01g096370	18.1666	15.637	16.2174	9.09595	5.12107	7.13597	20.6431	14.9911	18.6916	10.746	13.3805	11.3587	16.6737	7.11766	18.1086	11.8284	0.680154	0.00183367
Solyc01g096410	6.15907	5.72674	6.56394	2.27334	0.746112	1.45874	12.3601	8.97634	10.0777	1.87425	1.8495	1.82031	6.14992	1.49273	10.4714	1.84802	0.00772799	0.448888
Solyc01g096420	3.7148	3.85751	2.86809	16.6918	17.6023	17.3952	0.707409	1.8553	1.14082	12.0997	17.376	13.0509	3.48013	17.2298	1.23451	14.1755	3.87e-05	0.600053
Solyc01g096430	37.6662	35.3865	38.6619	44.839	42.8614	41.017	22.3639	23.5952	22.8089	29.3104	35.9114	31.0213	37.2382	42.9058	22.9227	32.081	6.72e-05	0.0704299
Solyc01g096450	281.135	223.889	254.933	215.967	263.635	243.228	312.023	227.036	270.856	112.108	122.356	114.35	253.319	240.943	269.972	116.272	0.699405	1.03e-06
Solyc01g096460	28.6683	30.6318	31.2721	48.2198	52.4532	50.5441	21.0025	17.8173	21.4965	46.9405	38.3987	41.897	30.1907	50.4057	20.1054	42.412	0.0013681	0.618246
Solyc01g096500	28.8195	26.9608	28.106	34.6508	30.948	33.2854	36.0474	39.212	36.9001	43.5224	40.428	42.1606	27.9621	32.9614	37.3865	42.037	0.0066473	0.00966194
Solyc01g096510	1.11818	0.470212	0.427297	1.2225	1.26788	1.44713	0.553308	1.24384	1.52967	5.0495	4.87419	3.92722	0.671897	1.3125	1.10894	4.61697	0.403492	3.63e-05
Solyc01g096570	60.7361	53.7425	56.8192	55.3043	50.8269	53.9107	66.3749	62.9037	62.3961	75.9694	64.0656	71.7474	57.0993	53.3473	63.8916	70.5941	0.351318	0.00189834
Solyc01g096620	9.4127	9.952	7.64409	11.0178	6.8192	7.02437	13.4932	14.1683	14.1698	7.89291	5.77215	7.31223	9.00293	8.28713	13.9438	6.99243	0.00241972	0.830987
Solyc01g096660	62.7671	57.6846	58.5733	32.3225	34.5159	33.3644	69.5324	76.887	72.7349	50.9104	56.6833	51.6667	59.675	33.4009	73.0515	53.0868	0.0876323	4.66e-06
Solyc01g096670	47.8235	54.5599	52.7896	22.696	33.4969	27.2614	10.1055	16.5318	14.1993	20.3193	20.4837	18.9341	51.7243	27.8181	13.6122	19.9124	7.88e-31	0.0702755
Solyc01g096730	15.4928	20.8623	18.9583	11.227	12.1391	11.28	8.33251	11.4533	8.60921	10.7679	13.2066	11.1493	18.4378	11.5487	9.465	11.7079	1.79e-07	0.911631
Solyc01g096760	27.5658	28.5429	29.8945	31.1678	30.9629	35.7206	19.5179	21.1002	19.5733	22.5743	18.913	22.5369	28.6677	32.6171	20.0638	21.3414	0.0100131	0.00798137
Solyc01g096800	16.8873	14.8007	15.6476	23.1191	28.4917	25.1747	13.2533	13.2745	11.94	15.7268	14.1892	16.2183	15.7785	25.5952	12.8226	15.3781	0.267132	0.000550359
Solyc01g096820	1.56776	1.0475	1.02513	9.74945	14.4984	12.3628	1.08362	0.621683	0.693871	6.02907	4.63569	5.54221	1.21346	12.2036	0.799725	5.40232	0.453043	0.00971776
Solyc01g096920	9.72378	11.1712	9.4838	15.0806	19.8171	15.9929	9.9085	12.4749	10.9137	11.2395	9.87352	10.7962	10.1263	16.9635	11.099	10.6364	0.643118	0.00264579
Solyc01g096940	1.74062	1.50113	1.76097	1.00981	0.283051	0.617634	3.73929	2.52693	2.95093	0.814157	0.933639	0.938635	1.66757	0.636832	3.07238	0.895477	0.00927404	0.326785
Solyc01g096980	5.05119	4.40212	4.92351	7.6526	8.49852	6.92727	4.61083	3.50836	5.18397	2.963	4.2824	3.45207	4.79227	7.6928	4.43439	3.56582	0.981205	8.88e-05
Solyc01g097020	249.973	241.649	252.259	141.529	165.13	153.28	175.493	156.773	171.427	168.098	173.496	168.751	247.96	153.313	167.898	170.115	0.000717846	0.284114
Solyc01g097030	12.8711	12.3955	11.242	13.2977	10.2486	10.1158	9.47517	11.4838	10.5293	8.09145	6.01985	7.58233	12.1695	11.2207	10.4961	7.23121	0.460901	0.00780844
Solyc01g097110	0.510635	0.850329	0.829961	0.346416	0.440927	0.498881	0.502947	0.48597	0.436933	0.133089	0.195877	0.145056	0.730308	0.428741	0.475283	0.158008	0.238296	0.00312667
Solyc01g097120	101.918	107.628	101.011	87.3652	83.8075	82.8095	62.3359	69.6312	65.9414	82.6917	63.6587	77.594	103.519	84.6607	65.9695	74.6481	2.17e-05	0.881223
Solyc01g097230	16.3688	14.9998	16.6309	9.90374	13.9928	11.4337	18.2779	14.1596	17.236	5.78035	8.18352	6.61123	15.9998	11.7768	16.5578	6.85836	0.870665	0.00103172
Solyc01g097240	0.880429	0.995517	0.90466	11.7195	18.1144	13.9674	0.988883	3.69076	2.16481	112.756	241.663	153.592	0.926869	14.6004	2.28149	169.337	0.485367	0.00810494
Solyc01g097320	4.16294	4.59428	4.38879	3.72728	3.17212	3.92326	6.20348	6.15572	6.18498	4.40201	4.39015	4.79872	4.382	3.60756	6.18139	4.53029	0.00460426	0.0552505
Solyc01g097470	4.39912	2.58274	4.05395	39.3656	34.2522	38.2557	17.6298	20.1856	18.3467	94.3582	142.057	107.711	3.6786	37.2912	18.7207	114.709	3.04e-06	0.0016748
Solyc01g097510	66.4714	86.1831	71.7099	63.8033	69.4449	66.6846	33.2581	36.2194	35.6484	104.862	66.5499	98.5495	74.7881	66.6443	35.042	89.9872	4.85e-07	0.0234175
Solyc01g097520	1168.52	1520.06	1364.26	1112.04	1282.01	1196.39	405.108	592.17	503.027	1387.56	1009.12	1266.71	1350.95	1196.81	500.102	1221.13	1.13e-20	0.613112
Solyc01g097600	2.19328	4.00331	3.23926	6.36117	5.11857	5.7086	5.66953	4.35199	5.457	5.78008	4.66143	5.18645	3.14529	5.72945	5.15951	5.20932	0.00969161	1
Solyc01g097650	0.392554	0.590143	0.66004	6.85446	9.32156	8.21825	0.686803	0.900627	0.825262	2.57288	2.58813	2.56481	0.547579	8.13142	0.80423	2.57527	0.434254	1.07e-07
Solyc01g097720	2.18185	2.73474	3.13603	0.976654	2.43097	2.23968	2.13441	2.51185	2.05591	0.84167	0.337479	0.639793	2.68421	1.88243	2.23406	0.606314	0.754814	0.00258864
Solyc01g097770	41.6501	40.9601	41.4608	28.9456	17.8706	23.5221	74.9421	69.468	70.9633	32.5526	30.9997	31.7471	41.357	23.4461	71.7911	31.7665	3.74e-09	0.0012301
Solyc01g097800	12.191	9.93829	11.213	7.87214	6.65884	7.22708	14.1255	10.6462	14.3704	12.0749	10.1283	11.3494	11.1141	7.25269	13.0474	11.1842	0.308103	0.00082738
Solyc01g097970	30.4674	30.347	26.6849	51.5584	58.3609	53.9613	22.9482	32.6906	27.3448	28.7102	27.1818	25.9949	29.1665	54.6268	27.6612	27.2956	0.925423	1.63e-07
Solyc01g097980	6.19117	6.97994	7.35031	8.78615	7.57935	8.69669	10.3876	8.43995	9.44804	11.4924	11.6192	12.1157	6.84047	8.35407	9.42519	11.7424	0.00717292	0.00178591
Solyc01g098020	7.97291	10.4248	9.20521	5.01548	6.22156	6.32053	4.87705	6.61223	4.51674	11.7836	6.83036	10.2674	9.20096	5.85252	5.33534	9.62713	0.00857588	0.00278406
Solyc01g098100	29.7853	36.8003	35.4808	50.2618	53.4305	47.5291	17.9552	19.1923	20.0959	23.7846	22.33	23.151	34.0222	50.4071	19.0812	23.0885	4.37e-06	1.98e-09
Solyc01g098170	4.9598	4.97974	4.88081	5.12181	4.07615	4.55586	8.52058	6.48836	7.47029	5.19909	4.94075	4.99135	4.94012	4.58461	7.49308	5.04373	0.000438279	0.427936
Solyc01g098190	60.0096	42.1736	52.8053	24.4136	25.9834	26.1257	50.9391	43.3799	49.2919	11.8358	11.7751	11.7904	51.6628	25.5076	47.8703	11.8004	0.94426	2.81e-06
Solyc01g098200	30.4798	27.9223	31.1332	24.8902	19.5273	22.0738	41.5728	44.0884	43.8094	17.2612	19.0898	17.7963	29.8451	22.1638	43.1568	18.0491	0.000811453	0.329988
Solyc01g098230	13.3523	19.0268	14.8777	19.8003	21.8737	20.0598	14.3497	16.907	14.6063	13.3642	13.4927	13.6095	15.7523	20.5779	15.2877	13.4888	1	0.00466267
Solyc01g098390	0.473125	0.596869	0.361596	0.795792	0.453931	1.15258	0.969909	0.833296	0.875667	2.47285	3.54728	2.56584	0.477197	0.800769	0.892957	2.86199	0.149554	0.000101544
Solyc01g098400	2.06223	2.94125	3.17848	5.32583	2.80297	3.45388	2.07127	3.41706	2.12967	11.4612	8.65224	11.814	2.72732	3.86089	2.53934	10.6425	0.935416	1.91e-08
Solyc01g098520	20.0799	25.3728	23.263	16.7635	18.0905	17.6354	24.9441	19.9756	22.3261	30.0721	25.8317	27.2684	22.9052	17.4965	22.4152	27.724	1	0.00406113
Solyc01g098580	30.6828	26.5344	28.3439	32.7038	35.0812	31.0767	32.2986	32.8941	31.4535	45.4608	53.4408	51.0907	28.5203	32.9539	32.2154	49.9974	0.378589	5.53e-05
Solyc01g098590	104.92	135.246	115.805	150.611	151.509	150.362	89.9198	134.242	108.351	299.959	271.395	289.824	118.657	150.828	110.838	287.059	0.745615	4.54e-13
Solyc01g098640	24.0388	20.451	22.1897	7.54309	8.63434	7.53625	19.4437	25.9283	24.4328	12.8067	15.2914	15.4075	22.2265	7.90456	23.2683	14.5018	0.876823	7.64e-07
Solyc01g098650	15.2696	10.6753	13.3389	19.9234	18.4677	18.868	15.0062	12.527	13.2961	10.2488	10.9706	10.8794	13.0946	19.0864	13.6098	10.6996	0.818025	3.91e-05
Solyc01g098690	4.52314	3.91011	4.11429	4.91602	3.48594	3.76704	3.13276	2.64631	3.30365	9.39019	15.004	11.7396	4.18252	4.05633	3.02757	12.0446	0.543003	0.00038181
Solyc01g098710	9.21375	9.83532	10.2712	9.21048	11.7542	10.4007	5.19623	8.08731	6.69191	8.19621	6.60263	8.43691	9.77344	10.4551	6.65848	7.74525	0.00541264	0.185998
Solyc01g098730	51.8774	42.7687	47.1403	101.282	127.412	111.951	25.5963	21.2251	25.2813	78.8554	72.8065	76.045	47.2622	113.549	24.0342	75.9023	1.9e-08	0.00832053
Solyc01g098750	12.46	14.0653	12.4452	16.2326	17.3286	16.6085	19.0664	14.745	19.1241	25.2371	29.0503	28.1863	12.9902	16.7232	17.6452	27.4912	0.0139671	1e-05
Solyc01g098800	19.3929	16.0149	17.8594	21.5783	14.1673	17.5636	40.892	38.7627	38.8028	19.187	28.3215	22.2987	17.7557	17.7697	39.4858	23.2691	2.19e-09	0.114426
Solyc01g098870	18.9543	20.3359	20.3927	27.1491	20.2018	23.1387	30.6018	24.3409	28.5889	23.1561	21.4314	21.7018	19.8943	23.4965	27.8438	22.0964	0.000781613	1
Solyc01g098910	72.6903	69.3323	67.9931	111.669	70.532	90.4105	60.6673	67.1175	62.3008	129.564	172.56	147.526	70.0052	90.8706	63.3619	149.883	0.869085	0.00793515
Solyc01g098930	0.0780512	0	0	0.361024	0.449308	0.653611	0.0606917	0.079587	0	0	0	0	0.0260171	0.487981	0.0467595	0	1	0.00733922
Solyc01g099020	9.40684	3.91359	6.22371	45.9827	47.636	48.0102	17.9187	10.8406	12.6132	20.0714	15.0529	19.2905	6.51471	47.2097	13.7908	18.1383	1.06e-10	1.89e-14
Solyc01g099140	1.20703	0.558331	1.24892	2.44796	2.98423	3.18785	1.44395	0.710064	1.19171	0.854101	0.356162	0.896767	1.00476	2.87335	1.11524	0.702343	0.848409	5.72e-07
Solyc01g099160	2.49003	2.78353	2.61671	10.4858	8.0878	8.34073	4.45734	7.93446	6.54344	20.8774	17.6855	18.9952	2.63009	8.97144	6.31175	19.186	3.79e-12	2.23e-13
Solyc01g099180	4.0933	3.15147	2.81765	10.496	8.85604	9.11007	6.68622	1.65273	4.42574	1.62998	0.711318	1.34228	3.35414	9.48736	4.2549	1.22786	0.477	4.11e-10
Solyc01g099190	0.0661314	0.0407869	0.0185322	0.448637	0.486438	0.239977	0.17141	0.0674326	0.195126	1.34848	1.20496	1.59055	0.0418168	0.391684	0.144656	1.38133	0.0447506	1.72e-06
Solyc01g099210	4.59597	4.48522	4.42927	2.25548	1.77456	2.25291	7.49621	5.94374	6.44963	7.39862	4.67623	6.63936	4.50349	2.09432	6.62986	6.23807	0.0126798	1.76e-14
Solyc01g099230	5.82087	7.61339	6.21945	10.2922	12.1874	10.9496	6.8897	7.48505	6.85305	7.38559	5.27967	6.85853	6.55124	11.143	7.07593	6.50793	0.717566	0.000738463
Solyc01g099260	7.78899	6.53976	6.93338	8.29547	5.58905	7.23515	12.6222	9.1436	10.6606	10.2056	10.9219	11.8626	7.08738	7.03989	10.8088	10.9967	0.00429675	0.00216176
Solyc01g099400	43.4103	39.9321	43.0267	32.4577	34.3132	34.1319	54.2291	46.3393	54.9093	42.9105	44.7049	45.2626	42.123	33.6343	51.8259	44.2927	0.0690447	0.0075769
Solyc01g099410	294.339	435.968	365.385	197.948	196.588	206.929	128.381	203.803	162.015	57.0284	65.4291	57.3986	365.231	200.488	164.733	59.952	6.98e-06	1.31e-10
Solyc01g099470	12.0812	14.3831	11.9049	5.67973	6.84063	5.63895	4.6971	5.35166	5.34697	5.92105	4.55832	5.23226	12.7898	6.05311	5.13191	5.23721	4.66e-07	0.948915
Solyc01g099590	0	0	0	3.68436	3.74312	3.06289	0.0632017	0.165757	0.215838	6.80387	5.53415	7.61939	0	3.49679	0.148266	6.65247	0.146856	0.00375837
Solyc01g099600	161.23	111.226	135.504	49.1097	90.0777	68.4184	62.3905	74.3395	70.6199	19.3706	16.6303	19.0154	135.987	69.2019	69.1166	18.3388	0.00680287	9.18e-08
Solyc01g099630	761.217	681.202	730.655	354.903	313.664	330.148	530.864	611.209	575.42	211.143	215.869	214.352	724.358	332.905	572.498	213.788	0.0538773	0.000202133
Solyc01g099650	16.0049	14.3412	15.3084	5.98448	3.95384	5.65803	22.3008	20.5464	22.0566	4.78268	5.6523	4.98212	15.2182	5.19878	21.6346	5.13904	0.00128376	1
Solyc01g099680	348.061	381.174	378.444	402.943	399.533	404	239.165	303.787	268.22	399.523	310.912	379.57	369.226	402.159	270.391	363.335	0.00412032	0.975731
Solyc01g099690	39.2349	35.2239	37.5376	47.1337	41.9907	46.4146	42.1964	37.9784	40.2571	63.0081	52.8351	58.1136	37.3322	45.1797	40.144	57.9856	0.595037	0.00803062
Solyc01g099870	0.549436	2.0332	1.61668	0	0.263573	0	4.48596	4.62203	4.37711	0.189532	0.131726	0.156079	1.39977	0.0878576	4.49504	0.159112	0.00558496	0.875306
Solyc01g099910	0.0655096	0.12121	0.0550739	0.121205	0.125704	0.0548586	0	0	0	0.903923	1.3821	0.781594	0.0805979	0.100589	0	1.02254	0.389065	0.00109856
Solyc01g099920	1.41211	0.943504	0.989301	24.385	24.6126	21.0883	9.76036	5.67959	8.12476	46.6552	60.5627	51.3013	1.11497	23.3619	7.8549	52.8398	8.48e-15	0.000232661
Solyc01g100030	51.2907	53.5496	54.6309	78.4111	75.5524	73.2238	37.9114	40.6285	41.0406	34.6199	37.0988	34.2441	53.1571	75.7291	39.8602	35.3209	0.0286023	3.03e-11
Solyc01g100050	48.0161	49.0507	48.3474	50.9923	37.199	45.0395	67.9606	61.1135	64.1934	54.9307	48.2265	53.4857	48.4714	44.4103	64.4225	52.2143	0.00391442	0.0663142
Solyc01g100110	30.8209	35.0388	33.1346	41.4437	30.7599	36.3701	56.2088	40.4067	47.0716	38.3399	45.2578	41.8702	32.9981	36.1912	47.8957	41.8226	0.00520642	0.356455
Solyc01g100240	7.29035	6.71443	6.01954	7.88838	5.62064	6.43208	13.6154	17.5889	16.133	15.3437	13.7954	14.6078	6.67477	6.64703	15.7791	14.5823	3.09e-14	7.23e-13
Solyc01g100260	11.1135	11.9887	12.1012	10.3949	9.63965	10.8176	17.5067	15.8901	16.1536	13.4486	11.169	13.0475	11.7345	10.284	16.5168	12.555	0.00571135	0.0756708
Solyc01g100280	3.34671	4.97813	4.88238	8.62031	8.46806	8.54512	4.71997	4.95156	4.85023	4.98009	3.61851	4.49254	4.40241	8.5445	4.84059	4.36371	0.724664	4.06e-05
Solyc01g100310	44.1146	32.3521	34.7109	20.8152	25.9479	21.2092	20.4266	29.4986	25.166	10.9608	13.2868	11.5871	37.0592	22.6574	25.0304	11.9449	0.0483295	0.00118458
Solyc01g100370	170.82	154.766	164.109	150.863	201.101	178.649	85.4224	129.644	109.135	105.482	104.504	105.413	163.231	176.871	108.067	105.133	0.00148159	0.000478143
Solyc01g100430	11.7083	13.2388	13.0331	14.5922	17.6821	15.8873	8.64062	8.56714	7.77293	11.1194	8.78499	10.286	12.6601	16.0539	8.3269	10.0635	0.00582524	0.007941
Solyc01g100530	6.23362	6.79824	7.421	1.76789	0.873099	1.46697	3.66193	3.96688	3.82623	2.47995	1.72358	2.30074	6.81762	1.36932	3.81835	2.16809	5.12e-05	0.00165212
Solyc01g100650	6.45064	6.14379	6.04536	8.04139	6.65565	7.63343	10.2621	10.0065	9.56647	9.80547	7.28133	9.19223	6.21326	7.44349	9.94504	8.75968	3.6e-05	0.10237
Solyc01g100660	161.371	103.293	131.298	62.8093	105.553	87.7001	61.3192	65.8968	66.0575	30.1221	29.5118	29.3949	131.987	85.3543	64.4245	29.6763	0.00538509	5.74e-05
Solyc01g100710	82.3947	85.2507	80.9849	92.9823	128.355	111.156	36.9786	47.6031	43.6368	57.1259	45.104	50.0778	82.8768	110.831	42.7395	50.7693	1.58e-06	3.41e-07
Solyc01g100760	42.3438	34.3711	40.8183	59.4171	41.2118	49.7793	84.6895	66.5298	77.0354	72.8469	94.5873	79.8053	39.1777	50.1361	76.0849	82.4132	1.15e-05	0.002181
Solyc01g100770	18.2634	20.3122	18.5423	43.7617	33.3213	33.0952	19.2456	15.6716	16.873	91.3457	80.3937	91.4011	19.0393	36.7261	17.2634	87.7135	0.832707	1.54e-17
Solyc01g100850	28.94	23.6035	24.1969	30.5272	24.9843	26.9275	39.2683	33.7558	34.9025	33.6771	32.1006	32.7044	25.5801	27.4797	35.9755	32.8274	0.00146831	0.0870006
Solyc01g100940	20.1183	21.3432	20.7741	11.5309	20.9805	16.8473	2.29555	4.23662	3.87134	10.0076	4.92815	7.57861	20.7452	16.4529	3.46783	7.5048	4.79e-15	0.00969605
Solyc01g101030	8.72959	7.64228	7.07618	11.2564	7.54004	9.49774	12.1178	11.4283	11.8378	8.27671	8.45722	8.05467	7.81602	9.4314	11.7946	8.26286	0.000228448	0.735746
Solyc01g101070	0.987446	1.27578	1.37403	1.79546	1.87844	1.96745	1.94604	1.73599	2.27557	2.13773	1.73063	2.13764	1.21242	1.88045	1.98587	2.002	0.00435291	0.64434
Solyc01g101120	3.60803	2.52598	2.70535	0.947205	0.233896	0.530788	2.54017	1.83951	2.37372	0.246681	0.0935151	0.138505	2.94645	0.57063	2.25113	0.159567	0.585921	0.00986969
Solyc01g101140	20.4807	26.9759	24.3388	33.0441	22.8803	29.7377	32.4449	33.8032	33.1237	33.7841	34.2214	34.9669	23.9318	28.554	33.1239	34.3242	0.00298051	0.0741439
Solyc01g101240	87.4439	79.0882	83.9139	106.849	92.2574	98.6797	96.4562	93.846	100.432	148.52	135.346	147.737	83.482	99.2621	96.9114	143.868	0.184961	3.1e-05
Solyc01g102290	110.01	105.707	106.78	110.231	113.086	114.238	44.0734	50.9646	46.7505	72.2835	75.4794	66.6729	107.499	112.518	47.2628	71.4786	1.24e-14	0.000557953
Solyc01g102350	19.8961	17.0863	16.4796	52.7322	48.4876	50.6165	38.2532	28.4626	34.4056	60.3896	77.7697	67.5844	17.8207	50.6121	33.7071	68.5813	6.08e-06	0.0597482
Solyc01g102390	14.4822	16.3682	15.5061	10.996	15.5987	11.3839	7.59598	10.0305	9.00974	15.5842	11.7264	15.0587	15.4522	12.6595	8.87875	14.1231	0.000104239	0.304353
Solyc01g102610	25.7383	17.9139	21.0343	9.66258	4.76654	6.34076	111.495	68.6025	88.6676	13.201	21.1238	17.7006	21.5622	6.92329	89.5885	17.3418	1.98e-05	0.0159284
Solyc01g102660	84.8454	74.7287	82.4092	116.92	109.781	115.807	85.3374	91.3453	84.2958	188.109	172.924	183.707	80.6611	114.169	86.9928	181.58	0.594052	2.58e-07
Solyc01g102690	0.911732	1.51825	1.37969	2.44597	2.27433	2.08689	1.4179	1.4255	1.34507	1.27202	0.786906	1.20865	1.26989	2.26906	1.39616	1.08919	0.873316	0.00594316
Solyc01g102710	1.38601	1.28224	1.34	1.23945	1.70655	1.68296	1.20348	0.824414	0.838352	0.775609	0.575972	0.879318	1.33608	1.54299	0.955415	0.743633	0.32581	0.00555498
Solyc01g102840	10.0917	5.46788	7.98187	12.6512	5.27848	8.42455	29.384	37.7629	32.7538	18.8845	32.5306	23.3984	7.84714	8.78475	33.3002	24.9378	1.43e-08	0.000132584
Solyc01g102950	3.94666	3.2417	3.78308	1.91082	1.87558	1.60616	6.99818	7.18359	7.24814	2.64652	2.08694	1.96984	3.65715	1.79752	7.1433	2.23443	1.33e-05	0.22432
Solyc01g102970	13.7183	16.7351	16.2478	17.2939	17.9358	17.8879	20.4578	22.9866	21.2199	18.8783	20.2212	19.7425	15.567	17.7059	21.5548	19.614	0.00430967	0.340789
Solyc01g103070	0.887483	0.14928	0.339139	0	0.0774071	0	0.125472	0.0822678	0	1.00193	2.708	1.37513	0.458634	0.0258024	0.0692466	1.69502	0.271339	0.00386317
Solyc01g103110	9.70206	5.54861	7.63746	9.17931	8.7161	9.30639	11.1448	11.1521	10.735	9.71588	8.75437	8.59393	7.62938	9.06727	11.0106	9.02139	0.00670769	0.890741
Solyc01g103130	12.3121	11.7402	13.283	11.0789	10.6838	11.7179	18.6574	20.267	21.0156	9.89558	8.74458	9.69279	12.4451	11.1602	19.98	9.44432	6.81e-05	0.667907
Solyc01g103140	26.8414	26.1388	27.1532	12.5051	11.1089	11.5518	37.6722	41.0685	39.5988	9.8102	10.0944	10.3553	26.7112	11.722	39.4465	10.0866	0.000190654	0.642374
Solyc01g103160	20.6355	24.9885	23.6952	23.0142	34.8138	29.7441	19.4191	18.6955	19.1995	18.3541	16.5025	18.219	23.1064	29.1907	19.1047	17.6919	0.415185	0.00715274
Solyc01g103170	1.78643	1.65268	1.89519	4.32828	2.44851	3.20567	3.90272	4.29372	3.80264	4.98863	6.68949	4.85723	1.7781	3.32748	3.9997	5.51179	0.000285534	0.0288338
Solyc01g103200	14.0793	14.6137	16.1668	16.9003	15.2872	14.8384	23.7649	18.068	25.7155	13.1409	13.7653	12.6034	14.9533	15.6753	22.5161	13.1699	0.00114687	0.596153
Solyc01g103250	39.5606	34.1042	36.985	70.6317	52.3794	60.1634	50.207	54.5386	52.8048	76.7241	74.0342	73.0523	36.8832	61.0582	52.5168	74.6035	0.000523252	0.0332245
Solyc01g103470	6.19066	6.47717	6.13385	17.7944	22.2024	20.9217	4.52725	4.35861	3.06608	33.3209	43.3243	36.0091	6.26723	20.3062	3.98398	37.5514	0.127787	0.0041297
Solyc01g103510	64.8217	68.1402	64.5163	44.4145	50.7559	47.6811	27.0671	49.6818	39.6394	38.0051	28.3719	33.914	65.826	47.6172	38.7961	33.4304	1.15e-05	0.0744904
Solyc01g103530	2.38379	2.5232	2.45541	0.0596008	0	0.0179839	1.56972	0.744536	0.874441	0	0	0	2.45413	0.0258616	1.0629	0	0.00178495	0.225584
Solyc01g103570	14.1024	17.4263	16.3403	14.3722	15.3855	13.9313	13.2472	12.9861	13.1618	9.20044	7.99292	8.63721	15.9563	14.563	13.1317	8.61019	0.25847	0.000302888
Solyc01g103590	229.649	240.404	235.638	170.226	123.789	144.749	287.124	257.88	275.741	207.186	202.654	201.431	235.23	146.255	273.582	203.757	0.165331	0.00027327
Solyc01g103620	4.91818	4.95896	5.0174	3.73185	4.02941	4.3962	7.77755	7.94504	7.92424	4.14293	6.46528	4.74076	4.96485	4.05249	7.88228	5.11632	0.006221	0.320513
Solyc01g103650	17.8038	15.335	15.8808	35.7802	59.7628	44.7275	7.01383	9.48639	8.36047	42.4426	47.1904	42.3386	16.3399	46.7568	8.2869	43.9905	0.00731582	1
Solyc01g103780	175.206	167.592	179.055	74.3907	98.0332	84.5277	136.007	135.582	136.919	54.7949	65.1827	58.3899	173.951	85.6505	136.169	59.4558	0.0545978	0.00439507
Solyc01g103920	3.85769	4.50806	5.63285	2.06611	3.50639	2.80542	3.86803	9.31642	6.20042	20.0779	17.1344	19.8408	4.6662	2.79264	6.46162	19.0177	0.249207	4.03e-30
Solyc01g103970	7.87952	6.35079	6.82504	6.24009	6.8726	6.39846	9.6547	11.6866	10.0922	10.2135	11.7353	9.42817	7.01845	6.50371	10.4779	10.459	0.0101382	0.00100665
Solyc01g103990	65.3291	63.7297	64.166	61.5736	49.769	54.8025	131.398	136.259	132.876	60.3828	64.4284	62.9427	64.4082	55.3817	133.511	62.5846	8.27e-16	0.199005
Solyc01g104010	0.0712326	0	0.11977	0.329484	0.478399	0.477209	0.166169	0	0.126106	0	0	0	0.0636676	0.428364	0.097425	0	0.985111	0.0057334
Solyc01g104050	10.5686	9.04334	8.61821	14.7095	15.4991	15.096	4.54089	4.88667	4.77585	15.2544	10.5613	12.1712	9.41005	15.1015	4.73447	12.6623	8.31e-08	0.714523
Solyc01g104140	6.5035	7.58257	7.09026	12.1151	10.3709	11.0414	10.599	10.4771	10.3043	11.7465	11.3059	12.0464	7.05877	11.1758	10.4601	11.6996	0.00136768	0.629655
Solyc01g104320	8.72246	7.32544	8.21708	10.1865	9.73368	8.9102	14.2865	12.9311	14.2918	13.1167	8.00879	11.4576	8.08832	9.61014	13.8365	10.861	7.95e-05	0.243924
Solyc01g104400	8.15843	8.54074	8.75397	0.794454	1.02993	0.62926	3.50584	6.34868	4.84608	4.19679	10.3975	5.48898	8.48438	0.817881	4.9002	6.69441	0.266339	1.24e-06
Solyc01g104490	1.68388	2.05498	1.86743	1.31469	1.43224	1.23009	1.11435	1.7779	1.59623	0.763504	0.664251	0.637787	1.86876	1.32567	1.49616	0.688514	0.289756	0.000876897
Solyc01g104710	64.7478	44.8564	51.4324	48.4319	52.5127	49.4877	63.1459	58.9444	63.9834	101.427	82.346	94.0209	53.6789	50.1441	62.0245	92.5978	0.234164	1.74e-10
Solyc01g104720	311.619	254.037	288.189	388.926	352.26	357.775	320.093	393.752	341.957	540.521	787.664	613.979	284.615	366.32	351.934	647.388	0.439962	0.0062503
Solyc01g104740	22.1062	26.8471	25.1144	7.26422	6.87872	8.577	110.969	79.3728	100.861	20.0605	60.4066	34.3809	24.6893	7.57331	97.0676	38.2827	5.79e-05	1.07e-05
Solyc01g104770	54.6651	49.4624	52.453	83.692	89.1006	84.3603	28.8106	34.893	30.3753	67.5701	59.327	64.7054	52.1935	85.7176	31.3596	63.8675	1.84e-06	0.0799144
Solyc01g104900	0.0761135	0	0.127977	1.19701	1.16841	1.52972	0	0	0	0.315072	0.0729919	0.216216	0.0680302	1.29838	0	0.201427	0.563962	0.00822944
Solyc01g104910	38.1222	37.4133	38.5215	20.1646	19.9935	20.247	60.5369	61.3823	59.9632	24.8151	19.6877	23.9775	38.019	20.135	60.6274	22.8268	2.1e-06	0.145512
Solyc01g105030	76.4529	85.3401	80.4778	37.4503	39.0258	35.844	71.9301	97.1507	85.3628	54.703	58.3572	56.4376	80.7569	37.44	84.8145	56.4992	0.838332	2.75e-05
Solyc01g105050	28.6261	25.0926	28.8791	12.0492	10.7112	10.7274	22.5932	30.5028	24.3254	30.2827	32.3934	30.8196	27.5326	11.1626	25.8072	31.1652	0.857549	1.01e-19
Solyc01g105290	17.6415	18.8349	19.0521	24.5867	19.0029	22.2563	26.1821	25.9262	27.9291	28.6007	31.4507	29.3883	18.5095	21.9486	26.6791	29.8132	0.00125762	0.0047392
Solyc01g105360	3.07112	1.4206	2.02862	1.74523	1.43117	1.24916	2.45629	1.78945	2.13594	2.88562	2.86102	2.89143	2.17344	1.47518	2.12723	2.87936	1	0.00141016
Solyc01g105420	19.4673	16.124	21.0789	19.612	19.4599	20.5698	19.8928	18.3954	17.0515	31.0808	26.2929	31.3855	18.8901	19.8806	18.4466	29.5864	1	0.000826081
Solyc01g105450	81.3949	43.7358	61.2427	42.7578	37.359	36.9083	97.5633	94.187	101.721	29.6552	29.0773	30.1164	62.1245	39.0084	97.8238	29.6163	0.00637634	0.387879
Solyc01g105460	5.67921	6.70636	6.63773	5.29652	5.40451	5.10383	8.65266	8.94538	8.25586	9.17428	8.19158	9.26007	6.3411	5.26829	8.61797	8.87531	0.0558902	7.74e-05
Solyc01g105600	0.864727	0.0727261	0.528709	7.56321	8.74899	8.09713	1.65044	0.721425	0.974187	0.650825	0.376938	0.3573	0.488721	8.13644	1.11535	0.461688	0.0316482	7.63e-26
Solyc01g105630	4.55087	3.87778	3.82591	10.0818	6.43447	8.72509	1.30373	1.34328	1.80214	22.0331	33.5357	24.0863	4.08486	8.41379	1.48305	26.5517	0.0365042	0.00365183
Solyc01g105650	20.9932	14.2728	17.5305	50.572	26.2245	39.7614	4.43707	3.95082	4.30268	51.9723	69.5169	58.5149	17.5988	38.8526	4.23019	60.0014	3.8e-07	0.187483
Solyc01g105670	15.8705	12.8216	15.0331	14.0728	11.9287	11.9734	23.1743	19.5386	21.4929	18.047	17.3237	17.2854	14.5751	12.6583	21.402	17.552	0.000513544	0.00213169
Solyc01g105720	168.912	162.075	168.367	212.529	117.373	169.327	178.172	143.912	166.085	91.3542	92.4962	89.3103	166.451	166.41	162.723	91.0536	1	0.00215178
Solyc01g105800	5.99319	4.99005	5.37437	8.43961	4.47226	7.86275	11.2881	10.1852	11.3174	12.2513	9.32356	11.7661	5.45254	6.92487	10.9302	11.1136	2.28e-06	0.000671906
Solyc01g105870	1.5078	0.736203	0.669012	0.852411	0.924233	0.841765	0.293111	0.0854147	0.0741477	0.616446	0.80331	0.928028	0.971004	0.872803	0.150891	0.782595	4.01e-05	1
Solyc01g105880	11.0515	7.33771	8.21652	1.53007	0.649172	1.07027	1.78301	3.64133	2.16279	0.449523	0.72097	0.4912	8.86857	1.08317	2.52904	0.553898	0.000311899	0.178508
Solyc01g105890	89.147	94.8662	92.2313	9.18245	7.08874	8.65585	25.5923	42.73	31.8086	12.7522	24.2982	15.8792	92.0815	8.30901	33.377	17.6432	1.15e-14	3.78e-07
Solyc01g106000	57.7827	55.7273	58.6	73.1756	67.0106	70.1156	66.0335	58.5622	59.7758	103.695	95.6949	101.036	57.37	70.1006	61.4572	100.142	0.611926	0.000145477
Solyc01g106060	20.807	25.2074	24.0372	27.105	23.8332	23.2913	23.6636	29.4432	28.1279	46.5157	31.6273	41.0128	23.3505	24.7432	27.0782	39.7186	0.394649	6.81e-06
Solyc01g106280	196.147	166.757	187.036	188.41	198.969	189.633	254.203	235.309	246.151	168.862	197.369	178.488	183.313	192.337	245.221	181.573	0.00243536	1
Solyc01g106330	49.9566	41.0963	44.2943	89.5661	83.9821	88.0899	97.0292	66.8675	76.9986	119.559	101.717	113.592	45.1157	87.2127	80.2985	111.622	5.15e-10	0.00597356
Solyc01g106340	7.67918	6.56555	7.1902	37.1696	33.5909	34.7743	24.7623	14.5844	19.7479	68.9995	58.9489	64.74	7.14498	35.1782	19.6982	64.2294	1.91e-23	9.34e-11
Solyc01g106480	19.5118	18.9767	19.3898	12.8203	10.1281	10.5997	15.5223	18.6203	15.2785	15.2103	15.8329	16.9124	19.2928	11.1827	16.4737	15.9852	0.417579	0.00224133
Solyc01g106500	17.5553	19.6734	19.1205	38.536	36.3777	37.7125	7.29451	8.08918	7.66295	29.107	21.7529	26.9227	18.7831	37.5421	7.68222	25.9275	9.04e-17	0.0197872
Solyc01g106770	5.28662	5.65784	6.21568	6.45166	4.35157	5.34191	8.42641	8.28488	8.25401	6.46918	4.63017	6.17335	5.72005	5.38171	8.32177	5.75757	0.000586769	0.360371
Solyc01g106780	49.4004	41.8828	46.0715	64.3492	62.6119	62.773	75.5958	62.0535	68.5151	62.6896	62.3521	62.5826	45.7849	63.2447	68.7215	62.5414	1.96e-05	0.883765
Solyc01g106790	10.8337	10.4998	10.2231	4.15885	3.53542	2.83893	12.6648	14.4285	12.8514	5.18626	6.50218	5.27576	10.5189	3.51107	13.3149	5.65473	0.203422	0.00820017
Solyc01g106800	0.494782	0.957091	0.94537	0.624164	1.46728	0.75334	0.0699521	0.275192	0.238891	0.703405	0.560761	0.766654	0.799081	0.948262	0.194678	0.67694	0.00397647	0.802286
Solyc01g106890	5.85195	4.75361	5.75968	7.79031	7.80558	5.37859	1.99774	3.63847	1.76878	7.22129	8.62324	7.70366	5.45508	6.9915	2.46833	7.8494	0.00387928	0.713865
Solyc01g107190	12.5597	11.5449	12.3864	18.9924	17.5345	16.6529	5.63438	4.67941	5.55874	17.4414	11.1181	16.0095	12.1637	17.7266	5.29085	14.8563	8.97e-08	0.821606
Solyc01g107250	56.9353	83.9068	73.5057	66.7161	131.421	94.1299	22.5245	30.284	24.9335	53.5687	44.1273	50.2424	71.4493	97.4222	25.914	49.3128	0.000787661	0.098964
Solyc01g107290	30.8846	31.8205	29.5167	33.9662	26.6057	30.2983	69.4553	57.5236	64.7374	56.4103	78.1253	63.0199	30.7406	30.2901	63.9054	65.8518	3.23e-06	1.77e-06
Solyc01g107320	1.53177	2.139	1.96808	2.37954	1.85783	2.00879	2.71927	3.44799	3.30016	1.78126	1.52438	2.1346	1.87962	2.08206	3.15581	1.81342	0.00707961	0.929991
Solyc01g107350	17.7691	15.2049	17.7085	9.47094	7.11282	7.58784	11.2549	9.15934	10.6247	4.38407	3.46073	3.67711	16.8942	8.0572	10.3463	3.84064	0.000348586	1.26e-06
Solyc01g107360	3.63134	3.46205	3.42573	3.46191	2.84573	3.64448	4.00921	4.63556	4.24492	6.13262	4.147	5.4334	3.50638	3.31737	4.29656	5.23767	0.276856	0.000412817
Solyc01g107390	6.68938	6.28628	7.25169	14.624	11.2822	14.6531	1.04032	0.969301	0.997265	18.0071	20.3593	19.1426	6.74245	13.5197	1.00229	19.1697	4.5e-37	0.00407159
Solyc01g107400	33.9638	20.827	26.5841	20.2242	34.4587	25.6084	7.18429	17.2497	12.2098	8.73844	13.3528	9.31543	27.125	26.7638	12.2146	10.4689	0.012992	0.00527284
Solyc01g107410	52.8517	44.9077	47.7695	50.6135	57.5411	54.2691	38.31	48.3405	43.4498	31.1529	29.6709	30.9809	48.5096	54.1412	43.3668	30.6015	0.550361	9.39e-07
Solyc01g107430	1.39357	2.44955	1.75736	0.966887	0.802219	0.758545	0.216724	0.355247	0.185032	0.961446	0.467745	0.752157	1.86682	0.84255	0.252335	0.727116	2.83e-06	1
Solyc01g107890	52.279	54.2313	51.5398	43.3166	30.658	36.8226	76.4369	83.6038	82.527	43.7606	43.4432	42.3818	52.6834	36.9324	80.8559	43.1952	1.01e-05	0.103162
Solyc01g107910	1.13718	0.631228	0.892295	1.40267	1.16379	1.14275	1.41482	1.8553	1.54346	2.78956	3.41705	3.31656	0.886903	1.2364	1.60453	3.17439	0.141058	0.00144695
Solyc01g107920	2.35472	3.64888	2.82095	3.70318	3.10639	3.05641	1.73946	1.26055	1.09428	3.76357	2.48397	3.14387	2.94152	3.28866	1.36476	3.13047	0.00342114	0.992684
Solyc01g107990	3.62361	3.18258	3.66335	6.28004	5.1929	6.56826	3.13868	2.8998	3.57294	2.7426	2.33133	2.76234	3.48985	6.01373	3.20381	2.61209	0.936288	1.2e-05
Solyc01g108080	36.3585	34.8482	35.4995	17.9807	19.402	18.4262	50.311	54.1685	53.9794	22.5301	26.2259	22.2343	35.5687	18.603	52.8196	23.6634	0.000223975	0.0345852
Solyc01g108210	0.988648	1.73299	2.09976	5.05433	1.39785	3.74737	8.65868	4.93439	7.92218	7.41917	7.68462	7.56807	1.60713	3.39985	7.17175	7.55728	3.81e-08	0.00480538
Solyc01g108250	37.3597	36.2244	36.0207	30.6339	26.8831	26.4997	53.4539	39.8264	51.1368	35.9289	44.6592	38.8333	36.535	28.0056	48.1391	39.8071	0.035425	0.00699299
Solyc01g108330	6.09362	4.84465	6.08344	2.55434	2.64915	2.07304	3.18356	1.55338	2.94979	4.20409	4.47409	4.38164	5.6739	2.42551	2.56224	4.35327	0.00270023	0.0181846
Solyc01g108340	53.0081	52.9838	52.4492	17.3976	14.0438	17.256	53.4846	48.7861	50.3178	21.7009	24.3041	22.7688	52.8137	16.2325	50.8628	22.9246	1	0.00142086
Solyc01g108360	0.698371	0.96913	1.39441	0.32303	1.34008	0.365516	0	0	0	0.521969	0.418581	0.793548	1.02064	0.676208	0	0.578033	2.74e-05	1
Solyc01g108400	3.43339	4.26537	3.49122	7.2599	14.8077	11.9114	3.0003	2.33396	3.0102	3.44409	3.1985	3.04673	3.72999	11.3263	2.78149	3.22977	0.72304	0.00421647
Solyc01g108410	2.92746	3.81623	3.83151	5.29326	3.60662	4.73584	5.94958	5.93621	5.74211	4.13121	4.08349	4.21473	3.52507	4.54524	5.87596	4.14315	0.000789155	0.967788
Solyc01g108440	21.4562	20.6218	19.9422	36.3347	49.6916	45.4682	10.5202	10.2099	10.3931	37.775	34.3509	37.5524	20.6734	43.8315	10.3744	36.5594	3.28e-07	0.602497
Solyc01g108490	54.4637	46.5533	49.2344	32.4582	34.2426	34.8751	59.8006	78.1544	67.9216	28.9011	27.1083	28.7119	50.0838	33.8586	68.6255	28.2404	0.00350993	0.483669
Solyc01g108530	10.2733	9.05632	8.86284	11.9419	8.82441	10.9001	17.4824	14.0404	14.8069	13.6806	15.6806	12.2234	9.39748	10.5555	15.4432	13.8616	0.000130149	0.0592355
Solyc01g108630	2.53746	2.93436	2.82341	1.41534	0.895043	1.96866	1.45081	1.90249	1.61851	0.583546	0.250497	0.572415	2.76508	1.42635	1.65727	0.468819	0.0445261	0.000140192
Solyc01g108780	2.54459	1.42672	1.42616	0.0713331	0	0.129144	6.41561	8.96338	6.55245	0.283726	0.443679	0.0876176	1.79916	0.0668257	7.31048	0.271674	1.13e-06	0.20365
Solyc01g108840	11.5524	11.2007	12.6115	7.74199	5.34518	6.70525	20.0477	14.9521	16.6304	9.16268	10.1072	8.63246	11.7882	6.59747	17.2101	9.30078	0.00711499	0.019865
Solyc01g108860	0.219146	0.152054	0.230295	0.304096	0.42051	0.229394	0.213007	0.111729	0.096991	2.49467	1.36603	2.5835	0.200498	0.318	0.140575	2.14807	0.934631	1.78e-05
Solyc01g108910	8.3182	8.79479	8.13483	27.09	26.0595	25.3753	1.78204	10.2129	4.58312	10.3065	4.23272	8.92137	8.41594	26.1749	5.52601	7.82021	0.0720115	3.07e-07
Solyc01g108930	18.444	15.4246	15.8139	17.2884	13.4183	14.6269	22.4625	26.4044	23.8945	14.1574	19.5031	15.0242	16.5608	15.1112	24.2538	16.2283	0.00305743	0.718453
Solyc01g109070	19.6593	17.8421	15.1677	22.5607	29.2476	25.6321	7.83691	11.038	9.36175	19.5151	14.4381	20.0764	17.5563	25.8135	9.41224	18.0098	0.000112237	0.136206
Solyc01g109110	13.3288	10.2794	12.3756	24.6607	18.3106	20.8812	28.0111	26.9896	27.5223	51.3008	55.0423	53.4239	11.9946	21.2842	27.5077	53.2556	8.08e-18	1.89e-22
Solyc01g109120	5.20539	6.4841	6.03015	1.59252	0.825814	1.0297	0.924266	1.29561	0.834459	2.18682	4.71676	3.14369	5.90655	1.14934	1.01811	3.34909	8.88e-10	0.000787838
Solyc01g109150	2.36828	0.756883	1.66521	0.478012	0.0413128	0.252411	0.0669654	0.0878139	0	0.336686	0.33035	0.342496	1.59679	0.257245	0.0515931	0.336511	0.000296863	0.917747
Solyc01g109180	133.321	117.555	125.179	300.923	267.473	288.135	238.813	202.15	218.396	310.877	222.967	279.264	125.351	285.51	219.786	271.036	3.32e-10	0.947093
Solyc01g109230	1.34716	0.262379	0.536474	4.85382	5.44213	5.64064	0.992402	0.216895	0.188285	0.065223	0.0679952	0.161132	0.715337	5.3122	0.46586	0.0981168	0.725589	2.01e-27
Solyc01g109300	84.3488	87.4064	84.4054	73.6781	60.2856	64.7247	86.9205	105.508	97.032	119.11	117.641	115.052	85.3869	66.2295	96.487	117.268	0.348939	2.7e-10
Solyc01g109310	1.18177	1.79613	1.80961	2.10841	3.28	3.56974	0.459465	0.559475	0.523036	2.23243	1.1333	1.82241	1.59584	2.98605	0.513992	1.72938	0.00072869	0.247205
Solyc01g109330	0.47879	0.147648	0.234802	2.87902	3.75149	3.6085	0.589477	0.162737	0.282541	0.367028	0	0.181347	0.28708	3.413	0.344918	0.182792	0.770518	1.36e-20
Solyc01g109380	6.504	5.39461	6.12783	8.92149	10.4361	11.2687	5.10103	3.94488	4.16898	4.40985	4.03271	4.17302	6.00881	10.2088	4.40496	4.20519	0.192518	1.16e-07
Solyc01g109390	59.5451	79.1043	66.6016	4.09801	2.66867	2.67436	23.3911	18.9083	21.0648	0.995045	0.493971	0.643824	68.417	3.14701	21.1214	0.710947	4.02e-10	2.12e-06
Solyc01g109460	33.0963	32.4151	34.6324	173.842	169.392	174.665	10.0242	8.29996	9.54587	188.903	222.094	195.64	33.3813	172.633	9.29002	202.212	1.33e-25	0.230695
Solyc01g109500	12.634	13.9437	12.6339	1.47633	1.95644	1.55914	4.58456	5.55986	5.76821	1.06024	1.27535	0.906682	13.0705	1.66397	5.30421	1.08076	4.91e-10	0.124699
Solyc01g109570	184.282	171.757	182.677	135.306	187.389	167.82	137.986	120.96	127.035	149.207	133.444	146.89	179.572	163.505	128.661	143.181	0.00384175	0.76855
Solyc01g109590	35.2443	33.4302	36.9522	23.8724	17.6068	20.6259	53.8031	47.7518	50.8839	19.7879	21.134	20.5531	35.2089	20.7017	50.8129	20.4917	0.000387002	0.933774
Solyc01g109700	3.53686	2.71342	3.48109	4.03006	2.77263	4.15376	3.72286	3.29858	3.81796	7.97508	10.3409	8.3073	3.24379	3.65215	3.61313	8.87441	0.760267	2.32e-06
Solyc01g109710	104.777	86.6344	94.8525	241.592	227.971	237.716	49.0714	66.0363	56.7263	226.844	266.89	236.789	95.4214	235.76	57.278	243.508	1.5e-06	0.737868
Solyc01g109720	3.55005	2.20746	4.20769	11.3599	9.65973	10.8193	0.72406	1.12751	0.978784	5.21969	9.48784	6.81129	3.32174	10.613	0.943452	7.17294	1.23e-05	0.231921
Solyc01g109860	0.356163	0.296548	0.269483	0.494227	0.785941	0.80529	0.470812	0.581074	0.472899	1.49072	1.537	1.69975	0.307398	0.695153	0.508261	1.57582	0.316276	0.00554593
Solyc01g109880	132.188	90.3005	111.67	102.697	100.626	101.561	130.342	132.463	127.044	156.13	257.568	189.091	111.386	101.628	129.95	200.929	0.68811	0.00877368
Solyc01g109890	50.831	47.3953	49.0716	46.4951	43.9467	42.3752	46.9422	52.0059	47.2692	53.5362	61.8366	58.6994	49.0993	44.2723	48.7391	58.0241	1	0.00841659
Solyc01g109980	8.81652	8.34395	8.49118	8.03112	9.78762	8.34484	6.22522	8.40444	6.5782	4.80087	3.85493	4.56762	8.55055	8.72119	7.06929	4.40781	0.322767	1.18e-05
Solyc01g109990	28.6069	27.958	25.9102	34.9301	40.9594	35.3835	28.4105	27.548	29.5458	25.5942	26.5273	25.2894	27.4917	37.091	28.5014	25.8037	0.801745	0.00874495
Solyc01g110000	5.67538	4.42843	4.72309	9.99671	6.65516	8.32911	9.76233	7.80375	8.95638	3.09815	1.95165	2.93129	4.9423	8.32699	8.84082	2.66036	0.000226364	2.3e-10
Solyc01g110060	9.1869	14.1241	10.8202	4.63942	6.34452	5.98362	3.58907	5.92833	5.61775	4.22546	4.12842	4.53866	11.3771	5.65585	5.04505	4.29751	5.62e-05	0.527275
Solyc01g110110	0.793674	0.769219	0.826108	1.67823	1.59547	1.42421	0.675928	0.385377	0.702539	0.243364	0.326196	0.257668	0.796334	1.56597	0.587948	0.275743	0.672331	6.38e-08
Solyc01g110130	36.2844	34.7913	36.3874	54.5169	51.6502	54.1024	35.4125	34.5823	35.459	35.0503	33.6602	34.0917	35.821	53.4231	35.1513	34.2674	1	0.000468051
Solyc01g110340	6.07058	4.69918	4.82579	6.15071	4.71491	4.49569	12.3309	7.62174	10.5643	3.49491	2.53458	3.1674	5.19852	5.12044	10.1723	3.06563	0.00256616	0.161057
Solyc01g110360	95.5824	70.5567	87.6974	100.672	91.1583	96.7736	115.102	118.756	119.811	210.929	208.994	212.175	84.6122	96.2013	117.89	210.699	0.000767611	2.92e-18
Solyc01g110480	86.4449	59.0139	72.84	93.4754	70.3505	84.891	129.707	123.887	122.36	119.249	156.182	133.571	72.7663	82.9057	125.318	136.334	8.06e-05	0.000553882
Solyc01g110520	28.7283	33.1873	32.6742	36.854	43.1028	41.1295	31.9957	29.0647	31.7207	27.442	27.586	27.3304	31.5299	40.3621	30.927	27.4528	1	0.00561799
Solyc01g110560	3.66258	2.89252	3.00403	0.33056	2.22839	1.19691	1.25033	1.54851	1.5024	0.0821749	0.0856677	0.0507528	3.18638	1.25195	1.43375	0.0728651	0.049751	5.43e-07
Solyc01g110570	16.8328	26.1558	18.4104	2.7213	4.23346	3.55821	12.0723	23.4963	16.3465	0.450998	0.313445	0.464242	20.4663	3.50432	17.305	0.409562	0.82474	1.35e-05
Solyc01g110600	6.0388	6.73268	6.89926	3.86755	3.41686	4.40864	8.54858	7.7365	9.45721	0.498527	1.03943	0.439858	6.55691	3.89768	8.58076	0.659273	0.422238	3.85e-08
Solyc01g110680	9.13859	7.0908	8.17847	5.18152	5.65667	6.29502	10.4299	6.01188	9.39395	3.11854	2.12027	2.51227	8.13595	5.71107	8.6119	2.58369	0.873316	0.00984915
Solyc01g111260	18.1079	17.7631	20.1665	21.854	19.3203	17.9525	23.2651	22.6558	21.6478	27.1159	28.7425	27.5821	18.6791	19.7089	22.5229	27.8135	0.167708	0.00143063
Solyc01g111270	2.81148	2.0746	2.25105	0.464444	0.545906	0.588592	1.79578	1.39927	1.80723	0.200126	0.0641946	0.209173	2.37904	0.532981	1.66743	0.157831	0.314735	0.00400409
Solyc01g111420	37.5688	47.4971	41.8939	68.5641	88.6643	78.57	31.7863	36.1247	34.978	45.4596	47.7885	45.6749	42.3199	78.5995	34.2963	46.3077	0.197429	0.000124211
Solyc01g111510	86.0869	75.93	80.3595	62.5537	57.3462	59.4411	80.0621	82.6066	80.5368	94.8765	88.8372	94.4333	80.7921	59.7803	81.0685	92.7157	0.977053	2.15e-06
Solyc01g111530	14.9593	17.5044	16.2956	26.3134	21.3188	23.7879	24.071	21.9566	23.2198	24.7168	17.8694	21.9682	16.2531	23.8067	23.0825	21.5181	0.000417641	0.998959
Solyc01g111540	0	0.078438	0.0475195	1.41183	0.976152	1.34901	0	0	0.0250167	0.155987	0.0813085	0.112397	0.0419858	1.24566	0.00833889	0.116564	0.515481	5.97e-09
Solyc01g111550	10.4494	8.5242	9.39067	5.95241	8.44512	7.84526	6.80448	7.24332	7.88262	3.12518	3.85038	3.42168	9.45476	7.41426	7.31014	3.46575	0.220981	3.88e-06
Solyc01g111560	162.881	145.214	155.464	113.817	81.3624	94.8951	215.012	222.337	218.967	105.329	107.717	110.864	154.52	96.6914	218.772	107.97	0.000385093	0.244473
Solyc01g111610	92.3449	72.2749	84.9319	37.8445	43.5019	37.9694	38.1291	41.4313	37.5192	27.9476	29.0469	29.223	83.1839	39.7719	39.0265	28.7392	1.9e-11	0.0622635
Solyc01g111630	80.4266	65.1374	72.8585	64.3916	57.2608	63.0766	91.677	88.273	88.9265	121.017	108.26	114.288	72.8075	61.5763	89.6255	114.522	0.0504531	7.42e-12
Solyc01g111660	20.0428	17.3913	19.4646	37.6583	22.0146	30.3849	38.1027	29.3167	37.1956	39.1312	45.3345	38.4806	18.9662	30.0193	34.8716	40.9821	0.00014271	0.0852806
Solyc01g111800	2.88073	3.75729	3.9305	2.27176	1.67644	2.21462	2.09313	2.88926	1.96471	1.08604	0.724612	0.831746	3.52284	2.05427	2.3157	0.880801	0.0986196	0.00304415
Solyc01g111880	5.98054	8.45193	7.98901	13.9841	16.1577	14.1642	7.5034	9.12861	8.24925	6.12582	3.62412	6.08684	7.47383	14.7687	8.29375	5.27893	0.65327	1.63e-13
Solyc01g111910	4.39144	4.81716	4.31158	5.90513	4.86032	5.01709	6.74409	6.41292	6.66374	5.0784	3.44427	4.49984	4.50673	5.26084	6.60691	4.34083	0.00141635	0.659117
Solyc01g111950	26.5507	27.3793	27.051	18.466	18.7447	18.0065	12.5551	12.4953	12.9278	9.39371	7.53875	8.36327	26.9936	18.4057	12.6594	8.43191	2.16e-11	1.81e-09
Solyc01g111970	8.61004	10.5425	10.29	10.0735	14.6183	11.6988	7.64682	3.91633	6.31379	4.54251	2.75231	5.17947	9.81416	12.1302	5.95898	4.1581	0.0670128	1.21e-05
Solyc01g111980	28.0117	30.0636	29.3595	131.336	183.648	160.446	16.7793	12.1823	13.6016	186.731	180.955	188.386	29.145	158.477	14.1877	185.357	9.67e-07	0.254492
Solyc01g112060	20.7584	22.5281	20.9035	12.3978	13.3504	13.133	23.9905	27.04	25.341	20.6167	18.2663	20.5742	21.3966	12.9604	25.4572	19.8191	0.229345	0.000113683
Solyc01g112080	66.2972	62.9375	66.1147	23.2786	31.451	28.199	31.0455	29.8369	31.5278	15.8264	20.1516	16.6543	65.1165	27.6429	30.8034	17.5441	1.78e-12	0.000420386
Solyc01g112100	6.21876	5.53744	7.28668	10.9306	8.65138	9.11343	8.25081	6.97524	7.2593	14.9629	14.9466	13.8234	6.34763	9.56514	7.49511	14.5776	0.31015	0.000334917
Solyc01g112220	5.30001	6.49571	6.32178	8.71646	14.6465	11.0768	1.37374	2.26334	2.20537	13.897	12.4677	14.5153	6.03916	11.4799	1.94748	13.6267	1.7e-08	0.377147
Solyc01g112260	148.13	125.283	139.824	86.1148	72.6985	80.0145	193.435	162.626	173.515	111.641	164.982	128.607	137.746	79.6093	176.525	135.076	0.136399	0.000686169
Solyc01g112280	76.1831	70.351	73.7028	46.8273	67.5383	58.057	107.567	109.416	112.857	65.5642	77.0114	68.5158	73.4123	57.4742	109.947	70.3638	3.51e-05	0.0458996
Solyc01g112340	7.15577	12.0141	10.1155	13.926	7.98428	12.0291	20.1137	16.3768	20.5975	11.044	9.96304	10.0884	9.76182	11.3131	19.0293	10.3652	4.78e-05	1
Solyc01g113620	2.01847	2.41557	1.88374	0.873679	0.781739	1.07	1.39674	1.15183	1.13103	1.41387	1.11879	1.33615	2.10593	0.908473	1.22653	1.2896	0.00920627	0.0653445
Solyc02g014150	27.1187	25.5012	27.3417	18.6206	20.7387	19.7619	28.0263	28.6128	27.6032	26.4056	26.2918	27.35	26.6539	19.7071	28.0808	26.6824	0.776485	0.0040721
Solyc02g014180	2.55904	3.27208	2.44872	3.23346	1.95619	2.474	4.27095	4.49748	3.99631	2.69852	1.71586	2.28132	2.75995	2.55455	4.25492	2.2319	0.0036739	0.966629
Solyc02g014190	0.583472	1.18128	1.00949	1.80705	0.673384	1.14008	1.88713	2.19874	1.82637	1.01123	0.673073	0.951246	0.924745	1.20684	1.97075	0.878516	0.00689848	0.628168
Solyc02g014310	121.501	147.612	135.457	212.191	212.937	214.628	126.402	124.367	131.797	157.259	140.007	148.208	134.857	213.252	127.522	148.491	0.911012	0.00818656
Solyc02g014460	18.3049	19.8639	19.8743	27.0458	25.844	25.1362	29.2431	28.838	27.2225	19.9109	22.2131	22.1303	19.3477	26.0087	28.4345	21.4181	0.000529164	0.38605
Solyc02g020940	24.8193	18.9119	22.2872	11.5491	12.1686	12.2038	32.8743	30.8357	30.8187	27.4749	25.5185	26.6475	22.0061	11.9739	31.5096	26.547	0.00129257	3.52e-14
Solyc02g021220	0.0642736	0.118923	0.0540347	0.327025	0.462495	0.376765	0.649719	0.163846	0.369806	1.22683	1.07866	1.16853	0.0790772	0.388762	0.394457	1.15801	0.000932751	0.00106915
Solyc02g022850	82.4442	91.9711	91.4237	121.576	117.541	115.066	38.0467	53.4968	42.4345	205.122	278.913	228.924	88.613	118.061	44.6594	237.653	0.000841268	0.0004571
Solyc02g024010	5.10975	4.88477	2.86384	3.46647	4.57562	6.56109	1.45687	2.25779	1.65844	1.88016	2.28676	1.35476	4.28612	4.86773	1.79103	1.84056	0.0278917	0.00744595
Solyc02g024050	51.4209	55.6965	53.4037	13.0851	13.4728	13.8546	32.1621	34.9378	36.386	10.6393	11.8995	10.6471	53.507	13.4708	34.4953	11.062	0.00016619	0.3924
Solyc02g027080	12.9117	13.9783	12.9566	5.87063	6.11489	6.25742	9.18554	13.1378	11.2103	3.1336	3.18776	3.58981	13.2822	6.08098	11.1779	3.30372	0.313036	3.82e-05
Solyc02g030300	0.359193	0.766849	0.464574	4.03857	4.90422	4.46562	0.837913	0.901565	0.660353	7.21835	6.41229	6.85998	0.530205	4.46947	0.799944	6.83021	0.147682	0.00192325
Solyc02g030480	4.97934	4.99043	4.83398	2.96123	2.78678	2.18416	1.88984	2.23644	1.46919	6.70707	10.2893	6.73564	4.93458	2.64406	1.86516	7.91066	0.00235649	0.000223142
Solyc02g031710	51.542	52.0278	51.7636	41.4596	39.1047	41.1713	16.7257	14.6613	16.987	50.5329	55.0993	52.5713	51.7778	40.5785	16.1246	52.7345	3.36e-28	0.0118889
Solyc02g031790	0.308962	0.461726	0.319685	0.0439721	0.182417	0.318435	0	0.0969357	0.0210373	0.174899	0.136749	0.229544	0.363458	0.181608	0.0393243	0.180398	0.000146444	1
Solyc02g032850	8.64688	8.7714	8.35346	7.40276	8.44163	8.25729	6.60575	7.19283	7.58684	12.2452	9.45608	10.8165	8.59058	8.03389	7.12848	10.8393	0.37914	0.00925067
Solyc02g033060	6.55676	7.32088	6.46265	2.09159	3.25384	3.59736	3.77989	5.53306	4.30287	0.46796	0.542056	0.578043	6.7801	2.98093	4.5386	0.529353	0.199609	1.43e-07
Solyc02g036370	9.20516	7.60106	7.86668	9.71206	9.01418	8.53671	11.9494	13.1098	11.3131	9.3075	6.34714	7.90959	8.2243	9.08765	12.1241	7.85474	0.00274343	0.89779
Solyc02g037500	51.0975	79.8199	67.2533	103.452	117.739	103.467	31.9165	35.02	21.1321	93.8154	48.1986	71.3868	66.0569	108.219	29.3562	71.1336	9.66e-05	0.249968
Solyc02g037530	32.8209	29.8547	32.1488	37.7176	31.1462	37.2759	47.5125	40.7323	43.7122	36.531	35.2476	34.0584	31.6081	35.3799	43.9857	35.279	0.000919682	0.858893
Solyc02g038690	30.0908	47.0969	36.9117	18.2077	22.8781	16.9574	7.94656	15.2449	9.38106	4.09109	7.07805	5.161	38.0331	19.3477	10.8575	5.44338	2.78e-07	2.67e-06
Solyc02g043860	12.0141	15.5556	14.0021	17.1252	12.5191	15.0134	17.3848	21.5804	19.5084	16.4189	12.5387	14.5254	13.8573	14.8859	19.4912	14.4943	0.0033281	0.883765
Solyc02g055440	2.48479	3.1829	3.53517	1.14933	1.46707	1.20046	1.93214	2.14389	2.45325	5.27477	2.84113	4.12655	3.06762	1.27229	2.17643	4.08082	0.414403	7.6e-06
Solyc02g055450	11.2566	9.4778	11.0584	6.43528	9.22243	7.7318	5.80257	5.67458	6.15757	7.79522	7.76268	7.1858	10.5976	7.7965	5.87824	7.58123	0.00745707	1
Solyc02g061790	57.2787	61.5044	56.0066	37.6127	30.1791	35.198	44.112	49.4418	49.6072	46.3091	52.295	47.9942	58.2632	34.3299	47.7203	48.8661	0.250205	0.002965
Solyc02g062100	22.9463	23.1222	22.4527	20.699	16.6257	19.7736	39.1282	33.3006	34.8918	29.6476	38.3037	35.1343	22.8404	19.0328	35.7735	34.3618	0.000121053	4.55e-07
Solyc02g062340	66.3011	54.1711	63.2368	47.05	40.3377	41.6944	86.4268	94.5751	90.9865	122.706	95.7394	114.656	61.2363	43.0273	90.6628	111.034	8.59e-05	2.54e-25
Solyc02g062390	0	0	0	0.709051	0.551526	0.962768	0.074499	0.195386	0.0848065	2.46771	3.12387	2.66719	0	0.741115	0.118231	2.75292	0.381712	0.00298727
Solyc02g062460	18.3541	18.8297	20.2145	60.7554	70.7822	64.0987	7.49475	11.5533	9.53009	59.4467	56.0982	55.197	19.1328	65.2121	9.52603	56.914	5.34e-10	0.74648
Solyc02g062500	9.68763	8.90963	8.71928	14.2337	15.0901	13.3618	11.3438	9.23907	10.7947	7.26029	5.84744	6.96088	9.10551	14.2285	10.4592	6.68953	0.411262	1.42e-06
Solyc02g062550	73.5934	80.021	76.2082	66.9513	76.7782	71.6495	44.5333	58.896	51.8117	112.948	153.993	126.706	76.6075	71.793	51.747	131.216	0.0456448	0.000338928
Solyc02g062610	8.38789	6.04065	6.71389	3.67071	2.84316	2.98631	13.982	12.8038	11.4705	5.03614	4.8167	5.53598	7.04748	3.16673	12.7521	5.12961	1.44e-05	0.00160879
Solyc02g062700	12.5011	12.608	12.1464	22.8135	25.1677	23.3112	12.4829	11.5281	13.0309	13.9818	11.8247	13.5256	12.4185	23.7641	12.3473	13.1107	1	8.98e-06
Solyc02g062710	1.46637	1.98271	1.32761	7.72182	10.3893	9.30416	3.20143	1.61025	2.64591	17.1985	23.9601	18.9052	1.59223	9.13843	2.48586	20.0212	0.218452	0.00756773
Solyc02g062780	13.2709	18.2072	16.1913	12.2768	9.93194	12.0456	12.0041	13.7468	12.8125	7.834	7.44552	7.60814	15.8898	11.4181	12.8545	7.62922	0.170968	0.0098034
Solyc02g062800	25.5488	20.4737	24.4998	14.1891	18.5419	16.037	13.7327	16.6676	14.8957	21.4259	21.1809	21.3622	23.5074	16.256	15.0987	21.323	0.000313466	0.0115598
Solyc02g062910	23.2818	25.7899	25.3934	34.0639	41.7943	38.8904	18.723	15.6184	18.6018	25.2773	28.32	24.9232	24.8217	38.2495	17.6477	26.1735	0.0165432	0.00946881
Solyc02g063000	59.0815	44.4406	49.5952	11.7354	7.53241	9.99169	134.581	109.905	119.985	26.0929	52.6175	36.7923	51.0391	9.75318	121.49	38.5009	4.85e-06	7.76e-12
Solyc02g063010	108.536	95.177	103.41	83.2243	79.7809	83.5112	129.047	132.725	133.696	103.203	114.503	113.572	102.374	82.1721	131.823	110.426	0.0148986	0.00196995
Solyc02g063030	46.0423	37.1447	37.7905	43.401	38.103	40.6121	31.9418	34.4881	29.6491	21.9296	32.2262	25.0738	40.3258	40.7054	32.0263	26.4099	0.193485	0.00229815
Solyc02g063060	25.3901	26.2198	24.5205	31.7678	26.8569	29.3149	22.2602	24.6599	22.8117	12.8312	14.244	11.8106	25.3768	29.3132	23.244	12.9619	0.758124	5.15e-13
Solyc02g063150	184.324	192.488	195.776	53.2199	47.8586	53.5368	139.526	187.679	157.886	86.7829	100.619	91.9921	190.863	51.5384	161.697	93.1313	0.235552	1.21e-09
Solyc02g063160	5.92541	4.77119	4.84311	5.07552	5.15863	5.42146	4.5222	4.75528	5.43927	2.77583	2.47289	2.40017	5.1799	5.21854	4.90558	2.54963	1	0.000602583
Solyc02g063220	6.10806	7.58296	7.65286	7.76492	6.46519	6.99595	13.3294	11.0903	10.9878	10.5487	12.3953	11.2167	7.11463	7.07535	11.8025	11.3869	5.7e-05	0.00013918
Solyc02g063240	21.2323	23.2043	23.8327	13.5443	21.0425	16.901	14.7411	15.8807	15.2832	13.6558	12.2505	13.3223	22.7564	17.1626	15.3017	13.0762	0.00368976	0.239387
Solyc02g063250	37.0943	50.3745	43.0652	28.2768	50.5473	39.1667	0.776343	4.77697	4.14685	23.3843	16.203	20.7694	43.5114	39.3303	3.23339	20.1189	1.12e-24	0.0557957
Solyc02g063280	15.2328	18.1096	15.7614	25.0591	28.3699	28.3982	11.0409	15.8136	13.7887	16.1365	14.3436	14.9591	16.3679	27.2757	13.5477	15.1464	0.301625	5.76e-05
Solyc02g063350	11.0245	5.34238	6.7673	3.88521	3.69363	3.95658	11.7021	11.5983	11.7722	8.77301	12.9217	10.9362	7.71138	3.84514	11.6909	10.877	0.089689	9.48e-06
Solyc02g063360	26.7414	35.2798	27.7061	26.3063	38.3945	29.7268	12.6667	17.7624	15.086	27.3276	18.5112	23.1639	29.9091	31.4759	15.1717	23.0009	0.000179413	0.411162
Solyc02g063420	7.2743	11.3256	10.1428	11.4072	10.5539	7.80021	9.31238	7.41743	6.67458	4.89625	5.78495	5.64484	9.58088	9.92043	7.80147	5.44201	0.542098	0.00696736
Solyc02g063430	142.422	112.605	127.949	101.866	115.491	105.815	24.5045	50.2555	38.2204	78.7083	77.7198	81.0891	127.659	107.724	37.6601	79.1724	8.28e-29	0.0910478
Solyc02g064640	14.0036	11.9188	13.1855	8.29097	6.8073	6.80153	13.4298	16.0878	14.131	13.1394	13.6083	12.9948	13.036	7.29993	14.5495	13.2475	0.65599	5.22e-05
Solyc02g064680	59.0571	44.4477	51.2449	92.5665	34.1534	63.741	193.882	153.676	171.049	120.965	153.99	130.45	51.5832	63.487	172.869	135.135	8.39e-11	0.000169257
Solyc02g064720	15.238	13.5774	15.349	8.83471	6.70354	7.87973	23.2063	21.5524	21.9106	6.63719	7.00348	7.1014	14.7215	7.80599	22.2231	6.91402	0.000285534	0.814939
Solyc02g064770	20.0003	19.6967	18.2787	11.3997	10.0277	10.5894	29.0973	22.3674	24.7852	6.26127	6.55834	6.48791	19.3252	10.6723	25.4166	6.43584	0.0313229	0.00245897
Solyc02g064800	2.2515	2.02427	1.94616	2.11219	2.12974	2.4431	3.47683	2.94251	3.70524	1.44396	1.76383	1.58545	2.07398	2.22834	3.37486	1.59775	0.00858423	0.238865
Solyc02g064940	7.85693	7.47202	6.51293	4.32038	4.48074	5.24519	16.9612	16.0791	16.633	4.72567	6.05938	6.36801	7.28063	4.6821	16.5578	5.71769	3e-10	0.284228
Solyc02g064980	19.0906	11.818	15.9301	5.31788	0.340448	3.26866	17.7142	12.5192	15.3908	6.59362	23.0717	10.9671	15.6129	2.97566	15.2081	13.5442	1	0.00523379
Solyc02g065050	18.6565	26.2744	20.5297	8.07988	14.4223	10.7472	7.94656	8.17895	6.83711	5.30162	2.56405	4.28708	21.8202	11.0831	7.65421	4.05092	3.59e-06	0.000327373
Solyc02g065060	21.9975	24.1796	23.9704	17.5136	17.7959	18.1642	34.9847	33.2156	37.7898	17.4855	13.451	15.6765	23.3825	17.8246	35.33	15.5377	0.000602739	0.876749
Solyc02g065070	22.6934	19.9718	18.7589	24.1569	21.3088	22.8507	19.6336	20.1109	19.4455	16.2841	8.3142	13.1874	20.4747	22.7721	19.73	12.5952	1	6.46e-05
Solyc02g065170	58.5319	65.3219	65.1344	41.4049	46.0917	43.6746	63.8542	69.6886	67.3441	30.8442	26.2019	29.3308	62.9961	43.7237	66.9623	28.7923	0.712863	0.00265734
Solyc02g065370	68.8728	85.219	76.4611	72.9905	79.2795	80.9142	48.0541	68.0879	60.4827	51.8069	58.2954	52.1138	76.851	77.7281	58.8749	54.072	0.0300359	0.0078053
Solyc02g065400	103.431	99.8777	105.303	80.0824	82.0202	80.6551	88.007	107.358	96.0599	124.606	136.623	128.089	102.871	80.9192	97.1416	129.773	0.868865	2.99e-07
Solyc02g065410	0.670376	1.24037	0.907996	2.75627	1.75088	1.90246	2.2299	2.24058	1.68129	1.81575	1.60721	1.29072	0.939582	2.13653	2.05059	1.57123	0.00105235	0.481866
Solyc02g065470	751.783	861.996	810.38	429.74	541.436	492.2	876.098	1202.25	1009.56	657.861	716.619	691.041	808.053	487.792	1029.3	688.507	0.0532777	0.000812605
Solyc02g065490	0.116602	0.287659	0.130703	0.503383	0.410195	0.16274	0.151114	0.237792	0.24083	1.34076	0.931831	1.21452	0.178321	0.358773	0.209912	1.16237	0.98614	0.00139632
Solyc02g065500	1.70517	2.01176	1.81205	3.16374	2.28855	2.66333	2.76357	3.04764	3.324	3.16797	2.37017	2.77026	1.84299	2.70521	3.04507	2.76947	6.05e-05	0.665903
Solyc02g065540	23.132	23.5295	23.7041	9.15591	13.9124	10.7938	28.7258	23.0004	26.6898	22.8139	32.5576	27.3306	23.4552	11.2874	26.1387	27.5674	0.637887	2.76e-08
Solyc02g065550	17.781	20.0429	21.4788	25.0947	24.5123	24.7997	26.3784	23.7	23.5283	34.5273	33.4051	34.6161	19.7676	24.8022	24.5356	34.1828	0.0991404	0.00254827
Solyc02g065650	13.5447	13.0651	11.441	11.2237	13.1184	12.3639	10.9315	12.2403	11.9326	17.036	16.929	17.1047	12.6836	12.2353	11.7014	17.0233	0.881598	0.00864677
Solyc02g065680	42.5763	38.2763	43.9561	34.0723	22.9883	27.3372	70.7503	57.1286	65.0856	35.8471	44.2469	37.9034	41.6029	28.1326	64.3215	39.3325	0.000442261	0.0115134
Solyc02g065700	7.25698	7.9155	7.30606	7.16924	7.39236	6.90237	11.1814	12.7441	12.1336	8.71539	7.73262	8.01693	7.49285	7.15466	12.0197	8.15498	0.000490499	0.309067
Solyc02g066970	11.355	7.44096	8.94951	1.5319	4.08538	2.77341	2.20738	2.89461	2.51278	0	0.226861	0.134401	9.24849	2.79689	2.53826	0.120421	0.00034976	2.46e-07
Solyc02g067040	1.51204	2.13157	1.84623	1.99826	2.48692	2.23093	0.335928	0.587351	0.509875	0.76169	0.517869	0.736333	1.82995	2.2387	0.477718	0.671964	2.15e-07	5.9e-06
Solyc02g067230	7.18046	5.58002	7.00246	6.41486	4.72399	6.21917	13.815	15.9405	13.6562	5.92583	6.1777	5.01198	6.58765	5.78601	14.4706	5.70517	3.71e-10	0.995033
Solyc02g067420	23.8789	24.9491	24.7778	23.944	22.9101	22.933	20.6455	22.2204	22.1716	34.4466	39.3937	35.1024	24.5353	23.2624	21.6792	36.3142	0.623075	0.000108183
Solyc02g067570	11.6438	14.0334	12.558	13.9504	10.2319	11.9274	17.8728	16.5568	16.6737	12.8893	9.9199	11.3189	12.7451	12.0366	17.0344	11.376	0.00797704	1
Solyc02g067580	238.765	203.835	220.643	148.115	221.789	179.548	148.824	123.27	130.844	136.284	151.184	136.097	221.081	183.151	134.313	141.189	0.00116651	0.279641
Solyc02g067600	114.733	169.391	131.259	65.2152	167.273	116.483	10.8529	17.8501	15.0767	29.0511	28.1307	27.9554	138.461	116.324	14.5932	28.3791	2.16e-08	0.00206525
Solyc02g067790	0.627457	0.0893048	0.162308	1.47347	2.08385	1.73799	0.187655	0.0984312	0.341789	0.110998	0.0925729	0.0274219	0.293023	1.7651	0.209292	0.0769976	0.905137	9.57e-12
Solyc02g067810	5.59639	3.15147	4.70488	20.0335	23.345	18.746	2.27045	3.72164	1.50767	9.28889	13.0672	9.12391	4.48425	20.7082	2.49992	10.4933	0.137028	0.0056443
Solyc02g067830	4.7947	4.40383	4.3209	3.3506	2.94544	3.32188	2.70906	2.53246	2.1984	1.7452	1.65398	1.80298	4.50648	3.20597	2.47997	1.73405	0.00148159	0.00411882
Solyc02g067910	40.148	43.7078	44.1509	28.6997	28.2085	25.9795	26.0155	28.5326	25.1278	28.2584	27.2233	25.9202	42.6689	27.6292	26.5586	27.134	0.00251559	0.958315
Solyc02g067930	13.0249	14.8726	14.3192	5.26627	5.59281	5.8731	12.2173	14.6278	12.658	2.72305	3.75594	3.8811	14.0722	5.57739	13.1677	3.45336	0.886341	0.00556071
Solyc02g068070	5.7584	4.73026	5.21668	4.31676	4.858	4.69744	4.97947	4.65687	4.35018	2.44305	2.95154	2.19986	5.23511	4.62407	4.66217	2.53148	0.840258	0.00310504
Solyc02g068090	98.4327	103.691	105.334	58.3591	70.011	68.1411	103.482	109.47	106.647	89.1789	85.0821	87.1913	102.486	65.5037	106.533	87.1507	0.839078	0.00306895
Solyc02g068110	63.9717	64.5374	67.6247	43.1154	33.8001	38.026	45.9411	46.3024	42.9333	36.8596	45.5565	34.8141	65.3779	38.3139	45.0589	39.0767	0.00357837	0.88569
Solyc02g068140	6.84755	4.86593	6.11826	4.4067	3.39596	4.07213	2.34076	2.7322	2.54749	5.67517	3.07716	5.20597	5.94392	3.95826	2.54015	4.65277	2.66e-05	0.353982
Solyc02g068280	4.97899	3.82456	4.79468	9.37957	13.144	12.4579	3.77775	2.30771	2.96489	1.5961	0.578763	1.18294	4.53274	11.6605	3.01678	1.11927	0.239485	3.89e-20
Solyc02g068320	45.6426	53.9517	52.5797	23.8369	27.1195	23.3716	17.7687	23.6648	19.6477	19.5972	13.6962	17.3102	50.7247	24.776	20.3604	16.8678	1.68e-17	0.0332625
Solyc02g068370	13.4111	16.1623	15.4902	10.3449	13.8979	10.3642	7.21008	8.68382	6.69293	9.7742	7.09841	9.15686	15.0212	11.5357	7.52895	8.67649	1.08e-07	0.304216
Solyc02g068540	2.62866	3.79712	3.10163	8.44717	11.15	8.76648	0.788919	1.45775	1.26546	7.7633	6.85496	7.78168	3.1758	9.45455	1.17071	7.46664	1.14e-07	0.496772
Solyc02g068560	6.88507	7.98803	7.04397	10.3253	7.98971	9.62083	9.57788	10.0353	9.82542	8.11215	7.15211	7.4514	7.30569	9.31196	9.81287	7.57188	0.00731582	0.368124
Solyc02g068620	16.3512	12.858	12.3718	13.8029	15.2956	12.6658	9.37695	12.5047	10.1315	46.91	93.1036	58.1774	13.8603	13.9214	10.6711	66.0637	0.868216	0.0089118
Solyc02g068660	3.42106	4.34337	4.25293	9.86476	11.7673	10.7584	1.69798	1.81841	1.19196	10.0269	5.89838	7.87797	4.00578	10.7968	1.56945	7.9344	1.91e-06	0.4455
Solyc02g068670	0.449802	0.790641	0.831926	0.707386	1.59675	0.866341	0.104928	0.0917305	0.199076	2.83431	3.70965	3.16884	0.69079	1.05683	0.131912	3.2376	0.000296863	7.82e-05
Solyc02g068830	0.192675	0.24955	0.161982	0.106946	0	0.0645395	0.329609	0.23576	0.136441	1.2584	0.480411	0.788162	0.201403	0.0571618	0.233936	0.842325	0.977173	8.72e-05
Solyc02g068910	7.10675	7.46227	7.73715	7.85643	6.30705	7.82593	11.2457	10.2539	10.2853	8.76014	9.16656	8.33773	7.43539	7.3298	10.595	8.75481	0.00731582	0.1942
Solyc02g069110	40.2708	37.8102	38.3394	16.964	17.6511	17.514	24.6039	28.1698	25.9392	15.5179	23.9646	20.1557	38.8068	17.3764	26.2377	19.8794	0.00192731	0.400011
Solyc02g069180	172.08	204.231	194.745	198.363	211.051	206.559	124.179	88.4589	105.516	176.134	134.039	160.315	190.352	205.324	106.051	156.829	1.56e-08	0.150845
Solyc02g069230	44.911	39.9399	42.0299	33.7511	41.8056	38.7852	35.2603	30.3138	33.893	23.2252	24.9499	22.7609	42.2936	38.1139	33.1557	23.6453	0.0894692	0.00012249
Solyc02g069420	5.44183	7.35184	7.16498	20.9093	12.7902	18.1559	21.3366	16.7641	19.3188	19.8646	13.8888	17.3889	6.65288	17.2851	19.1399	17.0474	6.46e-11	0.909322
Solyc02g069430	14.8959	11.5257	12.9404	28.2284	23.776	27.3295	27.4128	25.3611	24.0135	26.1595	22.1201	24.7991	13.1207	26.4446	25.5958	24.3596	3.15e-10	1
Solyc02g069450	13.5626	11.0673	12.1915	5.24389	7.47379	6.52329	12.1145	16.0635	14.2832	11.8523	19.6764	14.68	12.2738	6.41366	14.1537	15.4029	0.72304	0.000104881
Solyc02g069490	317.551	424.066	373.004	1.05449	0.64109	0.658303	513.562	661.948	576.267	1.28357	2.11085	1.58552	371.541	0.784626	583.925	1.65998	0.00962086	0.0023679
Solyc02g069570	3.32063	4.32877	3.42612	3.82591	3.12799	3.51385	5.09375	4.92505	5.53129	5.94261	4.71877	5.2996	3.69184	3.48925	5.18336	5.32033	0.0313655	0.0016123
Solyc02g069660	7.21814	12.254	12.5119	7.02167	7.13949	8.47485	14.2344	18.8936	17.5871	10.439	10.062	9.30107	10.6614	7.54534	16.905	9.93404	0.00565646	0.098218
Solyc02g069670	30.5136	31.0172	31.4265	26.0298	25.1888	25.6253	53.6956	40.1262	46.2732	25.5901	31.0685	26.177	30.9858	25.6146	46.6983	27.6118	0.000623504	0.623523
Solyc02g069680	19.7604	17.8853	18.6262	10.8415	10.5873	9.67066	18.0926	17.4452	17.4156	13.9674	19.5242	15.7465	18.7573	10.3665	17.6511	16.4127	0.966772	0.00123725
Solyc02g069800	89.7248	87.9315	87.3855	67.2473	123.072	94.7486	21.0489	27.9898	20.192	100.093	65.263	90.7639	88.3473	95.0226	23.0769	85.3734	7.07e-10	1
Solyc02g069930	0.558879	1.25566	1.07394	10.5619	10.2645	11.2323	2.60747	2.2795	3.25092	8.37259	7.42685	8.34631	0.962827	10.6862	2.71263	8.04858	4.6e-05	0.397918
Solyc02g070040	17.6301	14.6516	14.068	4.49204	1.00343	3.44069	13.9413	10.6643	10.3818	5.18831	9.74307	6.15415	15.4499	2.97872	11.6625	7.02851	0.502412	0.00171515
Solyc02g070090	1.19387	1.2812	1.60589	1.1928	4.07774	3.43917	0	0.438249	0	1.9768	1.87764	1.95346	1.36032	2.90324	0.146083	1.93597	9.85e-05	0.722896
Solyc02g070100	24.519	23.9134	23.6377	28.9047	37.8939	34.1881	22.4713	22.4096	21.3574	20.4863	24.0384	23.0171	24.0233	33.6622	22.0794	22.514	0.810273	0.00283925
Solyc02g070260	31.2782	38.0425	34.1213	39.9312	28.036	34.5471	54.6871	53.206	53.9428	37.0713	29.1885	34.2282	34.4807	34.1714	53.9453	33.496	2.18e-06	0.840116
Solyc02g070280	2.92572	6.80232	5.98731	5.62682	10.0462	7.89815	0.658555	1.05985	0.647443	4.0016	2.14122	3.19322	5.23845	7.85706	0.788617	3.11201	5.08e-07	0.0653746
Solyc02g070480	43.6914	39.8685	38.7998	30.9692	21.9609	25.5365	57.1642	51.6975	57.2856	27.6057	30.4594	29.6095	40.7865	26.1555	55.3824	29.2249	0.0058438	0.358034
Solyc02g070540	82.3057	84.3584	82.9758	42.3354	44.0472	44.0018	66.5038	66.5631	67.2838	22.7316	23.534	22.6738	83.2133	43.4615	66.7835	22.9798	0.116675	5.05e-08
Solyc02g070780	29.6211	33.4872	32.0276	39.0974	40.7389	38.3113	22.3277	25.7817	23.4096	22.7632	20.9581	21.9179	31.712	39.3826	23.8397	21.8797	0.0211707	1.13e-06
Solyc02g070790	38.8848	34.6946	36.468	45.0051	37.3487	42.0058	62.8916	46.2142	57.2898	37.3197	43.8365	39.4712	36.6824	41.4532	55.4652	40.2091	0.000411247	1
Solyc02g070810	5.27423	5.85757	5.55578	5.75252	5.26557	5.53406	6.15666	5.41651	5.73826	3.81536	3.22307	3.59009	5.56252	5.51738	5.77048	3.54284	0.83734	0.00428243
Solyc02g070880	31.5481	27.9422	31.2182	39.902	26.3978	30.0567	34.1027	33.4345	34.3346	42.5796	43.943	43.8985	30.2361	32.1189	33.9572	43.4737	0.463401	0.0079478
Solyc02g070890	3.64583	3.87687	3.96342	4.72959	6.51337	5.56219	0.211807	0.534133	0.222565	2.10092	3.49631	2.73799	3.82871	5.60172	0.322835	2.77841	1e-28	0.0013085
Solyc02g070940	219.47	160.476	190.968	151.584	211.579	181.615	336.982	252.973	282.008	343.43	462.663	394.205	190.304	181.593	290.655	400.099	0.0257878	1.31e-05
Solyc02g070950	0.192096	0.444286	0.32299	0.799681	1.29012	0.643454	0.373429	0.293814	0.255057	4.32932	2.39483	3.71068	0.31979	0.911085	0.307433	3.47828	1	0.000101544
Solyc02g070970	0.48024	0.266571	0	0.355414	0.921513	0.321727	0.0746857	0.489689	0.255057	3.13655	3.68435	3.87439	0.248937	0.532885	0.273144	3.5651	1	7.68e-07
Solyc02g070980	0.096048	0.266571	0	0.444267	0.184303	0.160864	0	0.0979379	0.170038	4.99197	3.50014	5.34775	0.120873	0.263145	0.0893253	4.61328	1	4.9e-13
Solyc02g070990	0	0	0	0	0	0	0	0.0979379	0	1.01606	0.736871	1.09138	0	0	0.032646	0.948104	1	0.000543791
Solyc02g071010	18.057	17.0606	16.2302	14.3943	16.9558	16.8102	20.5386	26.835	25.5057	68.9157	55.4495	60.626	17.1159	16.0534	24.2931	61.6637	0.00972266	3.21e-34
Solyc02g071020	0.794948	0.367716	1.00247	0.490268	1.01693	0.610225	0.618142	0.540393	0.938222	2.10238	2.73174	2.07003	0.721711	0.705808	0.698919	2.30139	1	0.000540218
Solyc02g071100	2.03075	1.98607	2.14626	2.57641	2.67204	1.9921	4.10562	3.54978	4.16008	4.10974	3.89493	4.77983	2.05436	2.41352	3.93849	4.2615	0.00244047	0.00386018
Solyc02g071130	21.3331	34.0075	26.055	60.8768	122.939	88.8575	1.08068	4.25137	2.5219	55.8998	88.43	65.3781	27.1319	90.8911	2.61798	69.9027	8.37e-09	0.78313
Solyc02g071210	13.1356	10.8154	12.2578	7.47328	7.12053	7.42495	13.738	15.0014	14.1271	10.7541	10.8963	12.2018	12.0696	7.33959	14.2888	11.2841	0.339719	0.00166478
Solyc02g071220	53.043	26.2034	40.0473	50.0226	46.5266	46.3595	54.1933	53.9992	53.1821	91.1525	110.131	98.9414	39.7646	47.6362	53.7915	100.075	0.0694511	3.64e-07
Solyc02g071260	4.16865	4.27727	4.22142	4.76791	2.90875	3.44328	6.21777	5.95094	6.25618	3.52966	3.08912	3.72482	4.22245	3.70664	6.14163	3.44787	0.00411637	1
Solyc02g071360	18.2216	20.2824	20.7656	31.5728	50.893	41.0297	5.21774	7.31407	5.42761	29.1336	16.7531	23.4984	19.7565	41.1652	5.98648	23.1284	3.45e-06	0.152622
Solyc02g071610	199.791	206.51	197.074	195.856	199.928	189.981	80.4104	107.25	89.9225	256.83	186.553	233.823	201.125	195.255	92.5276	225.735	2.42e-16	0.0586754
Solyc02g071620	448.608	480.823	457.339	517.665	659.624	594.08	150.988	185.448	158.848	814.707	532.11	714.964	462.257	590.457	165.095	687.26	8.29e-13	0.232793
Solyc02g071700	191.256	183.973	185.708	21.0499	21.1993	21.0104	95.1725	127.734	109.718	57.2586	92.8548	68.4488	186.979	21.0865	110.875	72.8541	0.000173072	3.59e-21
Solyc02g071730	62.3668	48.9144	52.6912	94.8971	85.3856	97.7312	79.5257	62.5707	73.1744	112.114	107.478	107.44	54.6575	92.6713	71.7569	109.011	0.00783072	0.09557
Solyc02g071780	18.7682	18.784	18.0775	34.6208	36.0136	33.7863	27.6149	25.0583	25.9974	47.4175	53.4925	47.7175	18.5432	34.8069	26.2235	49.5425	0.00109536	0.000387643
Solyc02g071810	11.6425	13.7481	12.7122	4.53144	5.744	5.52871	1.69285	4.19848	2.53451	1.79585	0.975802	1.47887	12.7009	5.26805	2.80861	1.41684	4.95e-28	3.89e-15
Solyc02g071820	5.88469	5.04085	5.53767	15.1667	19.6098	17.2578	1.50646	3.85216	2.3794	13.0319	8.08183	11.0069	5.48774	17.3448	2.57934	10.7069	9.18e-05	0.0994351
Solyc02g071870	3.62533	4.84957	3.70679	5.95974	6.74498	5.86666	1.42855	2.82245	2.21164	3.07577	2.18465	2.67204	4.06056	6.19046	2.15421	2.64415	1.97e-05	8.59e-08
Solyc02g071970	55.2059	66.9885	63.3571	429.231	687.575	542.935	24.9578	19.1131	22.956	484.094	400.634	448.297	61.8505	553.247	22.3423	444.342	9.33e-05	0.810275
Solyc02g072140	7.21179	10.1371	9.07092	2.99963	3.1646	3.46437	2.82564	4.04738	4.30527	1.67137	2.03728	1.96925	8.80661	3.20954	3.7261	1.89263	4.28e-07	0.0296201
Solyc02g072160	14.1866	12.7649	12.8089	11.434	8.987	9.47145	16.1692	18.31	17.1677	14.9271	13.0456	14.265	13.2534	9.96414	17.2156	14.0793	0.0429183	0.00156286
Solyc02g072260	15.6033	12.5339	12.6697	12.1813	10.6617	10.2619	24.6801	20.955	21.5595	12.1128	16.4232	13.5784	13.6023	11.035	22.3982	14.0381	8.09e-05	0.122037
Solyc02g072470	0.0618947	0.0190869	0.0173449	0.114517	0.138562	0.190048	0	0	0	1.62268	0.652919	1.39488	0.0327755	0.147709	0	1.22349	0.306796	0.00467487
Solyc02g072520	2.87635	4.9046	3.31902	1.30436	1.461	1.41688	3.15757	2.9617	2.64591	3.81324	2.59613	3.71695	3.69999	1.39408	2.92173	3.37544	0.4846	3.32e-06
Solyc02g072530	58.5115	50.0353	53.0917	28.5693	28.4526	29.4793	30.9816	31.4902	30.4996	22.6924	27.1608	23.7578	53.8795	28.8337	30.9905	24.537	7.64e-07	0.491407
Solyc02g073580	57.4847	17.2973	38.2713	57.2612	26.1835	40.6502	94.817	107.64	96.2168	211.892	491.69	308.121	37.6844	41.365	99.5579	337.234	0.216544	0.00329646
Solyc02g076660	3.17505	2.63537	3.24303	5.62739	7.08891	6.3613	2.79191	2.23903	2.44274	3.64404	2.24805	3.43917	3.01782	6.3592	2.49123	3.11042	0.53818	6.67e-05
Solyc02g076680	31.1338	30.5069	28.8965	14.7032	11.23	13.7574	26.5193	28.3234	27.7955	6.72267	5.98279	6.2956	30.1791	13.2302	27.5461	6.33368	0.751692	3.6e-09
Solyc02g076690	6.85522	5.04303	5.17297	2.67422	1.58484	2.35159	2.82583	3.28451	2.85125	1.44355	1.90094	1.59543	5.6904	2.20355	2.98719	1.64664	0.00126533	0.370887
Solyc02g076710	49.4713	34.6424	41.2667	24.5456	20.7348	23.1867	49.8158	57.514	53.2988	31.1195	43.6256	37.5648	41.7934	22.8224	53.5428	37.4366	0.130724	0.000756387
Solyc02g076810	19.0949	16.6291	17.8019	15.7402	11.1047	12.685	20.8203	19.0899	18.9797	18.2275	20.1532	18.4548	17.8419	13.1767	19.63	18.9452	0.539149	0.00209825
Solyc02g076870	11.133	8.24679	9.65401	12.0636	12.3246	14.3429	10.1703	12.5825	12.0598	18.3337	16.8358	18.0907	9.67793	12.9104	11.6042	17.7534	0.229114	0.00412047
Solyc02g076920	0	0.126396	0.22972	2.14864	1.90068	1.71616	0.106237	0.0696563	0.120936	0.596976	0.524085	0.504543	0.118705	1.92183	0.0989433	0.541868	1	0.00795189
Solyc02g076930	11.103	8.67021	10.7896	37.8271	38.0284	37.8909	11.9291	10.4693	9.61668	25.7259	20.9517	26.0462	10.1876	37.9154	10.6717	24.2413	0.818025	0.0039953
Solyc02g076980	0.0587328	0	0	0	0	0	0.0456699	0	0	0.405207	0.56324	0.367054	0.0195776	0	0.0152233	0.445167	1	0.00462742
Solyc02g077040	0	0	0	0.111838	0	0.151856	0	0	0	0.973072	1.10138	0.961582	0	0.0878979	0	1.01201	NA	0.000556125
Solyc02g077080	28.2041	25.4153	26.752	22.8649	24.7464	22.4285	37.1993	32.4033	34.6087	32.2823	34.6454	33.7603	26.7905	23.3466	34.7371	33.5627	0.0187052	0.00034423
Solyc02g077090	7.77075	7.44233	7.25234	4.59189	3.8427	4.01333	10.4878	9.00573	8.63594	7.2112	8.01014	7.76009	7.48847	4.1493	9.37648	7.66047	0.115525	1.73e-06
Solyc02g077110	5.05417	8.96593	7.70959	8.38714	16.647	13.9626	0.688774	1.27512	0.876314	16.7997	8.04484	14.0318	7.24323	12.9989	0.946737	12.9588	1.14e-07	0.944251
Solyc02g077370	31.0685	23.636	26.7822	103.294	98.8056	98.1258	17.7817	19.2974	15.0767	175.395	194.646	182.785	27.1623	100.075	17.3853	184.276	0.00212682	1.39e-09
Solyc02g077430	0.665155	0.236676	0.25809	0.662664	0.0981799	0.385621	0.119358	0.20869	0.181162	4.56548	8.58678	5.90109	0.38664	0.382155	0.169737	6.35111	0.54363	0.00013688
Solyc02g077480	279.731	330.041	299.606	185.285	193.235	187.869	133.99	162.014	149.722	85.688	93.1752	88.5752	303.126	188.796	148.575	89.1461	2.07e-12	3.03e-11
Solyc02g077550	0.206038	0.0953064	0.259824	1.52484	2.07563	1.89793	0.240319	0	0.364759	0.0947662	0.296382	0	0.187056	1.8328	0.201693	0.130383	1	2.18e-05
Solyc02g077590	5.25169	1.44442	3.46048	56.0675	46.7095	47.0687	0.551845	1.01311	1.00511	18.0182	10.3448	15.8862	3.38553	49.9486	0.85669	14.7498	1.02e-05	7.61e-12
Solyc02g077610	8.86884	6.9252	7.72964	4.13989	4.68387	3.74751	5.82073	2.65493	4.10528	1.04786	0.468171	1.43304	7.84122	4.19042	4.19365	0.983024	0.0249245	4.18e-07
Solyc02g077670	37.613	41.0698	41.096	30.5574	20.0435	22.9039	51.9044	61.2902	54.5032	43.3235	61.8601	48.2051	39.9263	24.5016	55.8993	51.1296	0.0586301	2.21e-06
Solyc02g077680	12.4641	13.2952	11.6428	13.2107	10.1505	12.4909	17.2301	17.2931	16.9211	14.2641	12.6061	14.0596	12.4674	11.9507	17.1481	13.6433	0.00401297	0.184856
Solyc02g077700	32.7291	37.0761	33.2711	32.1313	47.903	39.7133	25.5796	35.2461	31.9271	21.5819	27.7037	22.6742	34.3588	39.9159	30.9176	23.9866	0.78043	0.00747146
Solyc02g077710	3842.74	2456.42	3165.09	5019.93	6807.98	5926.25	7754.04	4858.71	6642.3	4486.93	5967.59	4983.58	3154.75	5918.05	6418.35	5146.03	0.000271921	0.837416
Solyc02g077780	18.6646	21.7867	17.9856	26.679	32.5824	29.9904	8.69756	12.9857	10.4079	26.8078	18.3515	22.9119	19.479	29.7506	10.697	22.6904	4.66e-06	0.330399
Solyc02g077880	83.9317	78.3866	81.8041	87.1541	126.391	107.977	15.3654	52.2047	30.124	65.5027	37.9956	54.7159	81.3741	107.174	32.5647	52.7381	1.16e-05	0.0145185
Solyc02g077920	53.901	58.6615	55.0292	146.005	120.199	138.658	92.3561	77.4832	84.2238	133.847	105.064	124.156	55.8639	134.954	84.6877	121.022	2.38e-05	0.934637
Solyc02g077990	81.734	84.0504	85.6005	44.6213	42.981	42.6606	76.1945	94.6612	88.4327	65.9474	65.7724	66.5202	83.795	43.421	86.4295	66.08	0.910331	1.28e-05
Solyc02g078020	5.86899	5.62351	6.20673	7.69162	6.27889	6.45551	9.32653	8.38302	7.83384	5.17387	5.96331	5.35889	5.89975	6.80867	8.51446	5.49869	0.00323056	0.350663
Solyc02g078110	183.33	126.804	150.932	240.822	257.71	256.16	245.109	312.266	257.323	333.316	220.177	290.11	153.689	251.564	271.566	281.201	1.02e-05	0.27439
Solyc02g078150	111.713	174.026	143.35	120.261	159.27	140.063	140.672	205.602	170.334	85.4828	60.2916	76.0275	143.03	139.864	172.203	73.934	0.490661	0.00427207
Solyc02g078160	95.328	91.3873	89.6086	72.3255	72.9843	71.9531	56.465	112.991	82.1165	38.3428	33.6223	35.1494	92.108	72.421	83.8576	35.7048	0.807611	0.00126195
Solyc02g078170	3.83604	4.41022	4.2895	8.33772	10.1837	8.95091	2.28782	2.2026	2.07689	5.97828	4.39303	6.03041	4.17858	9.15743	2.18911	5.46724	0.000150483	0.00668769
Solyc02g078210	2.67112	3.70671	3.07731	5.90304	3.44073	4.68077	6.73112	9.07892	7.83755	10.9433	11.5508	11.2272	3.15171	4.67485	7.88253	11.2405	8.44e-14	1.86e-14
Solyc02g078230	3.44751	4.52604	4.36551	4.35382	2.99198	3.64168	6.80753	7.03069	7.52147	2.8884	1.74223	2.65762	4.11302	3.66249	7.11989	2.42942	2.99e-06	0.0370707
Solyc02g078240	8.62186	4.89887	5.99276	3.76821	2.86591	3.63845	10.9274	11.2836	11.0571	4.80865	4.03647	5.43842	6.5045	3.42419	11.0894	4.76118	0.000867077	0.0668932
Solyc02g078400	9.86573	8.43567	8.89103	3.87195	3.9081	4.06826	2.23751	3.58192	3.04327	2.71574	2.5803	2.71764	9.06414	3.94943	2.95424	2.67123	1.05e-14	0.0954931
Solyc02g078410	16.7713	14.6456	15.1538	7.25001	6.31604	4.98776	15.235	11.0279	13.3193	10.3813	12.6263	8.81605	15.5236	6.1846	13.1941	10.6079	0.73135	0.00718337
Solyc02g078450	1.98604	3.06225	3.21564	2.92602	2.68176	3.26467	3.20303	1.87511	2.73464	0.913466	0.846482	1.17014	2.75464	2.95748	2.60426	0.976696	1	0.000185942
Solyc02g078460	36.3294	35.9663	35.7566	29.4584	26.8324	26.4344	31.2638	49.2983	37.109	17.8558	11.5247	15.4173	36.0175	27.5751	39.2237	14.9326	0.799105	0.00134475
Solyc02g078480	52.8515	40.1496	43.7667	100.111	78.0937	95.6919	52.9369	38.8398	44.2271	126.213	153.481	138.495	45.5892	91.299	45.3346	139.396	0.977173	0.00428431
Solyc02g078500	2.61632	6.10612	3.69922	3.19045	4.73511	3.53538	0.786025	3.03159	2.00009	1.36746	0.798324	0.810786	4.14055	3.82031	1.93924	0.992189	0.0949138	0.00675805
Solyc02g078530	48.6612	65.8368	54.4516	68.7254	75.705	74.3317	12.5256	26.8686	18.7702	77.6274	40.3482	66.5483	56.3165	72.9207	19.3881	61.5079	1.32e-08	0.943687
Solyc02g078640	18.2675	23.4539	20.8266	24.0516	16.1648	20.6691	29.6186	30.6667	30.5007	21.321	16.3424	20.6022	20.8493	20.2952	30.262	19.4219	0.000172849	0.947722
Solyc02g078660	2.01905	2.80184	2.21969	0.957853	1.01824	0.823713	0.664226	0.844627	0.756127	0.380985	0.347531	0.470608	2.34686	0.933268	0.754993	0.399708	2.39e-07	0.00493006
Solyc02g078670	41.2477	40.0427	38.2567	39.3268	31.628	34.5805	60.6908	56.4448	59.0435	36.2	49.7423	41.8711	39.849	35.1784	58.7264	42.6045	0.00027543	0.12451
Solyc02g078730	3.2303	5.343	4.03242	5.61445	2.16008	3.85271	7.76388	9.88159	8.14489	6.48331	4.13043	5.22774	4.20191	3.87575	8.59679	5.28049	0.00109325	0.155535
Solyc02g078750	11.2617	10.6384	10.2667	6.94544	5.74435	6.4861	14.3363	12.4039	13.1652	10.9278	10.1619	11.1497	10.7223	6.39196	13.3018	10.7465	0.130683	2.98e-05
Solyc02g078760	187.995	183.598	186.375	80.2102	91.1972	85.4109	82.5942	88.5135	84.762	63.1038	75.625	69.262	185.989	85.6061	85.2899	69.3303	1.08e-14	0.246829
Solyc02g078850	20.824	34.6445	29.5701	9.55114	12.5919	12.8955	8.30035	13.561	10.8428	14.89	11.9148	14.4159	28.3462	11.6795	10.9014	13.7402	6.66e-06	0.513365
Solyc02g078870	42.5813	29.6609	42.9576	43.0992	38.4506	39.8532	8.56982	6.12976	7.53835	37.5571	60.5318	42.4075	38.3999	40.4676	7.41264	46.8321	1.09e-09	0.771262
Solyc02g078880	35.6783	35.3062	35.8146	34.845	42.8823	36.5962	22.084	30.5523	24.6681	30.0443	30.7766	31.6258	35.5997	38.1078	25.7681	30.8155	0.00584241	0.311654
Solyc02g078890	154.472	201.815	213.136	118.902	75.7994	94.7957	102.388	107.813	98.8104	283.651	516.405	368.242	189.808	96.4991	103.004	389.433	0.188805	0.000263676
Solyc02g078950	52.1722	56.0209	56.3053	40.0948	32.4379	35.0973	71.1528	60.9742	69.3093	23.2871	19.9485	20.451	54.8328	35.8767	67.1454	21.2289	0.0566936	2.4e-05
Solyc02g079010	14.1563	11.2255	13.7147	17.0247	12.2885	16.3143	8.59655	6.59879	7.57813	10.3558	9.56765	9.91944	13.0322	15.2091	7.59116	9.94762	0.000648905	0.0208905
Solyc02g079040	40.463	34.9418	35.9797	78.1312	59.2084	68.8461	54.27	48.4917	53.1688	81.3531	79.0708	82.1949	37.1282	68.7286	51.9768	80.8729	0.000567856	0.0804794
Solyc02g079190	27.1463	30.9355	27.9891	10.3565	9.47729	9.03792	27.5095	29.5457	27.8505	6.57944	5.61358	5.38348	28.6903	9.62392	28.3019	5.85884	1	0.0012339
Solyc02g079210	68.5544	69.0481	71.9998	78.3908	112.74	98.0235	79.2572	70.2621	72.472	55.2952	64.5861	60.1362	69.8674	96.3849	73.9971	60.0059	0.783478	0.00347913
Solyc02g079220	129.323	146.973	135.367	267.634	394.31	324.69	25.3877	37.1081	31.5084	129.42	71.2119	107.428	137.221	328.878	31.3347	102.687	2.37e-10	3e-05
Solyc02g079230	51.9345	66.6291	57.3262	109.23	142.256	124.662	30.1079	35.3042	31.2322	83.9994	73.3128	77.3691	58.6299	125.383	32.2148	78.2271	4.32e-06	0.00437706
Solyc02g079330	0.63519	1.2928	0.676405	0.901004	0.528165	0.921988	0.0329277	0.215896	0.0374835	0.759595	0.60914	0.457112	0.868131	0.783719	0.0954358	0.608616	1.85e-06	0.848674
Solyc02g079360	1.85328	1.89823	1.44676	0.673537	0.698536	0.665125	1.02935	1.21484	0.820235	3.13563	5.96655	3.64763	1.73275	0.679066	1.02147	4.24994	0.497052	0.000264929
Solyc02g079390	12.6557	17.416	14.6295	14.5615	22.7668	16.8244	4.42843	8.95267	6.86154	8.04016	5.23395	5.79714	14.9004	18.0509	6.74754	6.35708	0.0012178	0.000166511
Solyc02g079500	484.048	335.466	400.035	2112.71	2453.26	2270.99	970.525	728.154	854.921	2851.88	4156.82	3322.2	406.516	2278.99	851.2	3443.63	0.00197333	0.156438
Solyc02g079510	4.57949	1.61661	2.88748	93.035	113.889	99.9604	2.67072	2.02759	1.86681	262.07	354.397	297.359	3.02786	102.295	2.18837	304.608	0.62278	0.000178232
Solyc02g079530	1.16087	2.4164	1.92748	5.34271	8.74311	7.63118	0.180535	0.207149	0.256892	6.40721	6.79087	6.414	1.83492	7.239	0.214859	6.53736	4.43e-13	0.985666
Solyc02g079540	0.0307076	0.0852259	0	0.369297	0.147309	0.30858	0	0	0	4.32188	5.56572	4.4488	0.0386445	0.275062	0	4.7788	0.362738	2.86e-15
Solyc02g079640	15.3293	18.6154	16.4128	16.2674	12.9154	13.5156	23.3739	22.7816	22.2719	12.3993	7.80651	11.352	16.7858	14.2328	22.8091	10.5193	0.00862864	0.185799
Solyc02g079710	0.517181	1.85005	1.65222	0.542234	0.793919	0.837315	0.214482	0.281257	0.244157	1.12594	1.28952	1.29286	1.33982	0.72449	0.246632	1.23611	7.96e-05	0.28816
Solyc02g079920	5.43882	6.72294	6.76256	13.6144	15.3476	13.855	2.8076	2.79622	2.50829	7.29445	5.12811	6.80324	6.30811	14.2723	2.70404	6.4086	4.27e-08	2.81e-07
Solyc02g079950	80.721	87.2214	82.8637	65.3158	62.6849	64.8317	52.88	79.3722	65.8552	120.041	105.909	115.75	83.602	64.2775	66.0358	113.9	0.0559871	5.78e-10
Solyc02g079990	15.1446	15.4024	14.3128	18.1216	18.5646	18.2935	18.4221	16.8022	17.8843	33.1617	33.5385	33.5043	14.9533	18.3265	17.7028	33.4015	0.174086	1.41e-09
Solyc02g080040	0.705767	0.217643	0.435114	0.609374	1.03827	1.65485	0.768314	0.335838	0.916264	3.96028	5.0536	4.75824	0.452841	1.10083	0.673472	4.59071	0.392695	8.53e-08
Solyc02g080070	4.18247	6.14896	5.94211	22.7352	26.1609	25.8747	2.09253	2.2481	2.38204	34.0004	37.2178	34.7962	5.42451	24.9236	2.24089	35.3381	2.06e-11	0.000752686
Solyc02g080080	0.250829	0.331501	0.271121	2.35356	2.40653	2.34053	0.696578	0.730756	0.634364	8.2735	10.8588	9.52758	0.284484	2.36687	0.687233	9.55328	0.027102	1.11e-08
Solyc02g080120	3.68814	6.0796	5.18649	5.02477	5.91897	6.00853	0	0.20513	0.118714	1.2337	0.321535	0.838155	4.98474	5.65076	0.107948	0.797797	1.76e-31	4.45e-15
Solyc02g080130	53.2944	56.6108	54.6444	64.0195	65.5235	59.1887	39.0996	43.1037	41.1396	39.591	38.0319	38.7362	54.8499	62.9106	41.1143	38.7864	0.0237546	0.000194817
Solyc02g080330	17.2354	23.6497	19.0951	0.2472	0.256375	0.111885	1.48911	2.72473	1.57688	0.184356	0.213547	0.404843	19.9934	0.205153	1.93024	0.267582	2.07e-18	0.758873
Solyc02g080340	4.84993	5.59252	5.15492	7.57923	5.40101	6.3967	8.84897	7.27675	8.35607	7.39317	7.92336	7.56764	5.19912	6.45898	8.1606	7.62806	6.27e-05	0.162479
Solyc02g080410	1.69618	2.35379	2.76283	1.6672	2.13592	1.68673	0.164866	0.864779	0.187677	0.975187	0.711646	1.08413	2.27094	1.82995	0.405774	0.923655	6.98e-05	0.274663
Solyc02g080440	9.47583	10.9857	9.81504	8.17424	5.60061	7.39947	12.6847	16.5115	14.3689	9.06611	8.85715	8.94997	10.0922	7.05811	14.5217	8.95775	0.00651087	0.0665273
Solyc02g080450	34.1384	44.4194	33.3292	19.1525	17.1163	14.9395	14.8998	25.8269	19.8857	14.2835	17.5309	14.3902	37.2957	17.0694	20.2041	15.4015	0.000586538	0.933243
Solyc02g080510	63.3165	54.5797	60.4935	11.7604	12.4338	10.3357	42.9959	35.1128	38.1288	9.87766	12.428	9.1159	59.4632	11.51	38.7458	10.4739	0.00259871	0.902768
Solyc02g080520	2.07339	1.66241	1.30732	1.40659	0.862018	1.24434	2.39149	2.50179	2.9059	3.05166	2.51858	3.21981	1.68104	1.17098	2.59973	2.93002	0.0406771	9.04e-07
Solyc02g080530	238.8	225.123	229.066	107.895	89.2643	100.683	187.066	185.052	177.799	49.8484	59.5883	52.7334	230.996	99.2805	183.306	54.0567	0.0793028	2.21e-08
Solyc02g080540	55.5584	51.524	53.8107	20.6963	22.4371	22.4137	49.5084	66.1625	63.5974	49.2112	43.2332	47.578	53.631	21.849	59.7561	46.6741	0.494711	2.48e-14
Solyc02g080560	71.2268	63.7456	66.3891	136.797	156.977	142.416	39.5321	58.1553	52.0832	75.0165	70.533	69.0577	67.1205	145.397	49.9235	71.5358	0.0481335	6.89e-08
Solyc02g080570	8.13441	8.96285	8.77491	9.08085	5.06848	6.2761	12.8494	14.9114	13.9315	10.5852	11.6223	10.7073	8.62406	6.80848	13.8974	10.9716	1.37e-05	6.87e-06
Solyc02g080640	24.6253	18.6728	20.3328	14.5227	18.3526	15.6135	83.6372	34.3467	64.1863	31.4708	29.0132	29.98	21.2103	16.1629	60.7234	30.1547	0.00804556	0.169458
Solyc02g080790	3.09408	3.16374	2.55555	1.05454	0.989517	1.50006	3.92544	3.81916	3.65172	0.424434	0.208223	0.400919	2.93779	1.18137	3.79878	0.344525	0.377783	0.00050277
Solyc02g080880	10.5435	10.6881	11.4728	14.0081	14.5639	14.5902	6.51231	8.50167	7.01618	5.72647	4.41017	5.79904	10.9015	14.3874	7.34339	5.31189	0.00501556	2.07e-13
Solyc02g081030	94.1069	104.788	99.6262	175.296	175.326	174.505	42.7775	55.662	49.6841	141.208	84.411	121.563	99.5072	175.042	49.3745	115.727	1.03e-09	0.0228499
Solyc02g081040	0.397818	0.766739	0.724631	0.490692	0.763357	0.610753	0	0.169019	0.176069	0.747144	0.476878	0.640381	0.629729	0.621601	0.115029	0.621468	8.39e-05	0.966629
Solyc02g081070	34.2276	39.2717	36.6301	45.09	41.893	43.4504	53.4238	48.1439	50.1464	44.034	49.9377	46.7132	36.7098	43.4778	50.5714	46.895	0.00154515	0.463515
Solyc02g081080	8.43109	9.4544	9.45068	12.5941	9.90996	13.7233	9.25207	8.78307	8.23834	8.09141	6.96527	8.17005	9.11206	12.0758	8.75783	7.74224	1	0.00656137
Solyc02g081120	2.99362	2.28594	2.11725	9.14337	10.3945	10.3857	5.28375	0.920604	2.90224	1.74844	1.13923	1.18786	2.4656	9.97454	3.03553	1.35851	0.506605	2.35e-11
Solyc02g081170	27.43	28.4081	27.0909	45.1929	60.4364	52.3945	29.021	38.0562	33.7883	75.8372	69.2545	75.9554	27.643	52.6746	33.6218	73.6824	0.138437	0.000395592
Solyc02g081190	9.15973	7.38055	8.74388	1.53072	1.41744	1.38563	2.52734	4.27831	3.3478	1.5221	1.87016	1.71229	8.42806	1.4446	3.38448	1.70152	5.29e-07	0.64977
Solyc02g081330	9.36259	8.77174	10.606	15.2673	10.5053	12.0927	14.3754	13.5516	13.7657	12.2072	11.87	12.2163	9.58011	12.6218	13.8976	12.0978	0.00309995	1
Solyc02g081350	1.19438	2.36233	1.66198	0.609608	1.30398	0.724275	0.0960761	0.419959	0.182282	1.11764	0.394964	0.88917	1.73956	0.879289	0.232772	0.800591	9.22e-06	1
Solyc02g081360	16.463	19.2896	16.713	5.49568	6.10944	5.78767	4.61939	9.85838	6.56455	10.8224	8.34075	11.1402	17.4885	5.79759	7.01411	10.1011	4.7e-11	4.68e-05
Solyc02g081380	45.8931	55.4008	53.3561	36.7031	50.9051	43.6387	33.6362	38.0434	33.6235	34.2582	33.7698	32.3715	51.55	43.749	35.101	33.4665	0.00130013	0.148276
Solyc02g081430	139.394	188.302	165.101	118.682	166.957	150.682	64.0116	92.8293	74.4696	111.849	98.8188	107.51	164.266	145.44	77.1035	106.059	4.6e-08	0.193229
Solyc02g081550	0.275954	0.127647	0.202995	0.446747	0.330949	0.462175	0.965604	0.984844	1.03814	1.58654	1.65398	1.50902	0.202199	0.41329	0.996194	1.58318	2.66e-06	3.37e-06
Solyc02g081560	19.0662	15.1694	18.9142	15.1687	9.14636	11.1764	16.0117	34.2169	20.2523	37.8838	42.7852	44.1959	17.7166	11.8305	23.4936	41.6217	0.419101	1.19e-09
Solyc02g081600	14.5906	13.8903	15.9819	5.99277	7.49308	6.48943	13.3227	15.742	13.344	10.3309	13.2375	11.3508	14.821	6.65843	14.1362	11.6397	0.96244	3.99e-05
Solyc02g081730	35.4395	33.3565	34.4574	9.57076	10.2639	10.6544	41.627	50.6365	47.1526	8.38297	7.17719	7.75373	34.4178	10.163	46.472	7.7713	0.00919853	0.225949
Solyc02g081810	134.158	175.276	156.822	199.925	249.225	227.376	121.664	137.778	135.249	149.207	152.371	151.874	155.419	225.509	131.564	151.151	0.234847	0.00144925
Solyc02g081850	2.22644	1.31473	2.11071	1.84055	1.99976	2.10246	1.14189	1.20758	1.38374	4.27045	5.54224	5.57108	1.88396	1.98093	1.2444	5.12793	0.182328	6.37e-07
Solyc02g081890	0.289231	0.107031	0.194525	1.55188	1.22099	1.21103	0.179922	0.0589845	0.0512039	0.212848	0.221895	0.295784	0.196929	1.32797	0.0967035	0.243509	0.704513	0.00109277
Solyc02g082020	70.5952	84.2499	77.8324	98.8939	102.661	96.4457	37.3279	70.4418	57.8469	65.5892	50.3881	60.907	77.5592	99.3336	55.2056	58.9614	0.00651678	0.000479097
Solyc02g082060	5.01424	5.52243	5.72099	9.2773	16.1506	12.1971	0.928337	1.33909	1.16246	7.08355	4.35064	6.24023	5.41922	12.5417	1.1433	5.89147	6.67e-06	0.0671878
Solyc02g082100	3.18852	3.9456	3.41476	5.05391	3.93599	4.74496	10.4386	7.86928	8.86266	7.59425	9.89387	8.4115	3.51629	4.57829	9.05683	8.6332	8.11e-10	0.000106168
Solyc02g082180	24.8816	25.1706	26.1702	49.4884	46.1097	47.3571	26.7082	24.4612	26.5492	30.4888	28.5297	28.5645	25.4075	47.6517	25.9062	29.1943	0.903371	8.67e-05
Solyc02g082200	46.0202	47.1471	47.9527	42.4231	35.991	38.1308	33.7687	42.7123	37.9388	55.0782	48.8724	51.7856	47.04	38.8483	38.1399	51.9121	0.156394	0.00405046
Solyc02g082260	99.9334	107.308	103.19	46.839	40.4649	41.8856	152.577	188.05	166.082	36.3978	37.9612	36.0106	103.477	43.0631	168.903	36.7899	3.09e-07	0.539743
Solyc02g082290	2.07241	2.00855	1.54869	7.12094	6.6909	6.14299	3.9136	2.9853	3.08652	5.64351	3.88019	4.72838	1.87655	6.65161	3.32847	4.75069	0.000355589	0.215477
Solyc02g082420	54.845	51.8633	55.7513	28.3199	39.2828	35.0502	59.7764	50.8894	59.7091	20.6138	18.7217	20.9746	54.1532	34.2176	56.7917	20.1033	0.75041	0.000124197
Solyc02g082450	0.183072	0.338732	0.256514	1.46778	1.22952	1.48197	0.0474516	0.0622248	0.108034	0.196474	0.234086	0.138681	0.25944	1.39309	0.0725701	0.189747	0.224608	0.000121581
Solyc02g082510	28.8473	27.0205	29.4956	86.1624	78.2551	83.1185	30.5924	24.2169	30.4188	106.173	125.438	110.875	28.4545	82.512	28.4094	114.162	0.982505	0.00603461
Solyc02g082550	6.67952	6.84629	7.23142	19.1599	25.3114	20.6437	7.36116	7.83994	9.57064	31.6283	30.0924	32.1339	6.91908	21.705	8.25725	31.2848	0.28688	0.000492104
Solyc02g082660	9.48573	10.701	10.8516	9.64531	7.77608	8.8149	5.71094	5.83607	5.20796	5.7988	4.08776	5.21869	10.3461	8.74543	5.58499	5.03508	2.34e-07	0.000210154
Solyc02g082670	47.9266	41.4237	44.7744	79.593	82.0822	75.4486	38.7277	34.1655	35.0757	96.7019	114.118	103.099	44.7083	79.0413	35.9896	104.64	0.173363	0.00613429
Solyc02g082680	20.5765	17.5234	18.3772	19.0585	13.7082	16.1567	15.6089	18.5447	17.9688	11.2227	9.79395	10.6614	18.8257	16.3078	17.3741	10.5593	0.799301	0.00254196
Solyc02g082700	315.318	374.222	337.647	456.199	374.191	415.06	182.193	285.335	225.986	385.903	313.701	362.566	342.396	415.15	231.171	354.057	9.61e-05	0.638486
Solyc02g082740	189.007	194.038	194.546	332.87	488.833	417.704	307.981	353.263	327.622	541.531	661.397	595.66	192.531	413.136	329.622	599.529	0.00041779	0.016757
Solyc02g082900	10.0382	8.37172	9.72782	5.90113	8.2551	8.03342	4.92174	4.33631	4.81482	4.88993	5.97507	5.19742	9.37924	7.39655	4.69096	5.35414	8.69e-06	0.129054
Solyc02g082910	3.71618	3.20356	4.08275	12.384	17.2599	15.4538	1.08362	2.02383	0.971887	10.1195	8.66645	8.87713	3.6675	15.0325	1.35978	9.22102	1.5e-06	0.0491725
Solyc02g082920	4.93527	5.25757	5.21778	4.49642	8.68093	6.38715	3.48874	5.56612	4.63333	46.2932	69.4154	56.631	5.13687	6.5215	4.56273	57.4465	0.948914	2.01e-08
Solyc02g082930	0.94625	0.525244	0.212136	5.01879	8.0497	7.60706	0.833899	2.12271	1.00511	28.5506	34.7248	31.0018	0.56121	6.89185	1.32057	31.4257	0.0229436	3.27e-12
Solyc02g083120	15.506	15.3114	16.0753	23.412	16.1873	17.089	5.24773	4.01422	5.12039	15.2246	13.2521	15.7477	15.6309	18.8961	4.79411	14.7415	6.14e-16	0.388252
Solyc02g083130	35.2549	34.5449	36.0453	21.483	33.8246	29.0863	13.3482	19.467	16.2246	17.5804	16.0006	17.9106	35.2817	28.1313	16.3466	17.1639	4.16e-08	0.00860367
Solyc02g083170	6.96784	6.10888	6.74335	4.60958	4.81953	4.78331	7.59166	7.60064	8.06827	6.78229	6.87632	6.8357	6.60669	4.73747	7.75352	6.83144	0.378887	0.00923916
Solyc02g083220	23.3378	21.8178	23.3376	25.9076	30.1689	28.8008	38.5867	44.0871	37.4018	24.6319	26.1501	25.6809	22.8311	28.2924	40.0252	25.4876	0.000331886	0.934637
Solyc02g083250	63.3806	67.5348	64.5669	33.8019	43.8392	41.1873	41.1404	53.7114	48.8238	21.7298	19.4916	20.9355	65.1608	39.6095	47.8918	20.719	0.0146498	5.17e-07
Solyc02g083310	18.4246	19.3385	19.376	22.2508	15.6844	20.759	10.5757	15.9178	11.6238	17.7806	13.3642	16.8246	19.0464	19.5647	12.7058	15.9898	0.00340834	0.564076
Solyc02g083360	16.2949	16.5638	18.6037	15.4465	12.1596	13.4771	24.7157	18.8719	23.3273	25.075	34.147	25.7161	17.1541	13.6944	22.305	28.3127	0.221401	5.33e-05
Solyc02g083470	33.5254	35.2089	35.5341	49.1761	64.9801	55.5083	27.5795	28.7226	26.8358	39.3009	35.6224	37.0408	34.7561	56.5548	27.7127	37.3213	0.114782	0.00348709
Solyc02g083540	23.7545	19.8109	20.4295	12.2325	8.42024	10.2565	31.392	28.1197	27.5179	11.0872	10.4363	11.7674	21.3316	10.3031	29.0098	11.097	0.0057887	0.485751
Solyc02g083580	74.4962	92.4653	79.0922	59.5624	67.7386	63.7953	49.4778	52.2017	51.2311	53.3472	33.1014	46.022	82.0179	63.6987	50.9702	44.1569	1.21e-05	0.0318045
Solyc02g083620	2.20918	2.27087	1.96044	1.3057	1.53079	1.43889	1.52696	0.625736	0.869114	0.28225	0.294247	0.174323	2.14683	1.42512	1.00727	0.250273	0.0559147	6.63e-06
Solyc02g083670	9.37569	6.83059	9.75414	4.22828	3.2608	3.23867	14.7631	9.79918	11.1001	7.16919	9.32834	9.38835	8.65347	3.57592	11.8874	8.62863	0.173068	6.04e-05
Solyc02g083680	3.1065	2.76649	2.61163	2.12178	1.50416	1.45874	6.29855	6.15762	5.42247	2.76416	2.92341	3.11749	2.8282	1.69489	5.95955	2.93502	2.99e-07	0.000601328
Solyc02g083700	25.8994	26.3175	25.9396	24.0675	19.1299	21.7863	37.0064	37.7067	36.6227	16.804	15.5569	15.9629	26.0522	21.6612	37.112	16.1079	0.000564482	0.071089
Solyc02g083790	4.99867	6.73112	5.50978	2.20936	1.97164	2.186	2.8504	2.77505	2.50732	1.71156	1.4381	1.73553	5.74652	2.12233	2.71092	1.6284	0.000323324	0.639686
Solyc02g083810	83.1465	81.6805	80.2802	50.7886	45.3155	48.1678	92.2533	127.698	111.268	89.7995	91.2171	88.9251	81.7024	48.0906	110.406	89.9806	0.00488725	1.28e-11
Solyc02g083850	30.5013	35.5267	31.5243	27.7075	20.1755	24.1597	16.4127	23.6467	18.9967	38.1998	45.1194	40.7545	32.5174	24.0142	19.6854	41.3579	5.36e-05	2.32e-06
Solyc02g083860	11.0687	11.2691	11.3161	4.01349	4.53601	3.63309	26.4693	34.3131	31.7563	4.42581	4.42724	3.12848	11.218	4.06086	30.8462	3.99385	1.06e-15	0.98127
Solyc02g083890	0.794579	2.488	1.43877	0	0	0.0511839	0.0475273	0.0623241	0.270515	0.702811	4.27887	2.15299	1.57378	0.0170613	0.126789	2.37822	0.0789975	0.00367075
Solyc02g083900	4.63735	5.28787	4.67727	5.32287	3.58493	4.52617	7.55719	7.58774	7.8054	5.3571	3.84488	4.73231	4.8675	4.47799	7.65011	4.64477	8.62e-06	0.50731
Solyc02g083930	66.7106	55.5884	64.0387	49.4585	40.6268	47.1479	49.2981	25.569	32.8756	26.5486	20.6443	23.6546	62.1126	45.7444	35.9143	23.6158	0.00586598	0.00160828
Solyc02g084240	109.696	108.286	113.7	59.7746	66.7674	60.7017	38.9821	64.8257	51.3441	20.8034	27.4923	22.2371	110.561	62.4146	51.7173	23.5109	5.6e-14	7.97e-19
Solyc02g084390	46.6562	48.9399	47.0981	53.1076	46.1345	49.9704	77.5166	75.7331	73.3919	51.2918	49.1706	51.2408	47.5647	49.7375	75.5472	50.5677	9.49e-07	0.714374
Solyc02g084400	25.2443	24.9428	25.9527	22.4071	16.0183	18.4477	41.7308	36.5813	42.4598	21.8273	22.212	21.7107	25.38	18.9577	40.2573	21.9167	5.61e-06	0.171814
Solyc02g084410	112.246	120.837	113.003	147.201	149.93	150.436	95.9991	51.2848	73.4522	52.9087	36.8122	48.6563	115.362	149.189	73.5787	46.1257	0.00176489	1.61e-19
Solyc02g084420	0.860227	0.557077	0.94015	0.795792	0.907861	0.648329	4.8161	3.4209	4.64484	1.02871	1.07243	1.46619	0.785818	0.783994	4.29395	1.18911	2.95e-08	0.366012
Solyc02g084440	261.092	226.346	243.334	311.22	297.626	301	344.18	286.79	317.681	571.175	548.294	574.057	243.591	303.282	316.217	564.509	0.00634458	1.38e-12
Solyc02g084570	12.5898	8.02668	10.8325	10.3489	7.40327	9.27522	1.34931	3.23761	1.99352	15.0793	34.1668	22.633	10.483	9.00912	2.19348	23.9597	0.0032435	0.115922
Solyc02g084590	17.3173	21.0526	21.0759	19.201	21.3533	21.5694	19.7368	17.5306	20.3646	11.4443	7.43422	10.2294	19.8153	20.7079	19.2107	9.70263	1	1.91e-07
Solyc02g084640	35.8265	36.8013	35.6814	57.2014	42.3974	51.0828	52.2545	43.4898	45.6721	68.2668	63.7663	66.0754	36.1031	50.2272	47.1388	66.0362	0.0102619	0.0037474
Solyc02g084680	0.541457	0.278289	0.758671	1.55835	1.38531	1.30989	0.842061	0.490765	0.745551	2.60109	3.92323	3.28133	0.526139	1.41785	0.692793	3.26855	0.683523	0.00349247
Solyc02g084780	0.0587328	0	0.0987532	0.217334	0	0.0491836	0.0913398	0.119777	0	0.702359	0.84486	0.634002	0.0524953	0.088839	0.0703722	0.727074	1	0.00686558
Solyc02g084790	0.744741	0.344492	0.469577	0.229652	0	0.103943	0.434326	0.316415	0.329612	2.31214	6.8444	3.59651	0.519604	0.111198	0.360118	4.25101	0.963647	0.00560549
Solyc02g084850	13.3588	6.02486	7.86153	3.86193	3.28432	4.89425	9.60859	13.8771	9.75552	22.1579	32.8281	25.046	9.08174	4.0135	11.0804	26.6773	0.726607	2.46e-09
Solyc02g084870	17.1602	14.4967	16.3239	22.6896	29.7415	25.8878	9.50277	9.37853	8.59372	12.7498	14.1289	13.4509	15.9936	26.1063	9.15834	13.4432	6.62e-05	2.83e-06
Solyc02g084890	8.43619	4.58277	7.0923	5.83238	2.1027	4.19852	12.6996	18.0921	12.9153	9.21025	12.0058	9.67119	6.70375	4.04453	14.569	10.2957	0.00137363	0.000109546
Solyc02g084940	9.07339	5.96422	7.02578	7.95197	12.3707	11.1973	16.1531	9.73887	11.6246	3.51432	4.12166	4.47669	7.35446	10.5066	12.5055	4.03755	0.0481403	0.0012902
Solyc02g084980	0.0534493	0.197791	0	0.0988913	0.102562	0.134277	0.124685	0.327006	0.189247	0.811262	1.0764	1.12357	0.0837467	0.11191	0.213646	1.00374	0.443466	0.000179444
Solyc02g084990	501.773	467.656	477.956	473.22	449.992	465.83	655.902	650.08	641.092	437.162	312.866	394.738	482.462	463.014	649.025	381.588	0.00203942	0.493253
Solyc02g085040	38.6785	38.2487	36.9489	26.1921	21.2541	23.4616	25.1477	26.3333	25.1667	23.4838	18.2337	22.1768	37.9587	23.6359	25.5492	21.2981	0.00177242	0.980079
Solyc02g085140	7.50469	7.93874	7.9382	13.2591	11.7741	13.0842	6.24213	8.43641	6.99687	17.7538	16.488	16.9326	7.79387	12.7058	7.22514	17.0581	0.81202	0.00643581
Solyc02g085180	16.5342	17.3399	16.8266	37.6509	36.8647	36.829	28.3682	27.0298	25.479	43.4736	56.1703	47.197	16.9003	37.1149	26.959	48.9469	0.000576246	0.0516469
Solyc02g085360	10.3338	7.89223	8.42886	1.017	1.18131	1.32567	0.649676	1.65904	1.08988	0.0606764	0.168681	0.07495	8.88497	1.17466	1.13287	0.101436	3.54e-17	2.86e-11
Solyc02g085390	8.63741	12.3711	10.7836	9.79557	7.26833	9.03534	6.67172	9.15849	7.671	5.62253	4.98091	5.64092	10.5974	8.69975	7.83374	5.41479	0.0606719	0.00840483
Solyc02g085400	13.9782	13.0889	14.6804	31.9937	26.333	28.9613	20.5822	5.1121	13.2005	5.6866	3.74848	4.70702	13.9158	29.096	12.9649	4.71403	1	2.07e-10
Solyc02g085580	30.7102	31.8983	33.927	28.068	38.5058	32.2161	12.1555	16.0152	13.2485	27.7571	15.7354	26.2661	32.1785	32.9299	13.8064	23.2529	1.78e-07	0.304216
Solyc02g085590	1.06215	0.57056	0.921755	20.9197	27.5475	23.499	7.22011	5.1707	6.42967	33.2831	33.0221	31.9441	0.851489	23.9887	6.27349	32.7498	1.33e-41	0.00457522
Solyc02g085630	3.33245	5.67913	4.71846	7.62595	8.58209	7.49065	0.204574	0.268265	0.38813	7.13934	3.70037	6.02867	4.57668	7.89956	0.28699	5.62279	1.17e-19	0.50639
Solyc02g085640	11.3963	11.4411	10.3364	8.87976	8.76095	10.1756	12.8871	12.1704	11.647	13.4927	11.9977	12.9903	11.0579	9.2721	12.2348	12.8269	0.517775	0.0041297
Solyc02g085650	5.65696	6.94372	6.71407	8.44841	11.1032	11.1464	3.24878	2.97839	2.6837	4.93168	3.61664	4.34829	6.43825	10.2327	2.97029	4.29887	8.86e-07	8.73e-08
Solyc02g085730	769.574	906.139	827.815	1006.56	1557.13	1267.76	363.69	351.176	363.218	1268.2	1119.53	1226.22	834.509	1277.15	359.361	1204.65	5.11e-08	1
Solyc02g085760	0.108181	0.200164	0.136422	1.05082	1.50499	1.26829	0	0	0	5.24939	5.34283	6.02329	0.148255	1.2747	0	5.5385	0.0306035	4.37e-11
Solyc02g085830	11.8154	8.93479	10.2787	40.395	50.6674	43.1052	6.63101	4.19058	5.00199	16.4924	14.1882	16.2276	10.343	44.7225	5.27453	15.6361	0.000793618	1.95e-10
Solyc02g085870	103.536	76.5404	90.3024	240.172	216.925	227.787	199.791	158.267	177.328	244.121	227.042	240.378	90.1262	228.295	178.462	237.18	1.47e-14	0.553207
Solyc02g085910	40.7708	36.5538	42.3893	24.9073	23.148	27.2316	15.8242	17.2567	16.528	21.8723	20.5218	19.4288	39.9046	25.0956	16.5363	20.6076	1.53e-14	0.453775
Solyc02g085920	47.1854	53.2549	45.6425	39.1455	42.0538	40.7839	28.2476	43.2292	32.7212	35.657	35.6029	36.9687	48.6942	40.6611	34.7326	36.0762	0.00630768	0.829479
Solyc02g085950	4.22318	2.82634	3.09718	7.14869	6.12088	5.64343	3.84286	7.23822	5.01084	52.9415	24.5584	43.3417	3.38224	6.30433	5.36397	40.2806	0.573897	0.00017385
Solyc02g086130	9.87572	11.3642	11.5335	7.29078	5.48434	6.57938	15.4152	15.6507	15.2442	7.61895	7.6512	7.33827	10.9245	6.4515	15.4367	7.53614	0.00328943	0.194193
Solyc02g086210	4.45534	4.65794	4.90277	6.26618	7.92362	7.09791	2.11245	2.9548	2.53297	14.8276	9.69154	12.965	4.67202	7.09591	2.53341	12.4947	0.00224294	0.000313194
Solyc02g086300	89.5653	72.8256	79.5932	266.139	167.84	217.985	103.643	142.3	117.513	351.355	380.227	350.969	80.6614	217.321	121.152	360.85	0.00762628	0.000258666
Solyc02g086340	8.32478	9.20591	9.2635	10.5976	6.47347	8.41431	13.2107	13.6114	13.685	9.12024	9.03075	8.3424	8.9314	8.49513	13.5024	8.83113	0.000339996	0.698068
Solyc02g086350	5.23718	4.38533	4.43503	1.44993	1.32036	0.800306	8.35281	8.45861	7.95193	0.632972	1.13645	0.629842	4.68585	1.1902	8.25445	0.799755	0.000239625	0.160049
Solyc02g086380	22.3328	39.9994	31.5423	25.4531	32.7401	25.2848	10.8362	18.9465	14.7077	32.7056	20.5602	29.4366	31.2915	27.826	14.8301	27.5675	0.001049	0.893155
Solyc02g086450	20.0052	16.7236	18.642	15.608	14.7999	14.7342	9.55837	14.9919	12.5876	2.88232	6.24081	4.10811	18.4569	15.0474	12.3793	4.41041	0.112093	1.53e-08
Solyc02g086530	0.656371	0.690035	0.877881	3.58803	2.80522	2.44846	0.904776	0.943085	0.924321	7.08079	8.18288	7.13618	0.741429	2.94724	0.924061	7.46662	0.556694	2.32e-09
Solyc02g086590	15.0775	18.4088	18.0195	25.7088	29.3735	28.9293	8.52441	7.60878	8.01856	22.2309	21.4089	22.4534	17.1686	28.0039	8.05058	22.031	1.3e-11	0.225633
Solyc02g086650	47.128	52.1164	46.0108	13.3216	11.3445	10.998	79.6298	97.6607	86.5353	9.71157	9.75988	9.18903	48.4184	11.888	87.9419	9.5535	1.45e-09	0.334465
Solyc02g086700	0	0	0	0	0	0	0	0	0	0.382591	0.56979	0.540105	0	0	0	0.497495	NA	0.00285632
Solyc02g086800	6.20963	6.08266	5.93696	9.25502	9.11178	10.417	8.48938	8.46311	9.66394	9.29627	6.71392	8.31258	6.07641	9.59461	8.87214	8.10759	0.00128352	0.706633
Solyc02g086830	14.1771	12.8242	10.9727	9.78432	10.1475	9.61072	12.2838	10.234	10.4776	14.6767	14.0273	13.6033	12.658	9.8475	10.9984	14.1024	0.653708	0.00226191
Solyc02g086840	0.874886	1.61877	0.761784	2.6593	2.758	2.61657	0.971859	0.637215	1.02335	0.589227	0.359574	0.408299	1.08515	2.67796	0.877474	0.452366	0.749299	1.85e-13
Solyc02g086890	25.8546	23.8191	22.0082	15.0299	14.0341	15.1421	23.0842	27.7393	25.4181	20.1836	20.6533	19.7797	23.894	14.7354	25.4139	20.2055	0.749579	0.00555498
Solyc02g086930	69.8965	55.5807	61.3881	75.6011	56.3033	65.4925	61.7247	55.8571	59.4016	87.3885	93.8312	90.1344	62.2884	65.799	58.9944	90.4513	0.972302	0.00106683
Solyc02g086970	12.3569	10.0414	9.65143	6.48805	5.8477	6.2926	7.2389	7.53449	6.7993	17.3001	18.3757	17.2903	10.6833	6.20945	7.1909	17.6554	0.0097129	5e-19
Solyc02g087150	30.1711	26.124	28.5442	16.7156	18.6261	17.6648	24.0488	34.2782	29.4591	25.3574	25.6293	25.4018	28.2798	17.6688	29.2621	25.4628	0.941843	0.00189807
Solyc02g087210	82.0391	50.702	68.1201	31.742	18.174	23.0319	86.2276	85.9217	89.0282	49.6085	98.3917	68.4786	66.9538	24.316	87.0591	72.1596	0.468236	8.24e-05
Solyc02g087230	14.3758	13.9102	14.2438	15.4702	13.1592	13.6968	13.8019	14.3595	14.9974	21.1181	18.5691	18.7935	14.1766	14.1087	14.3863	19.4936	0.975283	0.0079478
Solyc02g087270	1.97797	1.06743	1.59359	1.37236	1.66051	1.58736	0.640852	2.10092	0.948374	4.6625	3.08238	3.69906	1.54633	1.54007	1.23005	3.81465	0.684609	0.000620462
Solyc02g087310	9.61908	9.12565	9.27143	14.1697	13.5199	11.9544	7.76553	9.43351	10.1958	7.63674	8.28449	7.97124	9.33872	13.2147	9.1316	7.96416	1	0.00315337
Solyc02g087330	35.0616	36.4598	33.3607	44.3785	60.8895	48.4798	15.7452	17.1829	16.3598	34.8155	33.6236	33.3543	34.9607	51.2493	16.4293	33.9312	4.54e-08	0.0207435
Solyc02g087360	8.78906	10.9621	10.6347	15.7183	10.9759	13.6772	15.0382	15.1846	14.2053	12.0374	9.34995	11.7052	10.1286	13.4571	14.8093	11.0309	0.000483628	0.48079
Solyc02g087430	18.8409	21.031	20.0039	53.5573	47.8222	50.8514	42.8853	39.2801	40.1277	49.5943	51.5326	49.2248	19.9586	50.7436	40.7644	50.1172	6.51e-13	0.920881
Solyc02g087450	2.8685	4.13984	4.34078	4.24581	2.165	3.10674	7.76217	8.54083	7.9559	4.59134	5.06157	5.08471	3.78304	3.17252	8.0863	4.91254	1.84e-07	0.00488118
Solyc02g087580	19.2101	29.919	24.388	17.2027	26.8704	21.5032	6.53831	10.0578	8.04409	18.1322	10.2966	15.8933	24.5057	21.8588	8.21342	14.7741	1.31e-06	0.417726
Solyc02g087740	75.3444	77.6826	74.469	59.3134	68.6968	62.5947	64.6607	72.9552	65.4444	45.2825	36.5694	41.0189	75.832	63.5349	67.6868	40.9569	0.571432	0.00160071
Solyc02g087770	35.9587	26.2031	29.3608	95.8312	125.192	106.919	62.4719	60.0724	60.3456	112.012	151.635	127.895	30.5076	109.314	60.9633	130.514	9.8e-05	0.461649
Solyc02g087870	9.77041	9.1893	10.2029	8.45381	6.28979	7.48618	14.3521	12.6145	13.1406	5.66507	5.47288	5.22264	9.72089	7.40993	13.3691	5.45353	0.00445317	0.0796162
Solyc02g087950	8.34789	11.0873	9.68168	12.3612	9.17227	9.45926	10.3902	12.0238	11.9253	16.4607	18.6003	16.4823	9.70563	10.3309	11.4464	17.1811	0.266936	1.89e-06
Solyc02g087960	103.104	81.7933	90.4234	74.6563	63.5873	70.9203	89.4247	91.1011	88.2635	45.3734	44.497	44.83	91.7734	69.7213	89.5964	44.9001	1	0.000719614
Solyc02g087980	12.9715	20.1979	16.5778	7.42593	8.7433	7.32285	7.04094	9.68775	7.80915	2.09574	3.2168	2.66585	16.5824	7.8307	8.17928	2.65946	0.000772412	5.59e-07
Solyc02g088040	10.106	10.715	10.9781	19.8534	17.8667	21.4899	6.26896	5.32608	8.04091	10.9676	8.60256	9.99944	10.5997	19.7367	6.54531	9.85653	0.0180933	0.000160011
Solyc02g088120	1.53535	1.45778	1.80028	1.53248	0.775295	1.08271	3.45594	3.17232	3.11151	1.41235	1.47238	1.3314	1.5978	1.13016	3.24659	1.40538	0.00115406	0.484596
Solyc02g088180	6.67473	4.08179	5.89677	7.84927	8.24914	8.00531	3.51877	1.38428	2.75386	1.87322	1.03067	1.47831	5.55109	8.03457	2.55231	1.46073	0.000642859	6.22e-16
Solyc02g088190	38.6464	28.5749	31.8628	42.4694	32.0202	36.8613	36.2778	30.5314	32.7999	23.4258	20.4625	21.2502	33.028	37.117	33.203	21.7128	0.943527	0.000252448
Solyc02g088200	2.1394	3.18398	2.26779	2.0652	3.74823	2.88207	0.289317	1.13817	0.494018	2.99479	1.78405	2.21957	2.53039	2.8985	0.640502	2.33281	5.62e-05	0.918597
Solyc02g088230	2.55488	2.76591	2.37638	2.26293	1.43423	1.7298	5.5161	4.93315	4.40272	3.30028	5.34329	3.84501	2.56572	1.80898	4.95066	4.16286	0.00250172	0.000228006
Solyc02g088240	13.8215	11.5186	11.0915	10.8841	6.19199	7.65241	19.141	9.78386	15.3182	14.4742	23.2777	17.4249	12.1439	8.24283	14.7477	18.3923	0.605729	0.0099277
Solyc02g088250	6.04841	6.60463	6.58535	8.57649	3.99553	6.18596	13.1843	13.2953	13.2531	11.6522	18.0667	13.5764	6.4128	6.25266	13.2442	14.4318	0.00158479	0.000323805
Solyc02g088340	24.6205	41.8742	33.2216	41.4635	28.3715	34.6093	4.09014	9.37492	6.3776	21.6519	16.0231	20.2411	33.2387	34.8148	6.61422	19.3054	8.77e-15	0.0501303
Solyc02g088480	19.5521	22.96	21.5424	11.2814	13.0297	12.7863	9.22789	14.7985	11.3075	11.7394	9.71339	10.6932	21.3515	12.3658	11.778	10.7153	3.15e-08	0.784728
Solyc02g088580	20.6272	18.2794	17.3717	13.1231	12.0478	14.5158	28.5333	27.8596	27.42	18.0593	30.1577	22.0608	18.7594	13.2289	27.9376	23.4259	0.0428486	0.00431365
Solyc02g088610	24.0397	24.6272	23.3501	22.8672	14.5727	17.8943	35.7842	37.5077	38.9118	29.4747	31.4547	29.245	24.0057	18.4447	37.4012	30.0581	7.67e-06	3.71e-07
Solyc02g088630	40.6645	39.2447	38.8182	75.1415	61.1485	65.8858	51.1118	52.9456	49.68	82.7321	97.3434	89.5763	39.5758	67.3919	51.2458	89.884	0.0145604	0.00317976
Solyc02g088660	22.7598	23.8232	23.1432	15.6809	18.4674	17.5346	23.6981	20.0691	23.6767	10.3087	12.098	11.5761	23.242	17.2276	22.4813	11.3276	1	0.00375822
Solyc02g088740	74.0393	64.8784	61.368	25.0821	30.2651	26.4161	60.0047	103.408	74.3066	53.2392	55.0021	55.2471	66.7619	27.2544	79.2399	54.4961	0.571167	0.000156842
Solyc02g088820	2.37322	3.57793	2.9558	0.243939	0.421656	0.47844	0.956868	1.29959	1.16706	0.0808555	0.168585	0.149814	2.96898	0.381345	1.14117	0.133085	0.00042301	0.0382717
Solyc02g088910	23.2157	26.0832	25.3602	34.9738	22.4157	26.9121	13.1463	19.7522	15.4888	17.5245	16.1659	15.6821	24.8864	28.1005	16.1291	16.4575	0.00988424	0.00552795
Solyc02g089010	40.1289	35.6396	39.9214	24.0063	22.8439	22.739	20.5945	21.414	17.9973	30.6387	20.6526	30.0946	38.5633	23.1964	20.002	27.1287	1.49e-06	0.157102
Solyc02g089080	51.598	44.153	51.0177	46.1979	34.115	37.9814	72.9323	66.7938	68.4047	73.7406	75.0942	73.7587	48.9229	39.4314	69.3769	74.1978	0.000999155	1.44e-10
Solyc02g089160	0.877805	0.641121	0.776811	0.683834	0.709215	0.425576	0.215549	0.235547	0.122686	0.0212496	0.132917	0.104993	0.765246	0.606208	0.19126	0.0863864	0.0113778	0.000468051
Solyc02g089250	282.413	197.843	250.472	35.3922	75.5806	56.4664	257.362	190.798	233.822	17.7765	24.5982	20.4762	243.576	55.8131	227.327	20.9503	1	4e-05
Solyc02g089260	6.81729	7.94616	7.27371	11.4207	8.80588	9.89352	10.4744	11.0819	10.9236	11.0567	7.66745	9.672	7.34572	10.04	10.8267	9.46537	8.76e-05	0.968184
Solyc02g089280	28.3607	29.8795	28.9086	37.6823	40.3142	41.5114	19.679	29.5742	23.3262	28.971	23.1141	26.4745	29.0496	39.8359	24.1931	26.1865	0.261665	0.00940402
Solyc02g089320	13.3808	13.1934	12.7787	21.9339	13.1195	17.2011	21.4028	18.1921	18.9094	24.8877	29.2661	27.0412	13.1177	17.4181	19.5014	27.065	0.00598804	0.00157325
Solyc02g089350	290.753	259.128	268.368	569.635	508.404	542.796	458.328	446.342	441.499	367.934	432.112	386.465	272.75	540.278	448.723	395.504	5.43e-08	0.0168727
Solyc02g089370	3.42545	4.21196	4.15562	6.84582	4.14624	5.05924	7.00176	6.16039	7.33081	5.73036	4.22749	5.23898	3.93101	5.35043	6.83099	5.06561	0.000129118	1
Solyc02g089470	0.500956	0.463451	0.210577	4.86603	11.5352	6.08285	0.584306	1.78785	1.99545	24.5389	31.2267	30.0268	0.391661	7.49469	1.45587	28.5974	0.0876323	1.96e-06
Solyc02g089520	10.2818	11.9333	12.6777	13.8351	15.3052	15.446	6.2022	6.67172	6.56388	15.5916	9.80038	14.1259	11.631	14.8621	6.47927	13.1726	7.39e-05	0.999362
Solyc02g089540	14.5109	11.708	11.5594	8.53854	8.62722	8.76512	21.7902	17.1251	18.6985	14.0487	14.0071	14.1369	12.5928	8.64362	19.2046	14.0642	0.00029096	3.37e-05
Solyc02g089620	727.048	794.657	756.34	505.365	413.007	463.95	1255.72	1274.16	1253.7	466.984	567.406	499.597	759.349	460.774	1261.19	511.329	2.46e-08	0.319456
Solyc02g089630	0.668541	1.89185	1.32245	4.62029	3.9617	4.67635	1.37607	2.00499	2.47153	10.1472	9.88084	9.74142	1.29428	4.41945	1.95086	9.92316	0.0898287	5.48e-09
Solyc02g089730	5.34234	5.85016	5.469	5.88354	11.5065	8.64315	1.9499	2.59403	2.18752	5.85043	2.92757	5.22386	5.55384	8.67772	2.24382	4.66729	0.00720922	0.222701
Solyc02g089770	4.56019	5.30052	5.11166	4.86762	4.88001	5.09168	9.13764	14.1286	10.5571	6.10407	4.1489	4.68343	4.99079	4.94644	11.2745	4.9788	9.39e-06	0.860766
Solyc02g089900	76.2903	57.4801	66.3649	84.8812	79.8356	83.9235	108.097	88.6395	97.4618	109.87	146.74	123.807	66.7118	82.8801	98.066	126.806	0.0096597	0.00558697
Solyc02g090030	197.048	195.461	195.345	117.119	106.679	112.793	204.97	214.232	217.857	164.396	194.63	174.251	195.951	112.197	212.353	177.759	0.54511	8.57e-07
Solyc02g090100	245.613	222.584	226.911	127.165	131.283	124.169	250.951	283.21	261.114	164.586	201.87	173.917	231.703	127.539	265.091	180.124	0.280128	0.000600356
Solyc02g090180	3.09989	3.0365	2.52942	3.71113	4.60698	4.25013	2.29228	2.5411	1.9907	2.23651	1.92355	2.58996	2.88861	4.18941	2.27469	2.25001	0.38572	0.00195625
Solyc02g090210	0.196655	0.045483	0.123996	0.272887	0.0943384	0.205852	0.0382291	0.250656	0.26111	2.05774	3.48891	2.62561	0.122045	0.191026	0.183332	2.72409	0.898226	6.1e-06
Solyc02g090220	4.91757	5.25535	5.98746	1.49026	5.20614	3.26603	0.857069	0.605178	0.22515	2.57378	1.9514	3.17924	5.38679	3.32081	0.562465	2.56814	3.84e-09	0.87359
Solyc02g090250	0.580654	3.04403	1.7899	4.11822	1.11419	3.72789	8.42817	6.51287	7.36703	7.74498	5.01156	6.59787	1.80486	2.98677	7.43602	6.45147	3.69e-06	0.00880018
Solyc02g090260	2.43321	2.91802	2.91688	6.62781	3.0262	5.01855	9.53027	6.52435	8.89446	9.98939	7.64845	9.57447	2.75604	4.89085	8.31636	9.07077	1e-08	0.00111555
Solyc02g090310	0.97888	0.996153	1.06983	1.08667	1.78442	1.31156	0	0.299442	0.173295	0.630322	0.187747	0.222457	1.01495	1.39422	0.157579	0.346842	0.00501827	0.0410936
Solyc02g090340	35.1933	33.4593	35.7071	3.26	3.29203	3.53345	9.87912	12.813	10.302	5.28902	7.47034	6.00634	34.7866	3.36183	10.998	6.25523	4.46e-24	1.08e-05
Solyc02g090350	31.5066	25.0139	27.5225	27.5859	27.0349	27.5295	9.85639	9.717	11.6237	38.6084	48.142	42.5616	28.0144	27.3834	10.399	43.104	1.59e-13	0.000598087
Solyc02g090360	108.144	92.8989	101.634	136.186	105.714	120.026	146.222	146.27	149.371	117.775	164.986	138.014	100.892	120.642	147.288	140.258	0.00442085	0.368685
Solyc02g090380	13.8054	10.8806	11.4946	14.3922	10.8	12.2055	25.0618	27.396	24.4637	22.8955	21.59	21.7654	12.0602	12.4659	25.6405	22.0837	7.2e-14	6.74e-09
Solyc02g090390	9.22262	9.94037	8.35566	18.099	15.0768	16.1961	6.40552	7.98891	7.17288	9.80166	5.49554	7.45266	9.17289	16.4573	7.18911	7.58329	0.184262	2.67e-07
Solyc02g090400	6.67752	7.46683	6.78535	8.37969	12.3675	10.1626	1.71574	4.67742	2.3643	7.31767	6.57071	6.96075	6.97656	10.3033	2.91915	6.94971	4.01e-06	0.170624
Solyc02g090430	9.78665	6.41688	9.07968	9.11218	7.536	8.14242	6.77264	6.29757	6.27988	11.7704	12.21	11.8222	8.42774	8.26353	6.45003	11.9342	0.124355	0.0017457
Solyc02g090460	6.09917	6.58297	4.61481	3.57346	4.87644	2.55376	5.69117	7.25571	9.35796	7.48075	9.16349	7.39241	5.76565	3.66789	7.43495	8.01222	0.520297	0.00446004
Solyc02g090490	4.32919	4.73327	4.6735	6.37144	7.45752	7.08584	1.10936	3.26061	1.91604	24.5278	43.6394	31.9467	4.57865	6.9716	2.09534	33.3713	0.187334	0.00245476
Solyc02g090510	23.5616	18.617	22.9903	16.3986	13.4363	15.2669	39.3894	30.9723	37.4963	11.1127	9.5584	10.1786	21.723	15.034	35.9527	10.2832	6.02e-05	0.0574104
Solyc02g090580	0.942639	1.32313	0.792475	1.26294	0.748466	0.734938	2.30006	2.45268	2.15793	1.53989	1.74561	2.06834	1.01942	0.915448	2.30355	1.78461	0.000198949	0.00305043
Solyc02g090680	58.8609	49.1002	53.2224	33.1674	33.1796	33.7471	26.8361	39.0772	34.235	29.3775	17.1913	22.7353	53.7278	33.3647	33.3828	23.1014	0.000308424	0.100984
Solyc02g090760	16.4416	22.6658	19.633	23.7539	18.4134	21.7915	24.9935	27.7349	27.2656	19.6058	15.0665	18.2268	19.5801	21.3196	26.6647	17.633	0.00290765	0.488603
Solyc02g090820	120.417	112.634	114.754	175.436	164.967	165.023	113.945	103.187	106.421	206.31	253.176	218.973	115.935	168.475	107.851	226.153	0.894966	0.0081855
Solyc02g090890	8.37134	8.89507	9.4857	9.03499	9.10843	9.88041	9.59908	12.8041	9.79956	15.6944	14.9798	17.2495	8.91737	9.34128	10.7342	15.9746	0.237317	5.28e-07
Solyc02g090900	11.717	11.3685	11.1478	4.49436	3.29024	4.1641	5.51104	4.8373	4.09803	4.96855	4.38496	5.0008	11.4111	3.9829	4.81546	4.78477	4.75e-08	0.297952
Solyc02g090930	43.4329	24.6312	35.9488	52.8678	32.64	43.653	12.826	12.6601	13.9658	81.5355	101.4	88.6198	34.6709	43.0536	13.1506	90.5183	4.52e-06	0.000325996
Solyc02g090960	125.362	137.61	135.608	126.387	106.566	118.397	187.216	180.373	182.645	139.02	101.534	126.332	132.86	117.117	183.411	122.295	0.00348503	0.486221
Solyc02g090970	32.7675	32.7368	32.129	24.9444	19.6913	22.4616	17.0598	10.2474	14.3458	39.387	54.0243	42.3397	32.5444	22.3658	13.8843	45.2503	1.41e-05	0.000153106
Solyc02g090980	2.51182	1.65983	2.29268	2.32367	3.51159	3.06499	0.446436	0.0731783	0.127051	2.54165	2.61527	2.56872	2.15478	2.96675	0.215555	2.57521	7.72e-10	0.938997
Solyc02g091000	3.50097	3.7594	4.73024	4.39542	3.65884	4.13587	4.52099	3.25112	3.32032	7.3324	7.49417	7.88515	3.99687	4.06338	3.69748	7.57057	0.971053	0.000220926
Solyc02g091020	2.43154	2.15169	2.3997	5.4116	5.78151	5.69546	4.30211	4.27603	5.0533	7.29373	9.29346	7.64807	2.32764	5.62952	4.54381	8.07842	1.19e-05	0.0138797
Solyc02g091040	0.696784	1.45039	1.02513	0.966887	3.67684	2.77161	0	0.355247	0.308387	8.57289	12.863	12.5689	1.05743	2.47178	0.221211	11.3349	0.0500104	0.000189695
Solyc02g091070	0.256857	0.712882	0.259128	0.237618	0.542161	0.344153	0	0	0.0454726	0.165396	0	0.145931	0.409622	0.374644	0.0151575	0.103776	0.00338206	0.28816
Solyc02g091080	0.301757	0.279165	0.0845623	0.139577	0.0965049	0.0842317	0.0782142	0.0512824	0.178071	0.462638	0.916374	0.714336	0.221828	0.106771	0.102523	0.697783	0.597547	0.00513676
Solyc02g091120	4.95607	4.99631	4.72026	6.76302	5.45009	6.08064	7.4259	6.54784	7.28735	7.14148	5.44758	6.3331	4.89088	6.09792	7.08703	6.30739	0.00152009	0.593298
Solyc02g091190	54.2474	54.8269	57.2278	33.2941	44.7153	43.1805	42.545	34.9732	37.7434	40.7261	38.3736	41.6238	55.434	40.3966	38.4205	40.2412	0.00328099	0.844672
Solyc02g091250	97.9044	61.1649	79.6848	84.617	52.0184	68.4309	58.0827	106.791	76.3043	124.866	161.22	142.161	79.5847	68.3554	80.3927	142.749	1	0.000724829
Solyc02g091380	0	0.222981	0.20263	0.668916	0.231248	1.00919	0.187419	0.983074	0	16.9614	17.1044	16.0216	0.14187	0.636452	0.390164	16.6958	0.787353	8.53e-20
Solyc02g091430	32.565	32.2309	30.6317	26.0522	29.4333	28.8506	34.089	36.8076	36.4925	19.8966	17.9581	18.1167	31.8092	28.1121	35.7963	18.6571	0.398805	0.00577073
Solyc02g091470	7.02681	7.03413	7.30098	3.70026	3.63016	3.44007	5.74417	7.20182	6.15614	1.98889	1.96975	1.94493	7.12064	3.59017	6.36738	1.96786	0.726548	0.00201943
Solyc02g091500	257.603	139.859	193.309	87.1636	34.0361	59.0062	378.98	484.69	424.212	124.246	190.39	141.178	196.924	60.0686	429.294	151.938	0.000152807	1.2e-05
Solyc02g091510	26.0995	24.5624	25.9514	77.2973	75.5544	75.3799	47.3932	33.9269	40.5542	80.4377	81.6418	82.7181	25.5378	76.0772	40.6248	81.5992	1.32e-06	0.430231
Solyc02g091560	60.3774	59.2778	60.048	69.3759	51.2921	62.0718	80.3	92.7474	83.093	124.226	102.745	120.036	59.9011	60.9133	85.3801	115.669	0.00048274	8.38e-13
Solyc02g091620	8.02961	11.9868	7.82442	6.75286	7.35368	8.09948	3.26377	2.23298	3.39226	6.04337	1.57506	4.97668	9.28029	7.40201	2.963	4.19837	0.000127743	0.271558
Solyc02g091630	9.25041	11.3086	9.90618	9.47438	7.81856	9.31414	3.8534	5.05309	3.99663	8.81325	3.90748	6.75713	10.1551	8.86903	4.30104	6.49262	1.12e-05	0.540929
Solyc02g091660	12.2345	11.4779	12.3716	24.5171	28.3037	26.4357	13.1043	13.5294	13.8192	11.9042	8.62601	12.1788	12.028	26.4188	13.4843	10.903	0.458819	1.08e-12
Solyc02g091670	32.3366	20.4089	24.7284	22.5012	15.8289	19.1054	58.0598	47.777	53.7421	23.8923	33.5419	29.8876	25.8246	19.1452	53.193	29.1073	3.18e-06	0.0215549
Solyc02g091690	5.43266	4.48095	5.17252	6.84225	5.27505	5.86486	14.0473	10.8789	13.5574	6.29196	11.0474	9.07362	5.02871	5.99405	12.8279	8.80432	2.96e-06	0.146644
Solyc02g091700	11.8397	12.7548	12.3765	70.3286	134.22	106.648	1.51421	2.46218	1.58581	19.5611	14.4914	19.2947	12.3237	103.732	1.85407	17.7824	0.000345182	0.00234872
Solyc02g091730	10.0603	10.6462	11.1958	18.9482	10.0688	15.637	21.3859	20.4427	22.4869	20.7057	29.7759	21.2179	10.6341	14.8847	21.4385	23.8998	0.00131388	0.0554277
Solyc02g091780	3.47647	3.09483	3.0881	4.85443	4.40528	4.00982	6.29911	5.91927	6.24164	4.02762	3.33389	4.24838	3.2198	4.42318	6.15334	3.86997	6.71e-06	0.921732
Solyc02g091840	37.9961	33.5179	36.415	20.5899	18.8862	19.6424	42.6653	34.3648	39.422	10.9088	12.3132	11.8897	35.9764	19.7061	38.8174	11.7039	0.519406	1.43e-05
Solyc02g091860	7.29449	7.46927	7.29709	11.0132	11.7958	11.6913	10.166	10.5059	10.0973	7.96453	6.87078	7.91968	7.35362	11.5001	10.2564	7.585	0.00535109	0.00766
Solyc02g091920	298.23	304.63	300.998	687.688	522.9	603.004	493.113	452.96	465.482	698.978	655.027	685.26	301.286	604.531	470.518	679.755	1.22e-06	0.172988
Solyc02g091930	112.499	112.104	109.978	47.0471	54.3432	51.721	61.5203	70.4127	69.6053	14.1899	11.3837	13.8991	111.527	51.0371	67.1794	13.1576	1.85e-06	7.83e-34
Solyc02g091990	4.75486	2.10381	3.34565	8.36708	3.07436	7.05467	10.3284	11.2251	11.9861	3.6608	8.7232	4.96242	3.40144	6.16537	11.1799	5.78214	0.00023412	0.935293
Solyc02g092010	20.1856	20.463	19.5596	20.7653	18.0148	18.7148	29.2773	27.6999	30.1083	22.7283	22.186	22.9366	20.0694	19.1649	29.0285	22.617	0.000500249	0.104855
Solyc02g092110	0.561511	0.779209	0.708093	3.37643	4.7139	4.23195	0	0.14314	0.124259	13.6234	13.4621	14.5153	0.682938	4.10743	0.0891328	13.8669	0.0162464	2.3e-08
Solyc02g092120	1.29634	4.79716	2.04344	3.89753	10.4164	7.87041	0.126003	1.15662	0.286872	8.4965	12.7426	11.1397	2.71231	7.39478	0.523165	10.7929	0.00289493	0.551189
Solyc02g092150	3.74299	3.14797	4.00493	6.33503	5.3459	6.09077	5.98638	6.15867	4.96979	9.35124	8.03555	9.08617	3.63196	5.9239	5.70495	8.82432	0.0048518	0.00297191
Solyc02g092160	30.0393	28.3322	29.6506	14.3978	13.5674	12.963	43.2029	37.5841	40.3664	20.3013	25.8785	23.1516	29.3407	13.6427	40.3845	23.1104	0.0028644	7.34e-07
Solyc02g092220	167.552	164.627	178.074	87.6694	71.5416	81.599	362.446	262.029	317.926	88.2692	139.598	109.878	170.085	80.27	314.134	112.582	0.000539924	0.137606
Solyc02g092250	2.05968	1.98656	2.17367	2.39188	3.86814	2.82574	0.681523	0.670278	0.853399	2.23733	1.68103	1.96691	2.0733	3.02859	0.735067	1.96175	4.82e-05	0.227838
Solyc02g092410	1.17466	1.35839	1.33317	1.467	0.5635	0.983671	0.730718	2.03621	1.3517	3.64686	2.02766	3.30349	1.28874	1.00472	1.37288	2.99267	1	0.000424526
Solyc02g092450	1.13225	1.47502	1.61237	2.33001	1.84008	2.03177	3.05453	3.01591	3.04761	4.04926	3.74494	4.00407	1.40655	2.06729	3.03935	3.93276	1.49e-06	8.41e-06
Solyc02g092470	19.574	19.6347	19.2709	49.1302	32.6463	41.5251	47.2314	29.8006	39.0115	54.1309	77.0682	63.1997	19.4932	41.1005	38.6812	64.7996	0.00187343	0.0788063
Solyc02g092480	54.3492	67.2717	59.1493	67.2028	87.0099	74.8072	10.8084	16.0317	13.2844	56.0597	27.8249	46.449	60.2567	76.34	13.3748	43.4445	3.19e-17	0.0450003
Solyc02g092490	39.9988	31.5281	36.7372	26.8964	11.1078	18.3697	8.05486	9.8969	9.36194	50.5473	56.6819	53.3382	36.088	18.7913	9.10457	53.5225	3.41e-17	4.34e-11
Solyc02g092530	3.74951	4.01802	3.80892	4.88502	3.56742	4.68367	5.68537	3.85515	4.31465	10.1462	7.10158	9.37312	3.85882	4.3787	4.61839	8.87363	0.343799	4.68e-07
Solyc02g092550	11.0146	11.2441	12.453	31.2713	23.832	25.5084	9.62802	7.35844	7.3964	13.3116	7.64896	11.6525	11.5706	26.8706	8.12762	10.871	0.104544	3.23e-07
Solyc02g092660	7.02692	7.47784	7.37587	8.07874	6.15729	7.68718	11.4019	10.3543	11.2536	8.40692	8.7253	8.30765	7.29355	7.30774	11.0033	8.47996	0.0019876	0.301951
Solyc02g092700	15.7548	13.8214	12.9025	18.7209	17.5046	17.3636	17.8129	23.8202	20.9186	29.7974	32.3013	28.6019	14.1596	17.863	20.8506	30.2336	0.00104842	5.65e-07
Solyc02g092750	25.7757	22.5412	24.1637	33.9229	27.5296	30.2189	31.2367	33.5231	32.8464	69.1639	72.0104	71.674	24.1602	30.5571	32.5354	70.9494	0.00793749	2.92e-18
Solyc02g092760	57.502	63.8747	61.5313	85.8022	131.358	112.685	24.9898	24.1722	24.4708	76.6411	59.1867	72.7598	60.9693	109.948	24.5442	69.5292	1.18e-06	0.104173
Solyc02g092810	16.0492	18.3861	16.2667	7.35415	6.6917	6.78271	14.2875	9.17664	11.219	3.06998	2.0857	3.53651	16.9007	6.94285	11.561	2.8974	0.0447308	5.99e-06
Solyc02g092860	3.65635	2.45239	3.34286	2.62142	3.68342	2.90878	2.98529	2.93603	2.95331	4.72983	4.86513	4.88172	3.15053	3.0712	2.95821	4.82556	0.992027	0.00958285
Solyc02g092870	2.60982	2.26194	2.12479	7.59879	7.32732	7.82177	1.15353	1.54068	1.55631	5.86287	4.37329	5.65005	2.33218	7.58263	1.41684	5.2954	0.00834251	0.108732
Solyc02g092910	27.3559	37.8752	33.266	27.8432	30.5506	30.3181	18.9942	23.9546	20.5742	22.8428	18.9434	24.3928	32.8324	29.5706	21.1744	22.0597	0.00029599	0.145926
Solyc02g092920	12.9134	14.8835	13.6156	10.0297	8.38872	8.94393	19.9571	19.6963	19.551	13.7721	12.0484	13.0225	13.8041	9.1208	19.7348	12.9477	0.00136312	0.000655907
Solyc02g092950	4.87109	7.16681	6.3647	2.17167	2.59012	2.65388	1.73413	2.09449	2.1299	1.43064	2.25124	2.20064	6.1342	2.47189	1.98617	1.96084	1.9e-08	0.565183
Solyc02g093020	23.7373	28.0001	26.7771	29.4652	29.9795	27.6837	15.2299	22.4343	17.9718	28.9175	23.6324	24.8711	26.1715	29.0428	18.5453	25.807	0.00354201	0.909409
Solyc02g093040	0.43373	0.171968	0.468818	0.0573202	0.178343	0.0518873	0	0.315903	0.16454	0.541477	0.653623	0.809666	0.358172	0.0958502	0.160148	0.668255	0.399632	0.00717337
Solyc02g093050	27.5331	42.6825	34.8993	65.3979	87.6628	79.3627	11.118	11.4901	11.0096	54.1752	41.8997	48.3173	35.0383	77.4745	11.2059	48.1307	2.04e-12	0.0422818
Solyc02g093090	0.496092	0.0764919	0.139021	0.0764887	0.793277	0.553912	0.321463	0	0.219564	2.20569	1.8237	1.73808	0.237202	0.474559	0.180342	1.92249	1	0.002505
Solyc02g093130	176.744	206.55	191.867	186.258	232.135	213.15	77.0935	97.7902	80.1653	122.684	110.437	120.455	191.72	210.514	85.0164	117.859	3.54e-15	3.22e-06
Solyc02g093150	12.0654	9.83839	11.1512	22.9672	16.8815	20.9523	9.56234	8.55676	8.83151	11.3478	6.78659	10.2164	11.0183	20.267	8.98354	9.45027	0.427515	1.02e-05
Solyc02g093180	3.00574	2.98517	3.12149	0.204455	0.127226	0.222092	0.274968	0.27043	0.273885	0.569253	0.296724	0.426921	3.03746	0.184591	0.273094	0.430966	1.15e-14	0.0604382
Solyc02g093270	30.4868	32.3091	28.9994	178.752	223.082	205.319	14.8024	30.7947	20.9047	127.648	93.5428	117.505	30.5984	202.384	22.1673	112.899	0.0760455	0.0030583
Solyc02g093280	5.90428	6.32204	6.57233	12.4918	12.2736	12.4066	2.33806	2.56427	2.66154	8.97669	5.76699	8.78994	6.26622	12.3907	2.52129	7.84454	3.52e-08	0.0321755
Solyc02g093300	6.01484	8.25285	7.32889	14.7273	11.047	13.1352	9.08688	10.7052	9.22396	8.27792	6.50229	7.305	7.19886	12.9698	9.67202	7.36174	0.0152539	1.97e-05
Solyc02g093310	156.638	160.756	151.667	70.0274	87.9088	81.4538	107.046	103.51	103.248	66.2573	82.2178	72.2267	156.354	79.7966	104.601	73.5673	0.000246384	0.888159
Solyc02g093430	7.96325	7.09847	7.98482	10.0142	9.82878	10.0375	9.8687	15.5209	13.1065	13.1817	14.3983	14.6096	7.68218	9.96016	12.832	14.0632	7.68e-05	0.00428243
Solyc02g093480	20.3092	26.3814	21.9466	21.5332	29.0944	25.1613	13.5568	15.1297	15.1862	18.9381	12.4506	16.2276	22.879	25.263	14.6242	15.8721	0.00425585	0.0242797
Solyc02g093510	68.9959	61.8461	67.3818	53.9064	67.6374	68.4955	46.4785	46.8781	46.1373	42.718	55.1957	49.0298	66.0746	63.3464	46.4979	48.9812	0.00592792	0.106673
Solyc02g093560	24.2893	29.4618	26.1678	15.1464	24.8575	19.4362	14.4101	15.5942	15.1298	13.3233	16.7366	14.7198	26.6396	19.8134	15.0447	14.9265	0.000931254	0.279424
Solyc02g093600	0.87721	0.811536	0.460919	0.608627	0	0.642764	0.852636	1.2299	0.776483	1.66431	2.62886	2.4296	0.716555	0.41713	0.953005	2.24092	0.80583	0.000631329
Solyc02g093620	5.91438	5.56702	6.24418	5.66223	3.92592	4.43446	8.02143	10.7291	8.73556	5.82015	4.25387	5.09892	5.90853	4.6742	9.16204	5.05764	0.00209215	0.472379
Solyc02g093830	113.804	125.51	115.729	156.117	235.976	200.395	54.5585	53.0102	53.4436	111.722	78.1349	103.75	118.348	197.496	53.6708	97.8689	4.63e-05	0.00325684
Solyc02g093860	41.699	62.2864	53.4439	122.676	204.096	162.094	12.1639	17.1629	13.8889	107.246	61.4652	90.1444	52.4764	162.956	14.4052	86.2852	1.97e-05	0.181549
Solyc02g093880	30.7447	32.1556	30.838	31.4486	32.9659	33.0227	19.5999	22.7936	22.0768	26.1461	20.1648	24.9857	31.2461	32.479	21.4901	23.7655	0.00142942	0.0793417
Solyc02g093930	8.61432	8.85125	8.63704	6.23808	6.43574	6.59289	13.1772	14.9037	13.5628	7.85926	7.31304	7.82262	8.70087	6.42223	13.8812	7.66498	0.000170088	0.158734
Solyc02g093980	23.4631	27.0736	24.0201	25.5156	15.4254	22.7821	37.6287	37.7144	38.4883	29.033	29.9062	29.8556	24.8523	21.241	37.9438	29.5983	1.68e-05	0.000629124
Solyc02g093990	6.90956	10.4121	8.14438	4.48099	6.90262	6.02476	3.7111	5.44757	3.97235	6.32326	4.78178	4.89689	8.48869	5.80279	4.37701	5.33398	0.000796549	1
Solyc02g094100	4.97934	7.40339	6.01008	4.83668	3.13939	4.4676	4.61859	5.25865	4.81685	2.2575	1.97827	2.10152	6.13094	4.14789	4.89803	2.11243	0.315595	0.000377178
Solyc02g094130	86.7264	80.461	81.4369	70.9051	65.5167	72.4714	86.6507	77.2143	80.1955	107.314	84.9969	99.6633	82.8748	69.6311	81.3535	97.3247	1	0.000187228
Solyc02g094160	48.9297	44.98	46.3422	38.389	41.2994	36.1767	36.7228	38.5246	39.3365	14.1724	16.1855	14.0315	46.7506	38.6217	38.1946	14.7965	0.223831	1.51e-15
Solyc02g094190	10.0823	9.89857	10.725	6.47187	3.71797	5.14051	4.34661	4.58086	4.58372	1.2934	1.34837	1.26644	10.2353	5.11012	4.50373	1.30274	3.36e-09	4.41e-18
Solyc02g094280	24.8555	24.2049	24.985	20.6044	22.946	22.0784	15.7279	18.0593	17.1914	21.6609	17.1131	18.5046	24.6818	21.8763	16.9929	19.0929	0.00217326	0.835516
Solyc02g094530	15.9355	24.8378	19.877	27.5608	21.0224	22.7003	27.4089	32.9397	28.518	22.8647	18.9363	21.2563	20.2168	23.7612	29.6222	21.0191	0.00385027	0.908353
Solyc02g094860	0.169384	0.117527	0.106801	0.156696	0.20314	0.212766	0.0987833	0.172717	0.0749671	0	0	0	0.131237	0.190868	0.115489	0	1	0.00944508
Solyc03g005090	4.29509	3.95488	4.1025	9.56967	8.7447	9.77713	8.67097	8.57416	8.47842	11.5099	11.3899	11.7199	4.11749	9.36383	8.57452	11.5399	4.69e-11	0.0582071
Solyc03g005130	17.3355	24.9875	22.0792	28.8906	41.8608	37.1352	12.1672	13.6712	13.3047	24.9205	20.0491	23.645	21.4674	35.9622	13.0477	22.8715	0.0065053	0.0612952
Solyc03g005220	25.6474	28.2125	27.4112	26.1229	24.3229	26.4362	16.5473	16.0762	17.7885	19.95	18.2071	18.8608	27.0904	25.6273	16.804	19.006	4.55e-05	0.0856809
Solyc03g005230	54.2365	49.384	51.9895	50.6398	40.1505	47.9065	61.4397	65.8818	58.4842	66.2673	57.2762	63.3448	51.87	46.2323	61.9352	62.2961	0.13281	0.00140525
Solyc03g005280	7.84873	4.25807	5.58015	24.4717	23.0093	23.9374	15.4461	4.10039	10.6785	5.16985	1.53325	3.41321	5.89565	23.8061	10.075	3.3721	0.0642452	8.22e-10
Solyc03g005320	20.4256	24.5963	23.3367	11.802	17.5088	13.3753	8.07154	7.61399	7.58775	7.2539	4.33503	6.35402	22.7862	14.2287	7.75776	5.98098	8.31e-14	8.67e-07
Solyc03g005460	1.93551	2.12883	1.86222	3.20306	2.39345	2.64734	2.64217	3.15775	3.17905	1.2661	1.40241	1.2707	1.97552	2.74795	2.99299	1.31307	0.0169964	4e-05
Solyc03g005470	275.305	234.955	254.524	174.196	194.972	187.176	195.389	147.226	171.538	159.544	177.698	163.003	254.928	185.448	171.384	166.748	0.000574733	0.808168
Solyc03g005690	31.7088	33.8858	32.2462	25.0904	30.4224	24.7163	30.1873	34.3662	34.4816	17.8558	17.8498	17.0331	32.6136	26.7431	33.0117	17.5796	0.980205	0.00659183
Solyc03g005780	5.05255	3.08679	3.20579	5.90876	10.061	8.14282	1.70495	3.49945	2.02523	16.5303	14.3532	16.8443	3.78171	8.03752	2.40988	15.9093	0.0917164	9.57e-06
Solyc03g005830	10.7305	9.76955	10.1666	7.83895	8.45673	8.62926	21.9855	17.6282	19.8259	6.93309	7.22778	6.21739	10.2222	8.30831	19.8132	6.79276	8.37e-09	0.460526
Solyc03g006030	0.300426	0.399531	0.410423	0.156332	0.0900744	0.12579	0.29201	0.478653	0.365653	0.38863	0.558204	0.416044	0.370127	0.124065	0.378772	0.454292	1	0.000652911
Solyc03g006060	3.05567	3.18026	2.08723	3.94571	3.17601	3.35849	5.69262	5.32281	4.84608	6.64654	8.72999	7.26971	2.77438	3.4934	5.28717	7.54875	0.000564482	1.09e-05
Solyc03g006080	0.180823	0.31366	0.323037	0.752752	1.62644	1.02211	0.0878785	0.299619	0.180067	2.53664	2.31932	2.32433	0.272507	1.13377	0.189188	2.39343	0.464908	0.000261429
Solyc03g006140	43.806	34.7935	39.6366	107.044	97.9486	103.379	67.6154	38.1745	53.5886	45.8	28.125	39.2952	39.412	102.791	53.1262	37.7401	0.0431086	1.41e-09
Solyc03g006240	42.3115	38.0437	38.8618	43.4505	41.5457	42.4025	70.8102	64.413	67.2312	40.6538	31.5487	36.6495	39.739	42.4662	67.4848	36.284	6.39e-08	0.714852
Solyc03g006290	0.3347	0.309642	0.0703455	4.64444	4.17458	4.06409	0.455453	0.0853214	0.2222	0.192429	0	0.332775	0.238229	4.29437	0.254325	0.175068	1	1.29e-14
Solyc03g006300	3.87336	4.53261	5.11092	2.3018	2.11652	2.59917	3.63021	4.31576	4.45035	1.54556	1.15617	1.31162	4.50563	2.33917	4.13211	1.33779	0.826751	0.00988315
Solyc03g006320	43.4447	47.8166	46.125	38.121	51.8485	42.2967	24.4439	22.69	23.1361	52.8524	33.8723	48.2283	45.7954	44.0887	23.4234	44.9843	7.55e-06	0.661869
Solyc03g006400	11.4969	17.9463	14.1494	11.6957	19.5972	15.7153	6.17497	6.04287	6.95938	12.7383	6.21364	10.5273	14.5309	15.6694	6.3924	9.82644	0.00271314	0.344694
Solyc03g006420	20.9609	30.7984	26.9028	26.1816	23.742	25.549	32.5533	37.9223	35.179	25.8364	25.3809	26.0657	26.2207	25.1575	35.2182	25.761	0.00864162	0.709336
Solyc03g006490	53.6739	100.37	79.4175	68.7865	90.8395	75.3914	12.8547	65.3841	39.6555	29.0977	13.0397	21.7933	77.8205	78.3391	39.2981	21.3102	0.052938	0.00124381
Solyc03g006640	7.24054	8.708	8.08716	10.143	6.25211	7.88231	3.21723	4.95716	3.93703	8.37319	6.34842	8.2273	8.0119	8.09246	4.03714	7.64964	0.000860959	1
Solyc03g006660	5.16252	5.28546	6.16298	6.9727	9.11367	7.14763	3.77346	3.93053	4.75251	4.71729	3.86162	4.82975	5.53699	7.74467	4.15217	4.46955	0.128566	0.00219367
Solyc03g006770	0.730521	1.05429	0.859808	0.243288	0.841061	0.318109	0.0227218	0.148979	0.103462	0.1344	0.252202	0.166016	0.881541	0.467486	0.0917209	0.184206	1.22e-05	0.142927
Solyc03g006830	9.56225	9.66927	10.3447	4.04584	6.75628	5.46252	9.97163	10.1283	9.77653	2.69341	2.98561	2.86376	9.85875	5.42155	9.95883	2.84759	1	0.00264477
Solyc03g006970	55.8056	59.2727	60.34	38.8942	36.1998	36.9999	89.6293	83.358	86.1471	33.2238	34.5729	32.622	58.4728	37.3646	86.3781	33.4729	6.39e-05	0.823495
Solyc03g006980	6.1317	4.83569	5.40844	2.13878	1.83239	1.72562	2.30581	3.74116	2.49136	2.24232	3.66309	2.45571	5.45861	1.89893	2.84611	2.78704	0.00244047	0.168842
Solyc03g007000	13.516	12.8889	12.9362	9.19496	9.05743	8.01001	17.5596	19.6764	18.9952	12.3376	10.848	12.6881	13.1137	8.75413	18.7437	11.9579	0.00390263	0.00544617
Solyc03g007030	33.0631	39.6785	39.0701	25.56	22.7376	28.2683	48.812	57.4075	52.9049	31.3183	33.3701	32.249	37.2706	25.522	53.0415	32.3124	0.00543992	0.0634909
Solyc03g007050	2.09663	2.57887	2.38357	2.51264	2.26302	2.55382	6.00253	3.91136	4.91387	2.24646	1.71362	2.00336	2.35302	2.44316	4.94259	1.98781	3.23e-05	0.759842
Solyc03g007110	20.4112	17.2774	21.5372	20.1668	19.3833	19.7088	16.5733	22.0871	19.4809	26.9826	27.2973	27.1373	19.7419	19.753	19.3805	27.1391	1	0.00579285
Solyc03g007150	8.08452	9.50851	8.69339	12.9287	15.3327	14.9572	6.62755	6.51819	5.88029	8.35926	6.13025	6.44466	8.76214	14.4062	6.34201	6.97805	0.0982631	1.31e-05
Solyc03g007170	46.5399	49.1208	46.1607	63.8026	87.9793	73.3951	31.1244	34.7451	29.551	38.9628	46.8648	40.1642	47.2738	75.059	31.8068	41.9973	0.0196734	0.000539014
Solyc03g007180	7.80656	8.41016	7.38689	6.22139	4.86354	5.60341	13.6647	11.8541	12.3844	4.60092	4.8613	4.80004	7.86787	5.56278	12.6344	4.75409	0.000115974	0.682334
Solyc03g007220	67.9488	72.0814	75.8613	101.916	170.717	136.563	25.0796	26.7905	29.993	81.507	61.3393	80.0916	71.9639	136.398	27.2877	74.3126	7.04e-05	0.0686177
Solyc03g007230	44.5726	38.7509	42.2918	33.6369	24.3801	28.5457	42.6512	33.0734	40.826	44.8264	55.8206	51.4981	41.8718	28.8542	38.8502	50.715	0.938958	7.1e-06
Solyc03g007290	9.59606	9.27345	10.0714	4.80616	5.27776	5.22075	2.18626	4.61198	3.08387	5.25703	3.10658	4.44488	9.64697	5.10156	3.29404	4.2695	3.07e-11	0.88975
Solyc03g007370	18.8388	14.4205	15.3956	18.047	12.9366	16.9771	39.0016	48.4626	43.9745	28.5675	27.5578	28.2247	16.2183	15.9869	43.8129	28.1167	6.09e-22	4.83e-08
Solyc03g007380	4.76333	5.94238	4.61127	9.74778	16.6185	14.2632	3.14271	1.69261	1.66099	9.85889	7.75171	10.62	5.10566	13.5432	2.16544	9.41019	0.00689848	0.476544
Solyc03g007460	2.1237	2.85775	2.86745	6.37014	6.11263	6.68252	1.55128	0.984312	1.70895	2.98955	3.76463	2.77875	2.6163	6.38843	1.41485	3.17764	0.0294503	0.0013705
Solyc03g007550	2.03672	1.9059	1.69259	0.693024	1.45995	1.43112	1.16504	1.7426	1.30551	0.376865	0.47146	0.452218	1.8784	1.1947	1.40438	0.433514	0.354006	7.32e-05
Solyc03g007650	9.51085	10.0065	8.62288	5.08929	2.77328	4.91925	9.57068	10.3635	9.73933	7.03345	7.24298	6.9398	9.38007	4.26061	9.89118	7.07208	0.895562	0.00744595
Solyc03g007690	2.64887	3.08296	3.05301	1.46237	1.10674	1.64576	1.12953	1.17624	0.907628	0.550214	0.655544	0.679647	2.92828	1.40496	1.07113	0.628468	4.78e-05	0.00880018
Solyc03g007770	21.5938	16.6215	19.1514	13.8611	8.78148	9.48149	7.93426	8.84897	8.79197	9.8696	11.4432	10.092	19.1222	10.708	8.52507	10.4683	1.95e-07	1
Solyc03g007790	0.828763	0.898908	0.672715	1.85062	1.04191	1.22051	0.0888877	0.203982	0.177075	8.41235	9.81134	8.10195	0.800128	1.37101	0.156649	8.77521	1.65e-06	5.55e-17
Solyc03g007800	5.26549	4.80267	4.48904	7.11795	6.2259	7.42144	5.23331	7.10838	5.77685	3.64128	3.80494	3.87637	4.8524	6.92176	6.03952	3.77419	0.139416	1.18e-05
Solyc03g007930	4.01357	5.15041	5.65996	4.31179	4.84448	3.57786	4.53035	4.22456	4.92794	1.19098	2.11072	1.25047	4.94131	4.24471	4.56095	1.51739	0.976826	0.000603889
Solyc03g007940	5.71599	4.38668	5.67914	6.06899	4.11307	5.54816	5.10129	5.62977	5.40462	2.24066	3.17682	2.69394	5.26061	5.24341	5.37856	2.70381	0.99512	0.00139585
Solyc03g007960	28.7793	25.4219	24.9399	25.4209	24.1532	24.0012	19.5754	28.8635	24.0623	31.9642	37.5165	35.9581	26.3804	24.5251	24.1671	35.1463	0.730792	0.00100665
Solyc03g008010	71.1289	63.8724	68.8241	65.801	41.7042	54.6942	85.6304	94.2719	88.4363	82.8857	108.109	86.753	67.9418	54.0665	89.4462	92.5827	0.0795684	0.000112481
Solyc03g013160	13.8657	15.4236	14.1547	5.80271	6.12367	5.80564	6.50329	8.97682	8.03622	16.0195	17.4127	17.5059	14.4813	5.91067	7.83878	16.9794	6e-06	2.22e-17
Solyc03g013240	5.43809	4.65126	4.91684	5.64773	4.97136	5.19835	10.013	10.0439	9.76353	7.95199	5.95304	6.70386	5.00206	5.27248	9.94015	6.86963	1.87e-06	0.0596844
Solyc03g019760	8.21106	7.29895	8.37698	11.8671	9.56006	10.8402	14.4511	10.6371	11.0446	10.8729	11.3211	12.0195	7.96233	10.7558	12.0442	11.4045	0.000296618	0.602308
Solyc03g019790	174.404	178.942	170.565	174.931	147.621	163.886	219.837	259.383	233.123	140.225	120.559	134.015	174.637	162.146	237.448	131.6	0.00226043	0.332463
Solyc03g019800	54.721	51.3486	51.8125	45.6792	51.6613	49.5656	32.5217	37.1515	35.9204	40.952	37.1932	39.385	52.6274	48.9687	35.1979	39.1767	0.000421077	0.294427
Solyc03g019880	39.8085	32.9805	34.9655	32.7592	32.151	26.2709	40.6568	44.8328	43.1264	61.3785	60.3977	60.7618	35.9182	30.3937	42.872	60.846	0.212212	9.28e-11
Solyc03g019890	13.8396	18.4603	15.8024	12.4072	11.5641	11.6948	9.88103	10.0836	11.315	6.1687	5.59838	5.89	16.0341	11.8887	10.4265	5.88569	0.000489024	6.13e-08
Solyc03g025140	43.4329	34.6661	36.872	42.1491	53.1099	36.7278	31.4551	26.9199	25.2535	19.3892	22.0509	22.0149	38.3237	43.9956	27.8762	21.1516	0.233267	0.000327846
Solyc03g025220	4.7848	4.01288	5.26319	6.45344	6.60715	6.77795	3.85969	2.64466	2.92914	9.58454	11.1069	9.73051	4.68696	6.61285	3.1445	10.1407	0.051321	0.00268173
Solyc03g025270	102.215	136.759	121.112	153.89	159.951	154.46	93.0352	104.908	101.284	114.447	92.7231	107.485	120.029	156.1	99.7423	104.885	0.179701	0.00436796
Solyc03g025290	5.38792	3.82274	5.17671	8.88187	5.09161	6.61522	8.66268	6.52664	8.31928	6.24194	7.14827	6.51348	4.79579	6.8629	7.8362	6.63456	0.00836803	1
Solyc03g025320	649.657	564.041	600.312	1606.82	1335.77	1475.34	1277.1	927.916	1131.66	1592.9	1466.08	1547.89	604.67	1472.64	1112.22	1535.62	2.74e-12	0.52376
Solyc03g025340	291.913	245.342	271.676	256.676	191.266	232.959	321.666	238.036	284.821	309.857	268.46	300.052	269.644	226.967	281.507	292.79	0.710545	0.00871629
Solyc03g025410	20.1701	17.5075	19.301	13.5554	11.6111	13.0158	22.1421	22.8656	20.7947	19.8094	17.8637	17.5599	18.9928	12.7274	21.9341	18.411	0.344739	0.0013231
Solyc03g025600	23.5801	16.1903	18.8381	23.3002	19.7487	21.0191	35.253	27.6308	30.2516	17.3169	14.8671	16.4315	19.5362	21.356	31.0452	16.2052	0.000132095	0.249943
Solyc03g025610	15.9146	18.9539	17.9417	23.2966	14.8595	22.1097	29.8233	25.6784	29.6317	21.0901	16.1975	19.8503	17.6034	20.0886	28.3778	19.046	8.01e-05	1
Solyc03g025640	0.248046	1.28506	0.917542	0.458932	0.666353	0.166174	0	0	0.0439127	0.18254	0.523321	0.140925	0.816884	0.430486	0.0146376	0.282262	0.000967564	0.829058
Solyc03g025710	8.46186	7.44016	8.76006	2.91125	1.81158	2.45963	19.6308	22.6049	19.0041	4.72828	9.52318	5.95975	8.2207	2.39415	20.4132	6.73707	8.34e-08	4.81e-07
Solyc03g025720	18.6866	15.1356	17.2091	33.6414	26.1489	28.6022	24.5089	23.1656	23.0612	44.7929	58.3338	48.612	17.0105	29.4642	23.5786	50.5796	0.0706482	0.001032
Solyc03g025760	23.5139	16.4406	20.3383	39.1965	38.135	38.8137	47.7849	44.1261	43.2688	31.7173	28.1436	31.6511	20.0976	38.7151	45.0599	30.504	3.86e-16	0.252814
Solyc03g025830	29.7309	28.8567	28.3481	28.598	25.7434	27.8489	41.5842	41.3355	41.4872	27.4558	29.4011	29.2766	28.9786	27.3968	41.469	28.7112	0.000343413	0.606235
Solyc03g025890	7.17559	8.43539	7.62709	8.16021	7.34491	7.73123	12.1722	11.115	12.8044	8.74493	7.34152	8.43914	7.74602	7.74545	12.0305	8.1752	0.000102744	0.526152
Solyc03g025970	20.794	26.2129	22.3828	21.8612	28.8628	25.4525	10.0642	14.7828	12.4199	15.821	12.3747	15.3912	23.1299	25.3922	12.4223	14.529	2.56e-06	0.000791671
Solyc03g026000	4.95883	3.9892	6.1627	5.7841	5.48164	5.41642	2.01179	4.61672	3.05351	1.88413	1.0338	1.10243	5.03691	5.56072	3.22734	1.34012	0.122336	3.41e-07
Solyc03g026010	11.021	11.3803	11.6519	13.2336	11.3216	13.0513	8.35341	9.59194	10.1004	7.60359	7.0994	6.98885	11.3511	12.5355	9.34859	7.23062	0.359856	0.000840078
Solyc03g026020	32.4088	28.3365	31.3289	21.4406	24.0355	24.4819	38.3993	31.2323	36.9871	30.1221	36.8437	34.2576	30.6914	23.3193	35.5396	33.7411	0.220861	0.000556125
Solyc03g026050	14.2391	8.33606	11.7837	28.9177	20.919	24.7795	7.9581	7.14619	7.08977	51.2678	50.5665	52.8998	11.453	24.8721	7.39802	51.578	0.0183959	3.52e-10
Solyc03g026160	7.81266	7.91248	7.81257	2.8149	1.81475	1.99716	6.45871	6.20539	5.67803	5.74942	8.43863	6.82157	7.8459	2.20894	6.11405	7.00321	0.394394	2.23e-09
Solyc03g026190	29.5773	31.6139	29.7024	34.4345	28.1181	30.1684	44.5568	42.1286	42.3135	31.2038	20.8104	27.3122	30.2979	30.907	42.9996	26.4421	0.000796831	0.795847
Solyc03g026230	12.0969	14.6382	12.8547	25.1122	22.6553	25.9737	4.02596	5.08201	4.83997	21.3877	28.3988	22.1029	13.1966	24.5804	4.64931	23.9631	6.83e-11	1
Solyc03g026260	3.6149	4.31361	4.84485	5.42814	4.32274	4.91365	12.6694	11.2183	10.8979	8.96386	9.09365	8.98898	4.25778	4.88817	11.5952	9.0155	7.25e-13	1.28e-05
Solyc03g031440	8.41638	9.14698	9.96086	9.44897	11.3676	11.3589	5.01955	5.49914	4.77375	8.90721	7.99285	7.28861	9.17474	10.7252	5.09748	8.06289	0.00118339	0.334465
Solyc03g031530	3.03738	3.55638	3.152	3.81965	2.86862	3.13968	2.50944	0.725892	2.39454	0.676683	0.455126	0.754976	3.24858	3.27598	1.87662	0.628928	0.0914639	1.02e-09
Solyc03g031600	12.751	12.639	12.7813	15.9439	16.5357	17.4249	6.10157	6.78672	6.26359	20.0433	14.3781	18.8673	12.7238	16.6348	6.38396	17.7629	2.21e-06	0.483669
Solyc03g031650	10.0063	9.0663	10.3202	11.738	12.9654	12.0076	8.10164	7.46832	8.40075	7.06958	5.44099	6.56413	9.79761	12.237	7.99024	6.35823	0.514959	0.00181536
Solyc03g031750	28.347	26.5624	30.4795	34.102	25.913	27.7114	39.6382	34.7353	35.4303	43.087	54.0188	48.6609	28.4629	29.2421	36.6013	48.5889	0.0677681	2.41e-05
Solyc03g031860	29.2931	26.7695	28.2306	22.8762	15.8041	18.8465	46.3275	43.1448	44.9022	23.9706	22.344	23.1148	28.0977	19.1756	44.7915	23.1431	4.41e-06	0.0656995
Solyc03g031890	0.813655	2.48404	1.16287	0.602166	1.17097	0.613228	0	0.165933	0.0720225	0.112271	0	0.138681	1.48685	0.795454	0.0793185	0.0836507	0.00221501	0.0544963
Solyc03g031910	1.86167	1.7853	1.75597	2.07927	2.2	2.31947	0.51196	0.67135	0.562697	1.82739	0.783798	1.52204	1.80098	2.19958	0.582002	1.37774	2.94e-08	0.14698
Solyc03g031980	0.614037	0.53465	0.425123	0.7017	0.727744	0.907416	0.280863	0.368305	0.41564	9.13721	18.7741	11.3893	0.524603	0.778953	0.354936	13.1002	0.880087	0.0016973
Solyc03g032010	12.3111	12.2058	11.4628	12.2053	9.48315	11.4549	11.0826	13.6781	11.8348	8.17902	4.48549	6.29248	11.9932	11.0478	12.1985	6.319	0.97934	0.0014276
Solyc03g032060	19.1259	15.9774	15.4791	11.7515	15.885	14.2234	9.9887	13.0985	12.0024	6.23657	4.38006	6.32511	16.8608	13.9533	11.6965	5.64724	0.0892007	9.57e-06
Solyc03g032090	6.80504	5.24631	5.57044	6.84753	7.10168	7.94809	7.93728	6.93894	10.2508	4.36544	3.09124	4.47669	5.87393	7.2991	8.37566	3.97779	0.0350698	0.00328167
Solyc03g032150	29.2237	34.5512	34.0586	63.5364	89.1754	75.0513	11.1569	18.5032	14.8951	74.3395	41.7848	66.263	32.6112	75.921	14.8517	60.7957	0.000676342	0.844968
Solyc03g033250	0.185136	0.513826	0.466931	3.7679	4.79588	4.80609	0.143959	0.377558	0	0.0851522	0	0.105183	0.388631	4.45662	0.173839	0.0634452	0.697574	3.99e-09
Solyc03g033280	1.67839	0.345051	0.940678	16.2167	17.5343	18.1153	1.4501	1.14094	0.990441	1.28661	0.178839	0.741658	0.988038	17.2888	1.19383	0.735701	0.880391	1.28e-24
Solyc03g033330	106.154	90.29	96.5616	106.051	124	113.111	51.5112	61.9819	61.903	64.8737	44.9931	58.3826	97.6685	114.387	58.4654	56.0831	1.52e-06	2.8e-09
Solyc03g033390	12.7632	13.7241	15.1681	10.4472	13.8482	12.0871	7.79414	10.6977	9.10912	4.36437	6.02377	4.44191	13.8852	12.1275	9.20032	4.94335	0.00905691	2.46e-09
Solyc03g033420	35.9617	31.4592	33.693	26.9015	22.5918	21.6397	45.8536	37.6324	38.6407	31.7774	35.3927	31.9311	33.7046	23.711	40.7089	33.0337	0.113448	0.0025024
Solyc03g033540	70.1446	69.4508	72.889	102.312	91.0608	97.666	86.5453	97.2231	89.5604	141.521	129.715	137.226	70.8281	97.0128	91.1096	136.154	0.0177883	0.000136325
Solyc03g033660	3.13885	3.84929	3.68208	10.3994	11.7659	10.6363	4.42737	2.00968	4.26455	5.40546	1.96008	4.23018	3.55674	10.9339	3.5672	3.86524	0.992998	2.11e-05
Solyc03g033840	3.26583	3.35703	3.79636	2.94661	6.4601	4.55808	1.37947	3.16564	2.39118	19.9167	11.6383	16.7907	3.47308	4.65493	2.3121	16.1152	0.343356	2.85e-05
Solyc03g034220	222.48	291.44	262.284	328.832	280.212	304.568	214.359	348.242	278.504	552.493	514.426	541.787	258.735	304.538	280.368	536.235	0.694628	1.61e-10
Solyc03g034250	16.2124	16.1075	16.2815	15.1147	16.3415	16.482	15.2554	16.9174	16.3052	26.6066	24.9244	24.3714	16.2005	15.9794	16.1593	25.3008	1	4.45e-05
Solyc03g034360	0.355392	1.09595	0.995926	5.04116	6.36485	4.66256	0.460581	0.845565	0.314584	14.3845	23.63	17.8357	0.815756	5.35619	0.540243	18.6167	0.727132	0.00846393
Solyc03g034370	564.867	696.154	627.92	3118.71	3854.94	3496.72	975.317	1122.25	1025.45	6197.19	8003.39	6843.29	629.647	3490.12	1041.01	7014.62	0.0257559	0.000800856
Solyc03g034430	136.337	163.638	149.576	159.203	157.587	168.309	121.979	137.314	133.648	107.881	95.1278	104.884	149.85	161.7	130.98	102.631	0.412319	0.000300065
Solyc03g036470	0.999734	2.0553	1.77434	3.80216	2.1315	2.79063	3.36865	4.64396	3.83473	7.25497	4.36756	7.19455	1.60979	2.9081	3.94911	6.27236	0.00244362	0.000781654
Solyc03g036480	3.2246	1.37685	2.08532	1.60626	1.90386	2.28489	1.92878	4.04683	2.63476	9.92561	9.27706	9.16015	2.22893	1.93167	2.87012	9.45427	0.800361	2.47e-06
Solyc03g043670	0.283875	0.656555	0.596634	0.91914	1.08943	1.30746	3.31107	1.88149	2.8897	3.1336	3.13068	2.49986	0.512355	1.10535	2.69409	2.92138	0.0002415	0.0232488
Solyc03g043700	3.82652	4.45186	4.43549	7.83067	11.1807	10.0501	7.88946	5.97095	5.90181	15.4132	21.8507	19.2037	4.23796	9.68715	6.58741	18.8225	0.0992115	0.00501146
Solyc03g043950	10.7164	11.1867	10.8111	6.21455	5.83138	6.42917	5.17389	6.39327	5.21015	7.60676	7.91475	9.06904	10.9047	6.15837	5.59243	8.19685	2e-07	0.0241965
Solyc03g044010	26.803	27.0993	26.0861	15.3699	23.4385	18.6639	17.0155	16.8823	17.6787	18.6649	17.8206	17.8262	26.6628	19.1574	17.1922	18.1039	0.000816192	1
Solyc03g044270	13.4778	14.9537	13.5889	10.0279	11.5965	12.8931	10.07	8.65665	9.17056	9.46404	8.64739	9.45585	14.0068	11.5059	9.29906	9.18909	0.0068295	0.406791
Solyc03g044300	26.803	26.5153	25.6574	30.2528	23.3535	27.5021	28.1019	20.7464	22.1628	9.42217	12.2059	10.6358	26.3252	27.0361	23.6704	10.7546	0.801715	1.78e-13
Solyc03g044620	3.05816	3.79006	3.20161	4.25252	4.11511	3.76893	4.96536	4.94226	5.27779	3.32626	3.28319	3.19082	3.34994	4.04552	5.0618	3.26675	0.00229679	0.469867
Solyc03g044740	36.1539	32.6827	33.984	12.4227	13.4784	13.4367	23.0793	32.4415	29.9909	6.08138	6.47195	6.33822	34.2735	13.1126	28.5039	6.29718	0.277914	3.98e-07
Solyc03g044910	61.1218	67.0507	63.6161	23.1426	40.7686	30.978	33.0417	38.5345	33.9226	21.8291	33.5187	28.1738	63.9295	31.6297	35.1663	27.8405	0.000104537	0.745458
Solyc03g045050	78.1885	75.3573	76.2421	86.5429	102.663	92.4448	68.8776	68.8222	70.2342	63.9445	65.7381	64.3908	76.596	93.8837	69.3113	64.6911	0.666667	0.00420173
Solyc03g045070	0.110841	0.717796	0.605693	0.256345	0.212688	0.139229	1.12045	1.52579	1.61887	1.12157	1.06295	1.10203	0.47811	0.202754	1.4217	1.09552	0.00847213	6.65e-05
Solyc03g046450	2.98847	3.51486	3.34988	3.93262	3.40067	3.75388	5.65639	4.96068	5.35215	4.01172	3.01032	3.52737	3.2844	3.69572	5.32307	3.51647	2.8e-05	0.976256
Solyc03g051790	60.7668	66.8511	62.4214	85.6959	58.8503	72.6923	97.1929	100.456	101.961	95.4738	99.4143	95.603	63.3464	72.4128	99.87	96.8304	1.53e-06	0.0018189
Solyc03g053080	10.8042	15.9141	13.1081	14.3064	9.55287	13.3053	18.2191	20.6511	19.2772	12.55	9.30467	11.3378	13.2755	12.3882	19.3825	11.0642	0.00319125	0.954262
Solyc03g053110	19.2202	13.2998	14.1222	20.0211	20.6892	21.1331	14.5201	17.766	16.4599	36.3311	28.0225	34.5349	15.5474	20.6145	16.2487	32.9628	0.857591	1.58e-05
Solyc03g058190	16.1537	13.9838	14.556	20.8478	17.3734	18.7695	17.0962	20.9553	19.0291	28.5395	26.4142	27.3767	14.8978	18.9969	19.0269	27.4435	0.0438908	0.000183677
Solyc03g058430	2.69644	3.05584	2.38024	3.36752	4.3333	3.27415	1.78221	0.962323	1.31275	1.79831	0.581817	1.83835	2.71084	3.65832	1.35243	1.40616	0.0301336	0.00235829
Solyc03g058970	43.6849	40.1975	40.5684	30.7364	28.9256	29.0254	47.4789	49.0855	46.3194	41.4115	41.2751	40.3998	41.4836	29.5624	47.6279	41.0288	0.246996	0.000532664
Solyc03g059170	21.461	18.1997	20.9418	11.1085	14.5848	11.5532	17.7804	22.0135	16.2828	18.6841	23.0309	21.2649	20.2008	12.4155	18.6923	20.9933	0.877343	0.000298356
Solyc03g059180	7.30369	7.97469	8.96041	9.19212	6.43701	8.28532	11.3915	13.1195	11.2386	11.8747	9.97684	12.5933	8.0796	7.97149	11.9166	11.4816	0.00477963	0.00218492
Solyc03g059190	0.418832	0.83953	0.469482	0	0	0	0	0	0	0	0	0	0.575948	0	0	0	0.00456921	NA
Solyc03g059260	10.9554	9.90313	12.374	31.2555	19.1765	25.1066	23.4755	24.3886	23.8365	43.6576	42.2651	42.0968	11.0775	25.1795	23.9002	42.6732	4.41e-13	1.04e-07
Solyc03g063360	74.2901	61.6758	68.5147	74.8799	84.175	76.6036	56.4738	65.5762	57.4169	51.9552	55.4262	50.1605	68.1602	78.5528	59.8223	52.514	0.540264	0.00575301
Solyc03g063560	17.4817	18.9683	18.1322	17.8494	13.28	16.1455	22.0183	25.3228	22.8231	23.9035	19.4692	22.9542	18.1941	15.7583	23.388	22.109	0.0231598	0.000179977
Solyc03g063600	161.974	203.552	182.124	211.194	215.583	211.654	92.7143	109.479	97.0841	173.052	147.942	160.846	182.55	212.811	99.7592	160.613	5.6e-10	0.0919376
Solyc03g065250	4.09945	3.94797	3.4464	7.36716	7.83404	6.69703	5.80054	5.5849	5.32411	8.99485	11.3428	10.5381	3.83127	7.29941	5.56985	10.2919	0.00980854	0.00874867
Solyc03g071590	0.587501	0.501707	0.493911	1.7559	1.17069	1.0975	0.386552	1.05988	0.680052	3.09711	2.73035	2.67027	0.527707	1.34136	0.708827	2.83258	0.665087	0.00189037
Solyc03g071620	377.294	447.586	420.501	240.678	267.218	246.191	270.295	393.157	319.637	166.004	168.056	167.539	415.127	251.362	327.696	167.2	0.0615404	0.00356146
Solyc03g071650	1.88712	4.29745	1.46446	2.95438	2.22839	2.43123	10.4976	6.80891	9.12312	3.67219	3.61946	4.78346	2.54968	2.538	8.80987	4.02503	2.58e-06	0.167163
Solyc03g078000	8.68061	6.95035	7.88684	7.99437	6.7972	7.9538	8.86875	9.20865	9.68232	14.2874	10.3404	12.9156	7.83927	7.58179	9.25324	12.5145	0.301849	9.62e-06
Solyc03g078090	12.132	11.5884	13.4396	26.3767	30.4652	27.1409	20.7405	14.3804	17.9887	22.1993	22.7229	22.5692	12.3867	27.9943	17.7032	22.4971	0.00165902	0.321141
Solyc03g078150	5.45713	6.12343	5.80135	1.69364	1.62139	2.12278	1.64261	2.2617	1.4959	3.78925	4.92945	4.24058	5.79397	1.8126	1.80007	4.31976	4.09e-13	1.61e-07
Solyc03g078360	0.515486	0.92398	0.650052	6.73583	7.78952	7.04169	0.926932	0.821295	0.912588	13.9738	13.4091	13.7099	0.696506	7.18901	0.886938	13.6976	0.444851	7.22e-08
Solyc03g078370	0.129361	0.149595	0.108753	5.65445	5.67816	5.41642	0.0754421	0.0989296	0.08588	14.1161	10.9789	12.5126	0.129236	5.58301	0.0867506	12.5359	0.80708	4.86e-11
Solyc03g078630	37.3687	45.8457	42.0935	66.5584	63.9573	63.7542	14.3289	19.3889	17.4162	54.838	31.6119	47.8004	41.7693	64.7566	17.0447	44.7501	9.21e-12	0.115228
Solyc03g078650	4.34432	5.11954	4.65229	1.81808	1.63746	1.34259	1.36732	2.37311	0.91559	1.18937	1.23993	0.763964	4.70538	1.59938	1.55201	1.06442	2.6e-07	0.314876
Solyc03g080060	31.6375	24.9246	28.4711	25.4389	22.9087	23.7943	60.868	44.0278	52.2049	28.8284	30.4545	28.4428	28.3444	24.0473	52.3669	29.2419	3.8e-06	0.200886
Solyc03g080090	109.443	91.2062	101.492	112.736	68.1568	92.6595	144.346	164.586	154.073	119.899	141.534	124.192	100.714	91.1842	154.335	128.542	0.000363034	0.00464913
Solyc03g080100	487.931	447.35	470.64	269.019	402.43	336.132	652.187	690.713	676.586	214.825	289.813	236.217	468.641	335.86	673.162	246.951	0.000307582	0.0209335
Solyc03g080190	34.8063	50.7648	42.7837	62.8672	78.5484	66.35	8.6061	17.8774	12.5436	57.9462	32.7837	46.4843	42.7849	69.2552	13.009	45.7381	9.96e-11	0.243366
Solyc03g081240	0.253691	0.0880116	0.266597	6.83528	3.5597	5.70942	0.468509	0.355688	0.42105	1.69191	0.699448	1.15306	0.202766	5.36814	0.415082	1.18147	0.335665	0.00708059
Solyc03g081300	7.62607	5.78679	7.20363	8.64019	6.08353	8.10828	10.1275	11.7952	11.3012	9.0645	10.3537	9.97979	6.87216	7.61067	11.0747	9.79932	0.000391469	0.074517
Solyc03g082500	21.6097	24.4754	24.8648	30.6774	26.9433	28.9373	21.9399	22.7795	22.2135	37.5584	36.8628	37.8882	23.65	28.8527	22.311	37.4365	0.900661	0.00796131
Solyc03g082620	15.8822	17.2511	16.3253	35.6607	44.1406	38.7423	10.7249	8.2285	9.76128	44.8796	42.7944	44.3314	16.4862	39.5145	9.57155	44.0018	3.87e-06	0.241785
Solyc03g082680	2.60463	3.24777	2.81287	3.3143	2.61749	2.95706	4.42691	4.84988	4.40151	3.45664	2.41883	2.49753	2.88843	2.96295	4.55943	2.791	0.000138538	0.99497
Solyc03g082690	4.83397	6.02008	5.74418	6.70782	9.81085	8.71882	2.78298	3.88639	3.39432	10.8282	7.4216	9.69155	5.53274	8.4125	3.35456	9.31377	0.00804556	0.470644
Solyc03g082720	74.7274	69.9218	71.7852	82.4432	76.2982	80.0745	61.5886	85.5459	72.7519	115.761	89.3484	107.563	72.1448	79.6053	73.2955	104.224	0.989147	0.00343815
Solyc03g082860	5.78793	4.86783	5.11166	13.1967	8.97474	12.6313	8.9558	8.94215	9.31513	11.4821	8.8024	9.46651	5.25581	11.6009	9.07103	9.917	0.000221909	0.800004
Solyc03g082870	9.30405	10.8493	8.17402	11.6791	12.1126	11.925	3.62899	3.63012	2.96591	6.99006	4.87724	6.73075	9.44246	11.9056	3.40834	6.19935	1.46e-15	1.26e-05
Solyc03g082960	7.68498	9.04006	8.72844	5.83813	4.73643	5.24216	9.9332	13.2852	11.2625	11.4233	8.44355	9.86	8.4845	5.27224	11.4936	9.90895	0.0589224	7.05e-07
Solyc03g082970	40.5116	42.6578	35.5128	34.3697	32.2273	35.5444	26.2775	42.658	36.5805	50.328	42.7546	48.1723	39.5607	34.0471	35.172	47.085	0.5637	0.00225488
Solyc03g083010	18.306	17.7647	17.833	31.7842	28.4558	28.999	11.6368	12.9888	12.8863	44.6971	56.6509	49.5486	17.9679	29.7463	12.504	50.2988	0.043708	0.000278444
Solyc03g083020	16.7505	13.6181	17.6382	9.86097	14.123	12.4685	8.68333	9.48895	9.73496	12.9961	11.1958	10.5741	16.0023	12.1508	9.30241	11.5887	0.00903616	1
Solyc03g083060	24.2041	21.9514	20.6545	8.21524	4.46166	5.77098	40.7566	36.0207	39.1052	4.32932	8.16698	5.33183	22.27	6.14929	38.6275	5.94271	1.08e-06	0.936965
Solyc03g083100	182.291	165.438	170.77	211.281	182.245	200.801	328.31	263.754	294.346	226.387	207.172	223.61	172.833	198.109	295.47	219.056	2.23e-09	0.232026
Solyc03g083400	39.4016	37.383	36.8726	9.57817	8.9679	8.06823	11.1259	13.1235	11.647	3.43932	4.34398	3.59479	37.8858	8.87143	11.9655	3.79269	6.5e-21	4.95e-08
Solyc03g083440	4.63331	5.02442	4.6761	6.4597	5.40989	5.37159	4.529	4.22306	4.19801	3.12623	2.99712	3.12284	4.77794	5.74706	4.31669	3.08206	0.75041	2.54e-06
Solyc03g083460	2.92746	5.95824	4.92223	3.88993	9.03889	6.5076	0.372495	1.0312	0.612491	6.60994	5.66584	5.98757	4.60264	6.47881	0.672063	6.08778	4.86e-08	1
Solyc03g083520	90.906	104.383	98.303	62.0832	75.2469	73.663	61.8862	71.2477	66.8985	58.3724	80.1694	66.281	97.8641	70.331	66.6775	68.2743	0.00176131	1
Solyc03g083620	576.522	723.223	666.019	419.425	407.064	414.394	227.324	342.299	280.093	352.819	325.742	348.962	655.255	413.628	283.239	342.508	7e-19	0.426288
Solyc03g083710	7.03894	5.06486	7.45183	39.9142	25.8879	31.3282	10.7441	10.5003	10.1537	4.55651	9.00035	5.85056	6.51854	32.3768	10.466	6.46914	0.130391	1.61e-10
Solyc03g083720	21.4123	27.0126	26.286	5.73993	12.2561	11.92	4.25709	9.42815	6.13837	6.99465	7.23361	6.56645	24.9036	9.97202	6.60787	6.93157	5.01e-11	0.308943
Solyc03g083730	4.8062	10.2969	5.63553	23.869	36.4043	28.5971	3.14715	3.35316	2.91085	28.0977	29.3526	28.1683	6.91287	29.6235	3.13705	28.5396	0.0032403	1
Solyc03g083900	7.44035	8.20069	6.94345	5.6645	8.19732	6.8865	2.79588	3.99303	3.4348	6.41857	5.63306	7.20035	7.52816	6.91611	3.4079	6.41733	2.03e-08	1
Solyc03g083910	76.5796	103.139	87.7277	38.3979	39.0234	38.0529	40.0007	67.8539	55.3621	25.7919	18.032	23.4303	89.1487	38.4914	54.4056	22.4181	0.00562361	0.021947
Solyc03g083960	17.0325	20.4129	19.3867	43.1262	40.9068	44.6421	30.0146	31.2392	30.0555	37.1352	40.0394	37.922	18.944	42.8917	30.4364	38.3656	1.63e-05	0.806114
Solyc03g093140	18.9757	14.9851	17.9264	35.7964	32.9207	35.8765	35.4736	23.6578	28.3987	20.6767	18.1975	20.1392	17.2958	34.8645	29.1767	19.6711	1.08e-05	0.000166083
Solyc03g093250	9.06823	14.809	11.8332	6.49234	6.61982	6.7024	5.15055	8.68382	7.29406	1.97664	3.66758	2.12802	11.9035	6.60485	7.04281	2.59074	0.039129	0.000115063
Solyc03g093260	15.3543	19.0297	19.0117	9.76537	10.6883	9.88799	6.91053	10.3383	9.27008	3.18563	4.96154	3.46092	17.7986	10.1139	8.83965	3.86936	3.2e-08	2.08e-12
Solyc03g093350	8.59278	10.3464	9.09886	11.4383	13.0271	12.9358	9.61442	8.62809	9.58019	7.93457	7.8944	8.6272	9.34602	12.467	9.27423	8.15206	1	0.00728816
Solyc03g093410	0.353209	0.571839	0.705238	0.490127	0.381239	0.665508	0	0.0900396	0	0.142149	0.127021	0.12542	0.543428	0.512291	0.0300132	0.13153	6.91e-05	0.0407734
Solyc03g093450	4.82017	5.93709	5.44235	8.11455	7.01759	7.9556	6.2759	5.37222	6.89615	11.91	10.1318	11.5273	5.39987	7.69591	6.18142	11.1897	0.408507	0.000811013
Solyc03g093480	3.58086	4.57879	4.24719	7.19495	5.77703	6.61805	5.53339	5.57	6.0567	6.24179	4.58231	5.85062	4.13561	6.53001	5.72003	5.55824	0.00648779	0.735477
Solyc03g093540	43.7341	20.2299	28.6072	40.0454	22.7996	34.101	109.222	104.206	104.78	106.426	138.446	115.552	30.8571	32.3153	106.069	120.142	1.33e-13	2.04e-14
Solyc03g093560	266.958	129.564	194.8	112.194	93.1466	104.529	341.621	284.44	311.996	230.895	317.012	257.306	197.107	103.29	312.685	268.405	0.0349438	4.14e-06
Solyc03g093610	110.186	93.2795	103.77	70.4187	56.0857	64.6248	30.9033	23.5857	28.0129	66.2989	67.5541	65.3488	102.412	63.7097	27.5006	66.4006	1.62e-34	0.656319
Solyc03g093690	107.6	114.024	113.885	66.23	70.6411	66.0066	98.7863	110.075	100.712	93.5561	83.8686	96.7023	111.836	67.6259	103.191	91.3757	0.762394	0.00101651
Solyc03g093830	23.5966	24.3023	21.3195	22.1973	24.2759	22.6646	23.9635	23.713	22.2963	32.2717	29.9355	31.5611	23.0728	23.0459	23.3243	31.2561	0.954383	0.00350881
Solyc03g093890	0.714317	0.793006	0.480421	0.991217	0.54827	0.598179	0.277722	0.582698	0.442606	2.33268	1.71255	2.15092	0.662582	0.712555	0.434342	2.06538	0.612727	0.00352678
Solyc03g094020	1.38944	1.88878	1.76408	0.419712	0.136028	0.261202	0.330739	0.433709	0.376499	0.769489	0.62544	0.547748	1.68077	0.272314	0.380316	0.647559	7.38e-08	0.0079478
Solyc03g094160	27.1511	21.9419	23.0479	23.9445	22.0965	23.6213	47.6876	46.3217	47.6927	60.1561	86.8256	71.7863	24.047	23.2208	47.234	72.9226	0.000713055	3.95e-09
Solyc03g095310	7.41482	9.72096	8.26707	2.82446	1.94018	2.22471	0.277493	1.37468	1.26354	0.291799	0.0380253	0.225276	8.46762	2.32979	0.971904	0.185034	7.41e-27	5e-19
Solyc03g095450	3.12506	3.0813	3.83715	7.22745	6.35162	6.88675	5.75529	4.77983	6.44238	6.3168	6.78245	6.05064	3.34784	6.82194	5.65917	6.3833	0.000747342	1
Solyc03g095460	2.56915	1.71658	2.27987	0.660196	0.6847	0.956194	0.221971	0.291078	0.126341	0.196944	0	0.324365	2.18853	0.76703	0.21313	0.17377	0.000622252	0.151268
Solyc03g095490	3.33245	2.69385	3.12798	2.51415	2.26601	2.46551	1.66043	1.25364	1.68969	1.27976	0.930809	1.17642	3.05142	2.41523	1.53458	1.129	0.00125592	0.00142789
Solyc03g095600	40.4329	44.1405	39.8001	29.8548	33.2762	30.6362	22.2461	30.023	27.3351	17.4666	19.165	18.098	41.4578	31.2557	26.5347	18.2432	8.1e-05	2.13e-05
Solyc03g095680	1.84968	2.8021	2.29367	3.7431	2.55105	3.0979	3.72158	3.60713	3.82716	2.57352	2.59422	2.60093	2.31515	3.13068	3.71862	2.58956	0.00254425	0.616033
Solyc03g095770	286.337	177.485	223.962	45.9304	55.6736	45.7347	471.063	446.619	464.891	153.75	187.477	169.071	229.262	49.1129	460.858	170.099	2.34e-08	1.16e-22
Solyc03g095780	10.6242	14.3922	10.5267	7.25431	15.2898	14.4045	1.96697	1.16071	2.0152	0.872599	0.242584	0.431148	11.8477	12.3162	1.71429	0.515444	1.87e-06	4.88e-12
Solyc03g095820	5.07475	6.09787	6.57114	3.18371	3.13399	3.7612	7.30249	6.06678	6.40244	6.35842	4.64287	6.06462	5.91459	3.35963	6.59057	5.68864	0.683446	0.00106654
Solyc03g095850	12.3443	11.7782	12.1496	13.608	14.8146	13.6509	17.8597	17.5431	17.5895	10.9795	13.1992	12.0472	12.0907	14.0245	17.6641	12.0753	0.00176423	0.622233
Solyc03g095860	10.2481	12.259	11.4206	3.52762	4.0244	3.51259	16.8271	14.4352	14.2188	6.51128	11.4734	7.98884	11.3092	3.6882	15.1604	8.65784	0.152791	7.69e-06
Solyc03g096050	8.57866	2.83443	6.18178	8.12503	3.23346	5.81552	2.18385	1.09343	2.034	11.203	12.9279	11.0533	5.86496	5.72467	1.77043	11.7281	0.000600992	0.0348141
Solyc03g096060	19.8713	23.3077	20.8822	28.2307	22.4696	25.555	12.9684	24.2423	15.3908	14.5255	10.549	13.3057	21.3537	25.4184	17.5338	12.7934	0.548141	0.00792156
Solyc03g096070	2.64912	2.78071	3.12653	6.19742	5.20549	5.99397	5.3875	3.48046	4.3742	5.23699	3.41987	5.00728	2.85212	5.79896	4.41405	4.55471	0.00597028	0.561697
Solyc03g096290	148.534	104.479	120.776	133.431	136.733	134.466	37.5783	44.5428	42.5238	114.935	146.786	123.375	124.597	134.877	41.5483	128.365	4.72e-15	1
Solyc03g096390	4.73798	5.27543	4.79396	23.8548	31.6997	29.6696	2.28225	2.43698	2.48667	19.2272	13.0681	18.3665	4.93579	28.408	2.40196	16.8872	0.0014602	0.0618076
Solyc03g096770	14.7566	15.8932	14.6278	6.92751	8.24119	9.03748	11.4746	8.08494	11.1126	4.45728	2.95701	3.37856	15.0925	8.06873	10.224	3.59762	0.215845	0.00977609
Solyc03g096800	36.7055	41.1444	38.5309	27.3238	18.3363	22.4763	57.3476	52.9243	54.2691	21.8242	21.0856	21.0128	38.7936	22.7121	54.847	21.3075	0.000432493	1
Solyc03g096820	11.1291	10.8773	11.2523	26.7134	26.144	27.7111	12.5064	11.0464	11.6184	16.6827	11.5591	16.0068	11.0862	26.8562	11.7237	14.7495	0.743901	1.4e-05
Solyc03g096850	25.5258	29.0888	26.2605	20.3677	15.9088	14.8074	22.1491	33.8155	27.4669	24.4619	27.5141	24.5483	26.9584	17.028	27.8105	25.5081	0.975283	0.00187526
Solyc03g096900	0.815115	1.20183	0.98507	0.87188	0.244389	0.597264	1.94108	2.1558	2.11946	1.00756	1.12367	1.23011	1.00067	0.571178	2.07212	1.12045	0.00085228	0.00571916
Solyc03g097030	18.8055	14.864	16.7922	26.8554	24.5239	25.472	33.931	24.5745	28.7348	41.1817	48.6751	44.5418	16.8206	25.6171	29.0801	44.7995	7.09e-06	5.62e-06
Solyc03g097050	10.2113	8.19986	9.03106	17.1736	5.03569	10.6718	37.2555	31.7157	34.8536	19.8574	41.1091	26.0139	9.14742	10.9604	34.6083	28.9935	8.76e-05	0.011849
Solyc03g097100	2.95992	0.72061	1.83356	3.02644	2.39144	2.47867	4.23978	2.54161	3.03373	6.80698	8.81437	6.28407	1.83803	2.63218	3.27171	7.30181	0.109909	0.000366091
Solyc03g097120	8.13906	6.5081	6.94566	11.5779	7.4557	9.79551	14.5023	12.1777	14.59	13.7513	13.0611	14.0351	7.19761	9.6097	13.7567	13.6158	4.23e-08	0.0030904
Solyc03g097170	48.5364	65.6491	52.673	75.2391	128.435	98.8139	8.5003	21.8476	14.8187	75.8213	28.3348	61.1134	55.6195	100.829	15.0555	55.0898	8.4e-05	0.325974
Solyc03g097260	8.83462	9.5538	9.33425	13.8055	11.44	11.9471	12.7878	12.3866	12.7342	11.5314	11.721	11.2765	9.24089	12.3975	12.6362	11.5096	0.00420268	0.999041
Solyc03g097270	218.721	234.887	233.894	242.041	227.624	234.555	134.169	188.928	161.573	249.401	194.619	230.806	229.167	234.74	161.557	224.942	0.000907912	0.932381
Solyc03g097370	9.08044	7.57537	8.09542	13.9229	6.93453	9.28962	30.1464	23.9058	25.9759	26.0689	27.6157	26.6656	8.25041	10.049	26.676	26.7834	1.15e-19	6.04e-14
Solyc03g097490	69.6521	67.9912	68.3971	76.1014	98.362	85.5187	45.4532	57.7197	51.5174	50.4376	49.8012	49.3932	68.6801	86.6607	51.5635	49.8774	0.0146404	2.45e-06
Solyc03g097500	0.887795	0.547552	0.580508	0.684412	0.425889	0.371725	0.958804	1.00585	1.00414	2.54076	4.77721	3.44669	0.671952	0.494009	0.989598	3.58822	0.633991	5.85e-05
Solyc03g097630	18.5136	18.8783	20.2337	26.7559	26.2096	26.356	24.4411	23.5764	24.3267	35.9721	32.0761	34.2431	19.2085	26.4405	24.1147	34.0971	0.0601603	0.00947863
Solyc03g097700	1.05653	1.95486	1.17084	1.06624	1.15189	0.924965	0.112029	0.293814	0.467605	1.63454	1.42769	1.36422	1.39407	1.0477	0.291149	1.47548	6.9e-06	0.318244
Solyc03g097840	1.11844	1.88682	1.71462	5.11247	4.03979	4.6279	0.409265	0.201256	0.232945	6.95982	13.3756	7.96162	1.57329	4.59339	0.281155	9.43236	0.00873155	0.302534
Solyc03g097990	35.3364	26.2326	32.2485	28.362	20.4384	25.9149	26.9176	29.5739	26.8833	37.868	44.8609	38.2714	31.2725	24.9051	27.7916	40.3334	0.687722	0.000142208
Solyc03g098000	98.5078	85.4582	92.2913	84.5332	87.8216	88.2867	90.7849	90.1823	90.6768	134.212	124.382	130.638	92.0858	86.8805	90.548	129.744	1	9.37e-06
Solyc03g098030	13.6789	12.1937	14.0606	5.89168	8.18256	6.0289	6.63171	4.96936	5.49036	0.891514	0.637308	1.06977	13.3111	6.70104	5.69714	0.866197	2.61e-08	1.3e-28
Solyc03g098050	251.183	224.863	238.047	206.164	169.654	190.286	161.954	181.582	167.493	184.456	155.494	178.444	238.031	188.702	170.343	172.798	0.00336622	0.999608
Solyc03g098110	8.18345	10.0944	9.57778	5.83866	4.9264	6.00191	10.8967	10.9623	10.7946	8.8563	7.69395	9.48104	9.2852	5.58899	10.8846	8.6771	0.396813	0.00123165
Solyc03g098160	5.16312	7.14634	6.8306	8.47899	5.43366	7.12231	9.52343	9.97846	9.12279	6.06573	4.18371	5.18458	6.38002	7.01165	9.54156	5.14467	0.00318476	0.209343
Solyc03g098240	5.5547	5.13884	5.03183	14.1013	14.3769	14.099	8.3372	8.73749	9.07143	25.2515	24.033	24.0726	5.24179	14.1924	8.71537	24.4523	8.8e-05	5.16e-07
Solyc03g098280	69.2626	75.5908	75.6606	88.7119	68.7472	78.6898	107.878	93.1176	101.84	93.1572	73.9482	88.4111	73.5047	78.7163	100.945	85.1722	0.00100758	0.276255
Solyc03g098320	24.518	17.9007	20.4265	5.47624	5.89142	6.36296	46.6832	39.5051	43.1707	9.9765	11.735	10.9179	20.9484	5.91021	43.1197	10.8765	2.82e-09	9.11e-06
Solyc03g098410	118.001	125.992	118.68	92.3368	81.2228	82.3158	90.9141	84.7777	79.9193	107.253	90.3213	100.131	120.891	85.2918	85.2037	99.2351	0.00961626	0.132505
Solyc03g098450	5.68814	6.6443	6.81075	2.17924	3.03188	3.22366	2.45724	2.81215	1.88176	2.51052	1.37749	2.21973	6.38106	2.81159	2.38372	2.03591	3.99e-07	0.53274
Solyc03g098460	27.2197	27.6524	28.0826	19.3299	16.0468	17.38	37.1949	42.1346	38.5258	16.4198	15.6351	16.9286	27.6516	17.5856	39.2851	16.3278	0.00186291	1
Solyc03g098560	1.54481	1.09935	1.79823	11.3228	18.5837	13.1354	0.46201	0.12117	0.210373	4.80971	2.39312	4.45586	1.48079	14.3473	0.264517	3.88623	0.00893774	0.00991341
Solyc03g098700	239.694	66.1808	143.127	126.877	59.4979	90.8309	396.606	286.211	357.524	330.15	246.123	295.717	149.667	92.402	346.78	290.663	0.000509008	1.59e-06
Solyc03g098710	44.8523	39.7085	45.3442	11.2398	5.12034	7.32179	66.2214	85.2172	75.484	11.1765	5.98912	9.03175	43.3016	7.89397	75.6409	8.73246	2.44e-05	0.390791
Solyc03g098720	1.75667	3.07924	2.17638	0.427654	0.354822	0.232272	0.359465	0.754204	0.245519	0.680396	1.59596	0.525283	2.33743	0.338249	0.453063	0.93388	0.000952044	0.167499
Solyc03g098730	80.2665	79.0418	81.8282	105.544	120.18	111.998	46.3281	60.5407	50.9983	132.211	153.553	136.044	80.3789	112.574	52.6224	140.603	0.000164115	0.0320761
Solyc03g110980	5.96709	5.99625	5.01653	5.13943	2.46768	5.08307	3.59995	4.19621	4.09803	1.56154	1.57858	1.22747	5.65996	4.23006	3.96473	1.45587	0.293212	0.00010662
Solyc03g111100	101.045	26.904	60.0854	21.7351	5.12314	14.7907	108.722	96.0805	109.221	26.3359	99.028	52.1338	62.6781	13.883	104.675	59.1659	0.407555	0.00806948
Solyc03g111120	8.32627	10.0413	10.2498	9.28437	6.70461	6.78576	9.42257	6.7466	8.02824	2.73544	2.21008	2.49196	9.53913	7.59158	8.0658	2.47916	0.64163	3.73e-09
Solyc03g111230	735.065	880.987	815.677	776.823	813.925	789.891	550.675	647.625	578.001	769.195	619.707	718.654	810.576	793.546	592.1	702.519	0.00386825	0.871402
Solyc03g111270	41.2772	55.9139	49.804	37.0774	36.3088	34.9004	28.3717	37.6118	31.7318	26.3296	28.023	27.7605	48.9984	36.0955	32.5718	27.371	0.000663587	0.130654
Solyc03g111280	1.96928	2.20539	1.82984	4.69824	1.98882	3.42838	1.12832	0.845484	1.10094	6.98386	7.85223	6.56575	2.0015	3.37182	1.02491	7.13395	0.0391246	0.000849963
Solyc03g111290	16.2067	30.5119	24.9501	24.4467	12.9742	17.8507	15.3312	10.4206	12.1984	39.4074	36.7762	38.0037	23.8896	18.4238	12.6501	38.0624	0.00178495	3.53e-05
Solyc03g111300	0.882782	3.36285	2.35743	2.9784	0.747325	2.00033	2.62463	1.1649	2.16038	6.47261	12.8979	9.26384	2.20102	1.90868	1.9833	9.54477	1	0.00580687
Solyc03g111310	29.5474	31.7926	29.263	27.698	27.1223	27.2136	16.5914	26.1183	21.3675	22.002	14.9929	19.2451	30.201	27.3446	21.3591	18.7467	0.00463087	0.0321654
Solyc03g111320	56.5832	61.0064	60.6954	66.54	60.7654	63.5421	61.4487	74.2819	69.7467	84.5861	79.0947	80.5317	59.4283	63.6158	68.4924	81.4041	0.271563	0.00713489
Solyc03g111510	3.26154	4.88525	3.0684	11.5661	18.7753	16.5176	0.966148	1.26694	0.824865	8.96505	4.02143	7.36796	3.7384	15.6197	1.01932	6.78481	0.000965541	0.0812008
Solyc03g111550	274.119	169.43	221.808	481.347	524.682	499.752	807.497	485.002	674.756	442.612	585.154	507.115	221.786	501.927	655.752	511.627	1.38e-08	0.970978
Solyc03g111570	35.0492	43.9132	38.5514	48.4005	47.0456	47.6992	23.4146	28.0682	25.041	36.5883	23.4307	33.0959	39.1713	47.7151	25.5079	31.0383	5.06e-05	0.00294871
Solyc03g111610	0.983386	1.92656	1.60483	1.49837	1.72048	1.45324	0.494786	1.65156	1.79214	4.31018	2.60727	3.05643	1.50492	1.55736	1.31283	3.32463	0.840945	0.00601299
Solyc03g111620	8.23817	8.0073	9.46821	12.4446	29.915	21.5695	1.13522	1.38232	0.646145	2.97372	4.90019	3.79176	8.57123	21.3097	1.05456	3.88856	0.000341583	0.00459275
Solyc03g111650	6.96471	6.88985	5.44942	3.85943	2.51408	3.49363	10.4828	10.7933	11.5975	4.82092	5.91858	4.8972	6.43466	3.28904	10.9578	5.21224	3.38e-05	0.00166976
Solyc03g111690	16.6731	11.8564	14.5749	31.3471	26.1438	28.6886	35.895	21.8223	28.4524	36.1878	50.5929	39.7993	14.3681	28.7265	28.7232	42.1933	0.000807653	0.126348
Solyc03g111700	13.6511	12.687	13.161	8.05213	7.7502	6.60723	16.5066	18.4531	17.0722	10.8006	12.5507	11.4557	13.1664	7.46985	17.344	11.6023	0.0622255	0.00110432
Solyc03g111720	66.7996	44.0169	54.3041	88.5402	93.7915	90.5048	27.9314	23.5347	24.2653	53.9121	42.2283	48.5137	55.0402	90.9455	25.2438	48.218	2.21e-11	1.65e-06
Solyc03g111730	1.0106	0.492075	1.16263	1.08252	2.34746	2.04892	0.206798	0.162709	0.141246	1.7125	1.73428	1.48074	0.888435	1.8263	0.170251	1.64251	0.000424017	1
Solyc03g111800	4.62703	7.90771	7.36416	6.63305	12.403	10.3819	1.62044	3.34947	2.03223	16.3593	9.78909	13.5253	6.63297	9.80599	2.33405	13.2246	0.000275631	0.309105
Solyc03g111940	10.258	11.6263	10.3785	4.39562	4.72919	4.27649	5.5939	11.2296	8.01878	1.67482	1.4905	1.53899	10.7543	4.4671	8.28076	1.56811	0.356007	3.43e-05
Solyc03g112030	2.75376	3.30243	2.57231	7.26506	15.1183	10.2063	0.594803	0.727985	0.857657	16.4186	19.5616	19.0351	2.87617	10.8632	0.726815	18.3384	2.59e-05	0.0843809
Solyc03g112050	61.576	58.02	60.6922	75.0252	65.2887	70.9933	88.7948	76.359	80.6349	94.9926	79.1646	89.8871	60.096	70.4358	81.9296	88.0147	0.00198483	0.0124004
Solyc03g112060	13.5392	11.8927	12.5806	28.7945	27.3746	29.6695	20.9007	19.2116	21.547	39.068	36.9564	39.1411	12.6708	28.6129	20.5531	38.3885	2.28e-06	0.00225684
Solyc03g112160	6.13962	5.19137	5.77208	6.47368	5.19381	6.91048	7.59749	6.86628	6.60336	11.4474	12.7253	10.8396	5.70103	6.19266	7.02238	11.6708	0.291909	2.03e-05
Solyc03g112390	77.8101	63.166	71.6582	50.1411	43.5478	42.7897	50.2047	52.7246	50.1848	33.5961	30.666	33.6277	70.8781	45.4929	51.038	32.63	0.0073537	0.0373907
Solyc03g112550	6.23947	8.65852	6.79533	6.49362	5.64621	5.28439	5.18254	5.78386	6.21339	3.32637	2.8558	3.10179	7.23111	5.80807	5.7266	3.09465	0.399609	0.00656137
Solyc03g112590	0.599438	0.529352	0.48104	1.46196	1.33323	1.84819	1.65259	1.02798	0.964738	2.46884	2.84814	2.69356	0.53661	1.54779	1.2151	2.67018	0.00034466	0.00660561
Solyc03g112760	5.91277	7.84929	7.20683	8.27599	5.25112	6.07425	7.89643	8.71869	8.09395	9.28083	8.81107	9.00391	6.98963	6.53378	8.23635	9.03194	0.287976	0.00350242
Solyc03g112820	27.8789	31.9509	31.0638	47.578	52.5776	49.9678	23.6844	27.2395	26.7035	31.4636	28.6509	29.929	30.2979	50.0411	25.8758	30.0145	0.337403	6.82e-05
Solyc03g112910	21.6849	22.5345	22.9383	36.9875	39.5763	39.0009	32.5054	27.9626	30.2305	40.2029	28.1989	37.3662	22.3859	38.5216	30.2328	35.256	0.00332946	1
Solyc03g112960	24.9008	28.8599	26.1481	23.3781	23.6241	24.3405	12.5965	16.1406	14.3393	18.9889	18.3757	18.7752	26.6363	23.7809	14.3588	18.7133	3.31e-06	0.33613
Solyc03g113010	8.786	7.00524	7.62935	7.91399	4.27023	7.16389	15.6864	13.6741	14.8379	7.89604	8.14851	8.53842	7.80686	6.44937	14.7328	8.19432	1.7e-06	0.126688
Solyc03g113070	2.29605	3.5145	2.84278	4.63432	3.36443	3.81052	4.57706	4.76759	4.84081	4.78105	5.40462	4.57754	2.88445	3.93642	4.72849	4.92107	0.00522053	0.230695
Solyc03g113080	3.8757	5.29803	5.15492	6.36808	7.10393	6.588	8.95113	8.49376	7.68059	9.04606	7.26707	8.24908	4.77621	6.68667	8.37516	8.1874	0.000385093	0.158075
Solyc03g113090	2.2718	3.70303	3.27412	1.35105	1.55688	1.35888	0.925323	1.21341	1.10123	1.09466	3.00859	1.75167	3.08298	1.42227	1.07999	1.95164	0.00509544	0.679202
Solyc03g113130	11.9255	11.5498	11.1746	6.60785	9.35597	7.22986	6.27869	8.74012	7.42228	4.88514	5.36082	5.71673	11.55	7.73123	7.48036	5.3209	0.00910065	0.0991269
Solyc03g113210	50.4871	46.6266	47.7226	28.5556	24.4286	26.5062	51.9374	11.1141	33.3437	8.62275	4.09743	4.95403	48.2788	26.4968	32.1318	5.8914	0.584489	0.000668112
Solyc03g113270	67.1011	70.1611	66.9915	95.5505	60.4605	76.751	112.182	117.958	117.657	130.004	128.334	129.963	68.0846	77.5874	115.933	129.434	2.12e-08	2.12e-08
Solyc03g113350	9.7564	10.3077	9.12084	16.3724	9.69757	13.9056	17.0544	13.868	14.9923	11.8737	9.65567	11.0417	9.7283	13.3252	15.3049	10.857	0.00180856	0.603156
Solyc03g113370	1.65243	2.03374	1.7365	1.32393	1.10411	1.28493	1.95031	2.52742	2.23321	2.21901	1.42903	1.78543	1.80756	1.23765	2.23698	1.81115	0.294979	0.00704844
Solyc03g113380	11.3994	11.8643	11.7902	19.9579	15.518	17.7104	18.8362	14.7591	16.8396	24.8473	22.607	23.3211	11.6846	17.7288	16.8116	23.5918	0.000586769	0.00356975
Solyc03g113420	0.292048	0.090061	0.0818414	0.99063	1.83686	1.52173	0.0756976	0.430147	0.143618	3.08949	3.36084	3.28162	0.15465	1.44974	0.216488	3.24398	0.784525	0.000109159
Solyc03g113490	1.3652	1.65392	1.47564	1.77413	2.4637	1.98705	0.202203	0.795465	0.517902	0.822271	0.716949	0.646356	1.49825	2.07496	0.50519	0.728525	2.08e-05	6.04e-05
Solyc03g113660	60.9827	55.6661	59.3779	41.1735	50.8572	43.7095	34.2371	53.6125	43.4547	28.2024	24.8673	27.0772	58.6756	45.2467	43.7681	26.7156	0.0330489	0.000451414
Solyc03g113690	0	0.0717329	0.0977791	0.035865	0.0371961	0.129863	0.120585	0.0395318	0.102952	0.410126	0.520506	0.506604	0.056504	0.0676412	0.0876896	0.479079	0.920277	0.00922795
Solyc03g113730	144.038	177.16	155.805	95.1621	101.085	96.3762	126.948	170.101	144.407	141.449	143.137	139.536	159.001	97.541	147.152	141.374	0.732505	0.000105813
Solyc03g113760	2.32742	2.49573	2.53477	2.15309	1.37025	1.63894	1.85091	1.6181	2.10699	0.851522	0.507266	0.691205	2.45264	1.72076	1.85867	0.683331	0.531892	0.00696596
Solyc03g113910	43.1988	64.142	53.6151	5.86365	4.4908	5.96116	19.7148	31.4209	23.5645	2.108	2.24436	1.77286	53.652	5.43854	24.9001	2.04174	0.00354791	0.00259468
Solyc03g113980	5.22893	4.17592	4.13295	5.70548	4.03059	5.08985	11.3986	10.3902	11.3932	9.99007	11.9147	10.1565	4.5126	4.94197	11.0607	10.6871	6.85e-12	5.62e-09
Solyc03g113990	23.1646	20.7536	18.9278	24.5122	20.8991	22.3931	32.6753	36.2179	32.3757	31.6268	29.6973	29.3693	20.9486	22.6015	33.7563	30.2311	4.84e-05	0.0100625
Solyc03g114060	21.6313	27.6326	24.7983	43.5744	37.422	39.1202	36.9636	35.6826	35.91	36.9409	29.9803	35.6109	24.6874	40.0389	36.1854	34.1773	9.53e-05	0.662827
Solyc03g114100	31.429	30.7643	32.0478	30.0127	56.028	42.9595	11.1946	17.3676	10.7691	11.4712	12.4449	8.64007	31.4137	43.0001	13.1104	10.8521	0.00440345	8.15e-06
Solyc03g114150	28.8959	26.8502	28.4603	43.8208	35.4879	40.9802	35.1863	34.5193	35.5165	75.9625	74.8031	72.5525	28.0688	40.0963	35.074	74.4394	0.0493285	5.49e-11
Solyc03g114340	19.8388	18.6235	18.7458	13.5718	12.636	12.9137	23.7554	27.0289	25.05	19.7639	17.7862	18.8249	19.0694	13.0405	25.2781	18.7917	0.0201895	0.000512587
Solyc03g114350	10.2195	11.329	9.92469	12.1435	6.4239	9.00059	9.17965	7.63578	9.98182	17.6265	28.0494	19.8209	10.4911	9.18934	8.93242	21.8323	0.870795	0.00493574
Solyc03g114450	28.1127	28.5636	25.9112	13.6298	10.186	11.0679	29.231	29.0525	26.8983	20.9774	25.0897	20.6497	27.5292	11.6279	28.3939	22.2389	0.868812	6.73e-09
Solyc03g114460	12.815	11.9119	11.3877	7.15246	6.68782	6.75493	10.6512	10.7703	10.6968	8.98826	9.92493	9.3041	12.0382	6.86507	10.7061	9.40576	0.680152	0.00911053
Solyc03g114520	10.126	11.3856	10.7394	11.6013	10.3131	10.8931	5.87513	9.53103	9.30803	6.77116	5.97584	6.01854	10.7504	10.9358	8.23806	6.25518	0.184837	0.00424765
Solyc03g114640	6.46992	6.27056	6.10117	6.71366	6.60156	7.02332	10.3014	11.3793	9.27228	8.34484	8.17428	8.88812	6.28055	6.77951	10.3177	8.46908	0.000105315	0.0819862
Solyc03g114690	9.8484	9.63926	9.67947	16.2628	15.5199	14.7015	11.7645	12.8074	12.6973	8.4686	9.53575	8.92003	9.72238	15.4947	12.4231	8.97479	0.0492945	2.12e-05
Solyc03g114720	28.1452	21.4902	22.4101	26.7415	13.4518	20.4672	57.9841	40.9128	48.4784	23.4224	30.1448	25.0183	24.0152	20.2202	49.1251	26.1952	0.00029767	0.334326
Solyc03g114730	54.0438	45.6094	48.3546	65.1262	40.6106	53.592	87.2321	74.0313	82.4834	57.392	57.8677	60.2751	49.3359	53.1096	81.2489	58.5116	5.16e-06	0.406758
Solyc03g114740	15.0106	16.2918	13.8884	15.6705	14.4016	13.5532	26.3436	21.035	27.6874	21.2521	19.1397	18.9144	15.0636	14.5418	25.022	19.7687	4.64e-05	0.0124004
Solyc03g114750	40.0181	28.6845	34.9639	48.5704	34.2696	41.128	88.0808	68.3746	79.2625	26.9246	28.0691	28.373	34.5555	41.3226	78.5726	27.7889	1.79e-09	0.0556401
Solyc03g114800	33.1247	25.3509	31.2358	71.2033	74.1554	71.4062	61.7927	45.4463	58.0001	72.8414	93.3664	81.6429	29.9038	72.2549	55.0797	82.6169	4.08e-06	0.432652
Solyc03g114840	83.9075	69.7023	75.5498	140.949	135.343	137.1	85.8036	100.62	89.3249	94.6551	89.6318	96.8941	76.3865	137.798	91.9161	93.727	0.110131	0.00439271
Solyc03g114850	20.8342	18.9858	20.1965	16.676	13.1708	13.8181	34.0182	29.6216	33.2935	12.5801	17.6194	14.0623	20.0055	14.555	32.3111	14.7539	5.37e-06	0.941162
Solyc03g114960	33.0204	30.0341	28.6557	37.5304	30.3034	33.0037	46.8871	38.1564	44.1506	32.1857	29.0458	31.6793	30.5701	33.6125	43.0647	30.9703	0.000863773	1
Solyc03g115000	7.41307	6.63153	6.73747	6.4871	3.5882	5.1452	17.8988	12.9841	16.1583	7.0547	9.92705	8.01863	6.92736	5.0735	15.6804	8.33346	7.28e-06	0.0201427
Solyc03g115020	35.6386	30.0189	34.6714	39.5917	36.955	40.5308	35.5175	40.8625	37.4698	63.706	74.3983	69.2314	33.443	39.0258	37.9499	69.1119	0.39675	2.7e-08
Solyc03g115040	2.22538	4.97936	3.61123	2.72896	9.13624	5.41733	0.201213	0.949885	0.274862	3.47531	2.63042	3.35195	3.60532	5.76084	0.47532	3.15256	0.000707043	0.590946
Solyc03g115050	7.23881	8.53522	8.02472	6.8279	5.82166	5.64586	8.38804	9.62457	9.17166	3.26417	2.79039	3.26595	7.93292	6.09847	9.06142	3.10683	0.49587	5.13e-05
Solyc03g115070	17.7556	12.6728	16.6495	10.6283	9.59678	9.4864	26.8946	23.7986	23.2907	13.34	14.2152	14.424	15.6926	9.90383	24.6613	13.9931	4.15e-05	0.00235807
Solyc03g115200	297.064	242.849	270.996	101.325	130.263	114.634	267.077	190.002	238.237	49.0157	60.3828	53.6824	270.303	115.407	231.772	54.3603	0.691567	1.17e-05
Solyc03g115230	184.153	186.683	185.018	176.042	107.888	140.406	205.985	254.626	226.986	191.331	233.902	205.991	185.284	141.445	229.199	210.408	0.146199	0.00118458
Solyc03g115250	7.33933	8.95366	9.00664	9.37608	7.95724	8.36358	12.1979	10.8555	11.5772	8.28464	5.78793	7.46895	8.43321	8.56563	11.5435	7.18051	0.00445317	0.674684
Solyc03g115380	4.35551	6.33897	5.4925	1.76894	0.96826	1.20096	5.2867	6.49933	5.40693	3.95772	5.60313	5.19051	5.39566	1.31272	5.73098	4.91712	0.916704	1.21e-12
Solyc03g115410	12.314	10.2742	10.5943	10.3802	11.6488	10.6974	10.3359	10.3854	10.4926	17.203	15.6166	16.9018	11.0608	10.9088	10.4046	16.5738	0.968821	0.000490964
Solyc03g115500	13.0568	9.72758	10.0702	8.97893	12.9336	9.45029	12.5488	11.9784	10.8075	4.78307	5.02331	5.58001	10.9515	10.4543	11.7782	5.1288	0.762394	0.000133689
Solyc03g115560	21.905	28.9952	25.272	0.355513	0.532578	0.786663	4.31638	7.66305	5.97189	0.392791	0.286641	0.242596	25.3908	0.558251	5.98377	0.307343	1.19e-12	0.267666
Solyc03g115580	10.0741	9.99245	9.47338	9.3195	14.6476	12.0455	6.58176	7.25417	7.44642	5.99492	6.77262	7.19865	9.84665	12.0042	7.09412	6.6554	0.12204	0.0019955
Solyc03g115590	14.0207	11.9947	11.9392	5.5229	5.93038	5.04993	9.19075	10.2997	9.90187	3.63347	2.37106	3.0835	12.6515	5.50107	9.79743	3.02935	0.123141	0.000582008
Solyc03g115610	3.2953	4.76107	4.34365	10.4062	14.2077	12.9119	1.50263	1.4934	1.85458	9.71142	12.0164	10.6669	4.13334	12.5086	1.61687	10.7982	1.07e-06	0.79142
Solyc03g115650	86.76	98.4273	90.7779	169.42	144.981	163.326	71.5499	96.05	82.9414	225.61	190.841	212.265	91.9884	159.242	83.5138	209.572	0.625407	0.0023269
Solyc03g115670	8.93931	14.0387	10.4843	14.2423	8.04722	11.044	19.6519	18.6243	17.1933	11.6749	10.0015	11.0354	11.1541	11.1112	18.4898	10.9039	0.000730452	0.948915
Solyc03g115820	54.0911	43.1655	45.3008	44.4529	43.1317	43.0923	50.9704	67.2075	64.8755	65.4495	65.1874	63.4275	47.5191	43.559	61.0178	64.6881	0.0274248	3.56e-05
Solyc03g115900	75.4235	75.9091	73.0929	57.3908	52.3587	55.5619	82.6182	100.269	89.4349	135.359	186.997	151.113	74.8085	55.1038	90.7739	157.823	0.44364	1.35e-09
Solyc03g115920	3.84981	3.64253	4.48701	3.07579	3.52574	3.51696	4.42232	5.62069	4.49203	6.55964	8.39074	6.26346	3.99312	3.37283	4.84501	7.07128	0.58017	0.000290039
Solyc03g115930	12.4597	25.6154	19.6801	21.5393	21.252	21.5002	6.85049	12.4482	9.24655	39.363	29.5701	38.3977	19.2517	21.4305	9.51509	35.7769	0.0001124	0.00137441
Solyc03g115940	14.0544	19.5388	18.1106	32.3975	29.9526	30.9025	10.4806	13.2737	12.6105	10.5265	6.73899	9.75202	17.2346	31.0842	12.1216	9.00582	0.00584861	7.2e-25
Solyc03g115960	0.555855	0.114276	0.155769	0.171406	0.0592561	0.10344	0.0480252	0.125954	0.164009	0.795394	1.00689	1.40358	0.2753	0.111367	0.112663	1.06862	0.466547	0.000202133
Solyc03g115980	69.4487	59.2679	62.0345	31.7167	29.5201	28.9866	92.3681	91.7124	98.7281	66.9934	93.7886	74.0437	63.5837	30.0745	94.2695	78.2752	0.00567883	1.07e-12
Solyc03g116030	29.2538	25.865	27.46	42.2655	46.1895	41.3431	26.353	27.6044	27.2829	60.2814	68.6637	63.2268	27.5263	43.266	27.0801	64.0573	1	0.000131259
Solyc03g116100	45.5303	56.8839	52.989	67.2639	88.285	78.2152	19.7285	26.6842	22.7877	92.9887	60.1897	81.8337	51.8011	77.9213	23.0668	78.3374	4.59e-07	0.789522
Solyc03g116170	25.5488	30.6317	27.404	42.1084	41.4173	38.3017	21.8074	27.6984	21.9002	24.4475	23.2337	24.2339	27.8615	40.6091	23.802	23.9717	0.3873	0.00015831
Solyc03g116320	5.72955	6.10069	5.58934	6.9505	16.9062	11.9045	4.11899	3.85812	4.92811	3.55513	2.53994	2.91739	5.80653	11.9204	4.30174	3.00416	0.740346	0.00575199
Solyc03g116340	24.1179	13.2724	18.9463	15.5186	10.2962	13.764	42.0752	48.6089	42.547	25.1733	41.4368	30.4854	18.7789	13.1929	44.4104	32.3651	5.14e-05	6.04e-05
Solyc03g116360	5.90832	5.86532	5.71559	5.49071	3.7532	4.69919	10.9297	11.0588	10.5075	4.59121	4.16542	4.65961	5.82974	4.6477	10.832	4.47208	2.81e-07	1
Solyc03g116390	0.877629	0.451069	1.14772	0.81189	1.59049	0.979917	0.75826	1.09376	1.29476	3.04988	4.11466	3.21331	0.825473	1.12743	1.04893	3.45929	0.837079	0.00103692
Solyc03g116530	44.0398	37.1385	41.5811	37.137	37.0528	36.8795	61.2456	65.2006	64.9964	41.0181	43.7768	42.5836	40.9198	37.0231	63.8142	42.4595	3.92e-05	0.224023
Solyc03g116630	9.03492	12.3288	11.71	19.572	33.0843	26.4178	2.92727	3.9154	3.53221	11.22	6.8593	11.3784	11.0246	26.3581	3.45829	9.81924	0.000215485	0.00759555
Solyc03g116670	70.2307	63.7647	66.6798	74.214	58.7205	68.1783	58.4072	55.6923	58.6986	95.3398	95.8259	91.0594	66.8917	67.0376	57.5994	94.0751	0.414654	0.000385494
Solyc03g116680	52.22	44.3117	48.4224	41.5201	43.7363	41.5411	65.7741	74.8232	71.0484	59.4793	72.4425	61.9352	48.318	42.2658	70.5486	64.619	0.000230639	1.85e-05
Solyc03g116690	0.699966	0.863415	0.882691	6.79912	14.3268	11.137	0	0	0.103265	5.58039	2.46128	4.77216	0.815357	10.7543	0.0344217	4.27128	0.00457751	0.261103
Solyc03g116700	109.87	162.437	144.341	386.428	712.873	564.366	12.1815	24.9794	16.5658	299.095	207.905	272.864	138.883	554.556	17.9089	259.955	8.16e-09	0.146083
Solyc03g116730	12.1492	16.212	14.5441	20.4584	17.6187	18.2849	8.88111	9.36254	9.51518	23.8196	17.2348	20.2303	14.3018	18.7873	9.25294	20.4282	0.00204957	0.351941
Solyc03g116750	28.7033	32.4393	32.2346	38.1241	33.3799	36.3734	36.2481	29.9048	34.9417	46.5433	45.5276	45.4527	31.1258	35.9591	33.6982	45.8412	0.522553	0.00908901
Solyc03g116770	1.61118	1.06468	1.16102	2.12928	1.3986	1.47772	6.14487	5.16335	5.84053	1.65855	1.61868	2.00512	1.27896	1.66853	5.71625	1.76078	3.24e-10	0.90058
Solyc03g116790	26.8321	28.7524	29.9992	33.0474	26.886	29.0841	29.0126	33.4716	32.5348	38.5574	45.3731	40.3437	28.5279	29.6725	31.673	41.4247	0.497637	0.00120006
Solyc03g116840	1.34934	1.37972	1.22395	3.44917	3.98601	3.59802	0.883565	1.23106	0.628633	2.311	1.5494	1.88628	1.31767	3.67773	0.91442	1.91556	0.0968889	0.000543113
Solyc03g116890	342.556	264.792	300.703	485.853	440.503	460.168	144.385	116.959	129.587	493.272	660.859	544.84	302.684	462.175	130.31	566.324	2.88e-07	0.31288
Solyc03g116920	2.41026	2.75686	2.3763	1.31756	1.3034	1.35782	1.17563	1.54164	1.74559	0.655073	0.693423	0.759377	2.51447	1.32626	1.48762	0.702625	0.00972598	0.0087154
Solyc03g117070	0.111082	0.411061	0.280158	0.616566	0.319725	0.651148	1.38201	0.339802	1.27824	1.63492	2.4501	2.20885	0.267434	0.529146	1.00002	2.09796	0.0372988	0.00706493
Solyc03g117100	13.2279	15.1746	14.4251	7.62194	8.84762	8.67188	8.28747	10.251	8.56428	6.25793	4.05933	5.41103	14.2759	8.38048	9.03426	5.24276	0.00597028	0.0505291
Solyc03g117180	12.2236	10.8477	12.2174	6.40784	6.03757	5.61094	20.0307	15.1416	19.1153	5.58051	7.20701	6.25024	11.7629	6.01878	18.0958	6.34592	0.00182638	0.81874
Solyc03g117250	144.944	128.141	135.163	89.18	73.6243	81.4915	115.332	31.1222	72.3278	22.4528	10.1066	18.1182	136.083	81.4319	72.9272	16.8926	0.105513	1.25e-06
Solyc03g117270	8.43591	5.51878	7.64929	4.18072	3.4109	4.44044	8.52756	4.05518	6.66718	6.79009	9.24564	8.55856	7.20133	4.01069	6.41664	8.19809	0.971053	0.00573389
Solyc03g117300	9.09843	10.4806	10.2682	15.622	13.1449	13.667	19.7379	12.6347	17.0788	12.88	10.7623	11.7665	9.94907	14.1447	16.4838	11.8029	0.000320709	0.711414
Solyc03g117330	2.9994	2.81754	2.83194	3.07355	3.05481	2.39581	1.18409	2.39968	1.71553	5.77292	5.84129	6.05606	2.88296	2.84139	1.76644	5.89009	0.0276989	1.22e-05
Solyc03g117510	47.7124	42.4395	44.2702	36.4041	47.0787	41.2379	32.3694	31.4671	34.4844	25.4079	28.083	24.9687	44.8074	41.5736	32.7736	26.1532	0.0149789	0.000273972
Solyc03g117550	1.34851	1.95562	1.77713	0.0337162	0.244773	0.244164	0.538462	0.817592	0.322611	0.184395	0.139806	0.207066	1.69375	0.174218	0.559555	0.177089	0.000696525	1
Solyc03g117560	15.2962	26.7722	25.0239	14.0739	17.5314	12.3245	15.4945	17.2833	13.6129	5.28605	8.16698	6.67047	22.3641	14.6433	15.4636	6.70783	0.202604	0.00260487
Solyc03g117590	135.964	120.676	127.512	55.9313	51.0647	54.218	147.258	198.93	177.493	104.796	156.867	117.222	128.051	53.738	174.56	126.295	0.121051	2.97e-07
Solyc03g117600	70.3108	72.7524	71.774	83.7336	80.3379	79.2104	25.1833	29.1837	28.5891	81.4895	85.2293	83.2659	71.6124	81.0939	27.652	83.3282	3.96e-22	0.692688
Solyc03g117610	2.61523	1.48888	1.69125	2.97764	2.50913	0.842317	0.625714	0.820519	0.178071	8.51254	7.13807	6.74333	1.93178	2.1097	0.541435	7.46465	0.0320282	0.000147319
Solyc03g117680	12.4291	14.3364	13.8652	17.6894	24.6906	21.9175	4.70846	7.96168	6.8762	10.334	9.28336	10.2075	13.5436	21.4325	6.51545	9.94163	3.06e-06	1.28e-05
Solyc03g117720	52.8931	51.8151	49.9232	86.4549	91.0959	89.5106	96.3378	83.8456	89.273	54.3571	70.7022	59.5116	51.5438	89.0205	89.8188	61.5236	8.73e-09	0.00339607
Solyc03g117800	3.01437	1.66068	2.02165	19.52	22.6492	19.8538	10.6399	8.28858	9.59366	46.1265	46.3493	46.6632	2.23223	20.6744	9.50738	46.3797	3.29e-34	1.66e-16
Solyc03g117860	86.994	129.956	108.318	47.5242	55.3503	52.6819	41.3706	56.865	45.6354	113.298	106.786	108.267	108.422	51.8521	47.957	109.45	1.57e-11	8.44e-11
Solyc03g117870	85.2718	96.5273	89.594	83.1192	89.5798	89.4022	28.8288	50.0713	36.9364	78.023	80.1783	76.4096	90.4644	87.3671	38.6122	78.2036	2.39e-19	0.817299
Solyc03g117890	19.9372	15.0097	16.2908	19.2436	19.7627	21.2529	22.503	27.1751	24.806	31.5336	37.4099	32.0165	17.0792	20.0864	24.828	33.6533	0.00194061	3.88e-06
Solyc03g117970	10.0975	11.4517	11.3852	12.66	7.49957	10.1669	17.1075	16.3286	16.7405	11.8129	11.0961	11.6626	10.9781	10.1088	16.7255	11.5239	0.000121053	0.223798
Solyc03g117980	59.0433	47.3984	54.2985	152.786	108.66	128.893	84.8949	64.8904	73.5355	189.035	231.121	200.694	53.5801	130.113	74.4403	206.95	0.0518937	0.00487477
Solyc03g118100	0.334944	0.56809	0.516242	0.361497	0.964065	0.701215	0	0.284612	0.0494138	0.102704	0.107069	0.0317159	0.473092	0.675593	0.111342	0.0804962	0.0445261	0.00195525
Solyc03g118130	88.1969	91.0372	82.6533	61.9591	74.9113	69.2083	113.211	107.462	119.284	85.3321	129.059	104.643	87.2958	68.6929	113.319	106.345	0.125451	0.00681573
Solyc03g118150	19.3996	16.3507	16.3092	28.1308	23.0659	26.3615	26.8382	21.359	24.8625	32.7623	24.9385	31.0028	17.3532	25.8527	24.3532	29.5679	0.00312956	0.162241
Solyc03g118240	32.1806	34.3175	35.0647	15.578	17.0187	15.4565	35.6943	34.2804	33.79	23.2631	24.9415	24.4797	33.8543	16.0177	34.5882	24.2281	0.923224	0.00015877
Solyc03g118310	11.816	11.2593	11.5562	1.02022	1.02029	1.1544	12.2812	10.0806	10.5986	0.28985	0.30217	0.358034	11.5438	1.06497	10.9868	0.316685	1	3.44e-06
Solyc03g118410	47.4123	53.0089	46.4729	40.9106	32.5357	37.211	47.4479	60.9192	54.2009	49.3347	52.502	49.8876	48.9647	36.8858	54.1893	50.5748	0.560252	0.00451379
Solyc03g118430	11.1343	13.4381	12.5247	14.5256	11.7546	14.1009	17.7273	17.11	18.1152	17.6175	13.7982	15.7144	12.3657	13.4604	17.6508	15.71	0.000919301	0.0928854
Solyc03g118620	8.10166	6.98018	6.88038	10.4698	7.31808	9.20128	11.5095	10.8466	11.5143	10.4583	10.8337	11.2437	7.32074	8.9964	11.2901	10.8452	8.03e-05	0.0980306
Solyc03g118640	20.1961	20.5983	19.9673	22.6098	18.0703	19.4894	25.7154	27.2657	27.1443	16.9351	15.0771	16.5684	20.2539	20.0565	26.7085	16.1935	0.00973862	0.333645
Solyc03g118740	1.28194	1.37322	1.41806	0.811414	0.550231	0.791007	0.89189	0.619181	0.985427	0.0620652	0.0323516	0.134164	1.35774	0.717551	0.832166	0.0761937	0.224652	6.45e-08
Solyc03g118770	19.8819	20.9525	21.7049	2.23911	1.93518	1.93036	2.95756	5.34741	3.1117	0.715663	0.994775	0.851274	20.8464	2.03488	3.80555	0.853904	2.33e-32	0.000221444
Solyc03g118780	41.4452	37.8369	38.5831	2.59937	2.99539	2.54908	17.4792	20.1355	18.654	0.646186	0.598801	0.709506	39.2884	2.71461	18.7562	0.651498	7.84e-09	1.99e-09
Solyc03g118810	153.138	165.452	150.352	219.591	207.537	209.54	57.0708	85.4172	71.1346	238.296	178.189	227.846	156.314	212.223	71.2076	214.777	8.98e-15	0.623523
Solyc03g118820	12.5981	9.78655	9.94439	17.882	19.8374	16.4287	4.18765	2.94182	3.3199	13.535	8.94577	11.5831	10.7763	18.0493	3.48312	11.3546	1.14e-10	0.0414035
Solyc03g118830	5.10515	5.10589	5.21987	3.76544	2.31664	3.00414	4.61344	5.69803	5.67921	5.39425	7.01287	5.29136	5.14364	3.02874	5.33023	5.89949	0.977133	0.000547464
Solyc03g118920	6.43624	7.18389	6.59209	9.51958	8.88926	9.38045	10.3638	9.38937	9.71378	8.8722	8.15687	8.55386	6.7374	9.2631	9.82232	8.52764	0.000896201	1
Solyc03g118970	18.4977	20.194	19.8266	23.1909	17.7905	21.0682	11.5839	16.7507	14.2224	31.2164	42.3839	35.8238	19.5061	20.6832	14.1856	36.4747	0.142029	0.00126546
Solyc03g119060	30.2535	41.3918	36.1997	124.026	152.693	141.937	13.2523	15.6309	13.6794	114.529	55.7845	93.7123	35.9483	139.552	14.1875	88.0087	7.48e-05	0.282739
Solyc03g119070	1.6054	2.07929	1.92808	2.24893	2.59645	1.80531	1.74767	1.96438	2.11128	0.675103	1.01171	0.938153	1.87092	2.2169	1.94111	0.874988	1	0.000480657
Solyc03g119200	4.13175	6.14164	4.91762	6.14138	4.27591	4.50964	4.54846	5.39649	4.47918	7.53744	7.65747	8.22915	5.06367	4.97564	4.80804	7.80802	0.971053	0.00193768
Solyc03g119250	28.3191	15.9065	21.4788	62.3623	27.7609	45.036	51.1534	45.1977	47.2542	90.2259	119.215	100.233	21.9015	45.053	47.8685	103.225	0.000857479	0.000600356
Solyc03g119310	21.1347	23.8523	24.6982	6.49017	6.47864	5.58127	10.8424	16.9901	12.653	9.7208	12.5308	10.8117	23.2284	6.18336	13.4952	11.0211	0.000131521	0.000136148
Solyc03g119320	36.1395	28.9894	30.8414	11.3125	16.6558	12.8918	14.9423	17.3676	15.6566	8.58727	10.5752	8.31219	31.9901	13.62	15.9888	9.15822	1.3e-06	0.0482647
Solyc03g119340	5.07621	3.68078	3.57553	3.68063	2.5887	3.02541	6.79204	8.39367	6.63879	6.89916	4.82417	5.71605	4.11084	3.09825	7.27483	5.81313	0.00027543	1.66e-05
Solyc03g119370	2.27302	1.42994	1.68162	7.14938	4.44884	5.71037	0.212097	0.18542	0.402403	6.81642	15.433	10.1246	1.79486	5.76953	0.26664	10.7913	0.00932722	0.463246
Solyc03g119480	56.3974	54.8795	54.1866	71.9604	109.176	91.2913	52.0038	53.872	51.373	53.5518	41.777	50.8779	55.1545	90.8094	52.4163	48.7355	0.992027	0.0019557
Solyc03g119490	3.6201	3.5223	4.14534	2.48283	3.29359	2.77018	1.79574	1.33652	1.38121	2.32532	2.87308	2.4468	3.76258	2.84887	1.50449	2.5484	0.000200891	0.944623
Solyc03g119590	112.004	171.361	141.722	4.22054	2.18859	3.43846	176.314	227.718	201.314	105.969	59.2836	94.8679	141.696	3.28253	201.782	86.7068	0.110384	9.92e-53
Solyc03g119600	458.716	624.742	534.285	210.298	186.906	208.114	439.319	559.514	509.867	316.476	262.272	299.708	539.248	201.772	502.9	292.819	0.814059	0.000327283
Solyc03g119640	9.63496	8.17339	9.97798	11.7198	5.69358	8.29178	30.1755	24.2044	24.671	14.0767	20.27	16.9335	9.26211	8.5684	26.3503	17.0934	1.49e-08	0.000647214
Solyc03g119660	128.298	184.589	160.858	118.574	460.653	294.269	8.90398	32.7056	19.9448	121.503	74.1523	105.734	157.915	291.165	20.5181	100.463	0.00261555	0.279963
Solyc03g119690	93.9812	86.8568	88.4044	109.56	115.276	114.732	167.249	101.236	135.606	89.4614	100.797	95.8011	89.7475	113.19	134.697	95.3533	0.00986501	0.686792
Solyc03g119700	48.4518	38.5775	47.5057	28.1648	29.4374	25.8921	49.098	45.4189	48.341	40.5382	35.7858	43.6132	44.845	27.8314	47.6193	39.9791	0.730532	0.000929782
Solyc03g119720	11.3539	15.5554	12.1926	15.3677	15.6331	15.774	11.1201	11.3122	10.4594	10.9626	9.41989	10.39	13.034	15.5916	10.9639	10.2575	0.351318	0.00691086
Solyc03g119810	25.8849	33.1215	26.5659	94.0736	171.425	134.562	2.614	6.17008	3.71958	115.345	34.3336	90.2432	28.5241	133.353	4.16789	79.9741	9.33e-05	0.682346
Solyc03g119840	5.68095	4.82485	4.69767	1.63693	2.76991	1.71575	1.66559	1.89926	1.40142	1.15654	0.714487	1.4286	5.06782	2.04087	1.65542	1.09988	7.98e-05	0.219712
Solyc03g119940	0.540397	0.833231	0.757185	0.0277732	0.0288041	0.0251408	0.0700343	0.0306128	0.0797241	0.0552339	0.518234	0.170568	0.710271	0.0272394	0.0601237	0.248012	0.000326239	0.0289164
Solyc03g119960	4.11224	4.30857	3.95699	1.37502	0.808096	1.03724	5.35507	5.40564	6.35912	1.95977	2.04307	1.9704	4.12593	1.07345	5.70661	1.99108	0.123011	0.00722998
Solyc03g119970	2.38889	3.64189	4.10153	4.20201	4.19657	3.60651	1.6221	1.44095	1.60827	1.57849	1.06479	1.43369	3.37744	4.0017	1.55711	1.35899	4.33e-05	4.39e-08
Solyc03g120080	4.34667	4.79199	3.8674	8.31023	8.75769	7.61357	5.06988	4.87542	5.06594	5.19799	4.55051	4.93905	4.33535	8.22717	5.00375	4.89585	0.457464	0.00388861
Solyc03g120090	109.709	122.042	118.695	72.7588	54.5518	65.6528	145.362	116.295	130.665	98.4243	123.866	106.635	116.815	64.3211	130.774	109.642	0.427515	3.92e-06
Solyc03g120110	0	0.0292525	0.0265827	0.146256	0.242696	0.21183	0.0245871	0	0.0279889	1.29436	1.81938	1.04194	0.0186117	0.200261	0.0175254	1.38522	1	0.00139153
Solyc03g120190	1.53908	1.13908	0.970428	1.85094	2.43646	2.77102	1.19677	0.706215	0.476824	0.247762	0.073798	0.262325	1.2162	2.3528	0.79327	0.194628	0.583951	5.65e-09
Solyc03g120290	3.83231	2.99995	5.03926	5.27243	3.95967	3.70296	6.95324	4.30851	6.26263	7.95453	7.25605	8.70919	3.95718	4.31169	5.84146	7.97326	0.0970058	0.00129947
Solyc03g120310	26.6093	27.2394	27.7928	23.9204	16.7331	20.418	41.3596	43.678	43.2673	20.7527	24.2421	22.1673	27.2138	20.3572	42.7683	22.3874	7.56e-06	0.413779
Solyc03g120320	2.22475	1.32786	1.62901	2.1245	1.92793	2.8246	11.5515	4.68341	7.81363	1.71644	2.06469	2.07944	1.72721	2.29234	8.01619	1.95352	0.00346139	0.975731
Solyc03g120380	99.7184	102.672	100.008	15.411	28.2141	19.7138	14.5957	37.4822	27.3458	3.74114	2.40009	4.04355	100.799	21.113	26.4746	3.39493	6.34e-18	4.58e-22
Solyc03g120390	600.959	524.119	559.802	327.912	280.313	306.711	211.95	310.367	255.076	141.488	70.8565	120.604	561.627	304.979	259.131	110.983	1.76e-12	3.28e-15
Solyc03g120420	26.4348	22.6796	24.9552	30.7392	21.1117	23.7446	28.8235	12.6493	21.4386	61.5399	58.6323	64.1862	24.6899	25.1985	20.9704	61.4528	0.706055	1.32e-12
Solyc03g120430	18.2245	16.9398	16.8064	9.36632	10.706	9.92173	19.2969	25.7879	21.9667	14.0299	14.2543	13.8299	17.3235	9.99803	22.3505	14.0381	0.0541903	0.00299969
Solyc03g120500	61.6834	71.0775	64.7445	38.3057	41.5439	40.8633	38.9888	69.0001	52.4381	18.4552	14.5834	17.4531	65.8351	40.2376	53.4757	16.8306	0.338134	1.99e-06
Solyc03g120550	50.558	34.03	42.2105	33.5588	22.5026	27.4279	59.229	60.1287	61.1871	55.2516	67.2635	59.3775	42.2662	27.8298	60.1816	60.6309	0.00943029	6.82e-10
Solyc03g120560	8.84231	9.68064	8.8945	7.42985	11.1139	10.6058	5.58461	6.2996	5.81042	7.44132	5.03596	6.318	9.13915	9.71651	5.89821	6.26509	0.00972266	0.0477249
Solyc03g120600	6.38719	14.0987	10.7394	5.07946	9.67589	9.75906	0.174267	1.37113	0.694322	8.65863	1.28952	6.23904	10.4084	8.17147	0.746573	5.39573	4.59e-07	0.845411
Solyc03g120620	9.40029	11.5317	10.8509	25.7886	28.6966	26.8484	7.08042	6.67062	6.65149	21.1979	15.2884	19.4877	10.5943	27.1112	6.80084	18.658	0.000540234	0.0264027
Solyc03g120630	261.053	271.135	268.591	183.511	258.18	222.168	221.756	250.558	248.407	294.799	310.75	306.632	266.926	221.286	240.241	304.06	0.60483	0.000684681
Solyc03g120640	75.8479	66.3839	74.0851	53.9174	62.2382	63.6831	60.4529	69.9116	65.725	103.969	105.565	106.143	72.1056	59.9462	65.3631	105.226	0.68281	9.18e-09
Solyc03g120730	3.63022	3.70467	3.86996	6.33576	4.56014	6.174	6.19855	4.88465	5.56543	9.74278	10.7311	10.2061	3.73495	5.68997	5.54954	10.2267	0.00829575	7.36e-06
Solyc03g120740	67.926	61.2838	60.4494	51.7989	42.2726	48.5548	67.0937	48.203	57.4179	63.2584	63.3797	65.797	63.2197	47.5421	57.5715	64.145	0.867601	0.00766734
Solyc03g120790	61.4281	51.3826	54.7243	33.2946	33.4646	32.9295	31.6135	66.7144	50.2448	11.6999	9.90691	10.0345	55.845	33.2295	49.5242	10.5471	0.804172	8.24e-06
Solyc03g120880	35.0383	42.1625	40.7461	23.6605	30.7229	27.1963	26.5707	27.8491	28.2719	21.4369	19.7725	18.7564	39.3156	27.1932	27.5639	19.9886	0.00327043	0.0722221
Solyc03g120910	1.90202	2.7821	2.67945	1.73577	2.2934	1.54973	2.09856	1.91324	2.18415	0.933933	0.517626	0.992999	2.45452	1.85963	2.06532	0.814853	0.628094	0.000669181
Solyc03g120980	3.34899	4.46432	4.13366	8.12557	8.86531	8.59193	0.426132	1.80058	1.1184	6.29443	4.43791	5.24973	3.98232	8.5276	1.11504	5.32736	1.86e-24	0.00406292
Solyc03g120990	11.9038	14.6616	12.4272	22.7475	21.103	22.1685	22.8781	33.5154	27.1444	61.3536	54.6927	60.1608	12.9975	22.0063	27.846	58.7357	1.72e-13	6.16e-25
Solyc03g121030	3.94091	4.55734	4.17905	7.16715	6.07973	6.45033	6.44222	6.09618	6.00558	7.20921	5.23947	6.3099	4.22577	6.56574	6.18133	6.25286	0.00361049	0.964875
Solyc03g121190	13.3371	21.5535	19.7283	16.3987	63.0084	43.5437	1.57531	2.58219	1.49439	24.6926	14.4091	23.5954	18.2063	40.9836	1.88396	20.8991	0.000755465	0.588156
Solyc03g121270	60.8727	59.8505	60.8504	32.1847	32.3988	31.776	44.0862	41.3199	43.3423	37.1332	37.5397	38.8758	60.5245	32.1198	42.9161	37.8496	0.00455674	0.100635
Solyc03g121320	9.75901	10.9337	8.60396	7.44518	5.65434	6.20884	14.5364	13.2465	14.388	8.23396	8.75106	7.65069	9.76556	6.43612	14.057	8.21191	0.00229825	0.0545568
Solyc03g121330	304.415	403.546	350.13	336.274	319.227	322.244	220.908	287.572	246.932	273.676	249.172	274.222	352.697	325.915	251.804	265.69	0.00158479	0.342953
Solyc03g121360	252.482	249.452	258.377	217.465	141.787	177.032	267.028	335.732	307.742	242.048	316.351	272.447	253.437	178.761	303.501	276.948	0.282357	0.000815274
Solyc03g121540	15.3243	14.9557	15.2974	15.0009	9.14459	13.0401	19.5584	22.5678	20.7305	13.9828	11.2296	12.0398	15.1925	12.3952	20.9522	12.4174	0.00454611	0.785878
Solyc03g121600	154.305	153.775	158.557	217.936	177.571	197.118	251.524	172.835	217.882	214.912	216.993	218.113	155.546	197.542	214.08	216.673	0.0028205	0.385208
Solyc03g121610	13.4459	15.7848	14.2829	16.2107	12.9004	14.2271	24.704	20.7389	24.2979	16.8451	17.7124	17.0019	14.5045	14.4461	23.247	17.1865	3.61e-06	0.103697
Solyc03g121900	3.10405	3.53435	5.01841	0.883552	1.83269	1.99952	0.185667	0	0	0.43929	0.915923	1.08526	3.88561	1.57192	0.0618891	0.81349	1.18e-06	0.491102
Solyc03g121920	31.9429	35.8812	34.8648	27.1039	37.7752	34.131	17.8863	31.5014	23.6678	17.5107	13.0824	17.0511	34.2296	33.0034	24.3518	15.8814	0.0652215	0.000152589
Solyc03g121960	35.5629	43.8202	39.3593	42.6333	35.7881	39.5375	49.6858	58.9346	52.4835	34.8883	35.4498	35.6269	39.5808	39.3196	53.7013	35.3217	0.00440165	0.844718
Solyc03g122120	16.5795	15.464	16.4804	19.8006	20.5681	20.7405	10.7522	10.9818	10.7361	22.08	19.288	19.5918	16.1746	20.3697	10.8234	20.3199	0.00170553	0.820401
Solyc03g122170	1.54983	2.28105	1.42139	1.9551	1.41937	1.41584	1.75292	2.80149	1.87073	4.17982	3.37789	3.20191	1.75076	1.59677	2.14171	3.58654	0.703801	0.000897132
Solyc03g122190	245.226	229.069	238.268	248.486	182.091	212.885	205.985	135.273	164.58	397.685	547.442	447	237.521	214.487	168.613	464.042	0.239358	9.85e-05
Solyc03g122270	23.2512	22.1126	22.2829	24.9303	17.7669	22.394	19.552	21.8084	20.2148	39.226	33.2195	37.1594	22.5489	21.6971	20.5251	36.535	0.71574	3.33e-08
Solyc03g122340	146.119	125.375	134.882	231.911	129.88	176.508	150.851	135.935	142.216	307.06	417.072	348.664	135.459	179.433	143.001	357.598	0.904665	0.00147737
Solyc03g122350	3.99508	3.69598	3.91843	5.8175	10.7892	8.36382	1.06427	3.62105	2.35755	25.9464	20.5751	23.2651	3.86983	8.3235	2.34763	23.2622	0.0119476	2.36e-11
Solyc03g123370	22.3596	17.4825	20.0197	25.8926	18.6885	23.7704	26.1826	21.2903	22.6696	40.079	54.4175	46.9545	19.9539	22.7838	23.3808	47.1503	0.50361	6.17e-05
Solyc03g123390	18.5166	29.5406	23.6636	0.424264	0.220005	0.288038	29.0195	39.7494	31.9689	0.949221	1.48435	0.879387	23.907	0.310769	33.5793	1.10432	0.276113	0.00118456
Solyc03g123430	4.89231	3.92257	3.72125	6.76723	5.94553	5.38448	5.72442	4.32344	4.16557	3.386	2.90437	3.54721	4.17871	6.03241	4.73781	3.27919	0.54569	0.00282395
Solyc03g123440	3.2083	4.40763	3.60078	4.19969	3.09353	3.78821	5.36368	5.69228	5.46681	3.18	3.81513	3.54528	3.7389	3.69381	5.50759	3.51347	0.00280962	1
Solyc03g123540	135.836	145.853	147.103	42.5178	30.7494	32.6633	81.7634	106.524	93.438	27.2866	30.4736	28.7465	142.931	35.3102	93.9083	28.8356	0.000246905	0.383651
Solyc03g123560	59.2772	58.785	59.136	43.0577	33.0915	36.8544	69.5965	62.3344	66.5868	53.8746	67.8716	55.3104	59.0661	37.6679	66.1726	59.0188	0.369454	1.6e-05
Solyc03g123570	7.80934	9.13035	8.85604	14.9191	7.86777	11.7801	13.9494	12.5095	13.1328	16.9819	18.2288	16.5843	8.59858	11.5223	13.1972	17.265	0.00390263	0.00551769
Solyc03g123620	49.815	34.0021	42.8158	54.0452	38.015	45.2768	69.6243	56.8177	65.0668	68.7209	96.2237	80.3232	42.211	45.779	63.8363	81.7559	0.0301805	0.00228397
Solyc03g123680	2.12023	1.66727	2.67371	6.47266	10.1711	8.96631	0.577033	0.972876	0.938384	7.41142	5.79483	6.80594	2.15374	8.53668	0.829431	6.67073	0.00503776	0.674566
Solyc03g123710	13.8921	11.5225	13.827	8.12454	8.57929	6.95333	12.044	14.9796	14.9825	18.2141	18.9882	18.2349	13.0806	7.88572	14.002	18.4791	0.88589	2.73e-07
Solyc03g123740	62.4637	61.863	61.6713	66.8294	51.302	63.4517	82.6177	65.4159	73.4811	86.4393	91.3866	87.0404	61.9993	60.5277	73.8382	88.2888	0.09032	5.38e-05
Solyc03g123860	38.4652	51.4978	45.5116	33.3397	36.4643	33.4924	23.1803	26.3412	23.7178	34.2478	23.3901	29.6515	45.1582	34.4321	24.4131	29.0965	2.9e-08	0.746847
Solyc03g123890	6.09929	6.0767	6.07789	6.41184	4.78787	5.85769	9.63471	8.91578	9.09888	6.35614	6.29908	5.57349	6.08463	5.6858	9.21646	6.07623	0.000472617	0.586722
Solyc03g123980	13.0924	14.9323	13.1638	16.717	13.0451	14.8938	18.1611	17.9789	18.7521	19.2353	16.6985	17.4433	13.7295	14.8853	18.2974	17.7924	0.00966874	0.0651556
Solyc03g124000	0.867825	2.0553	1.13814	2.63325	1.09905	2.15111	3.34706	2.58391	3.0727	2.33104	1.83091	2.22857	1.35376	1.96114	3.00122	2.13018	0.00141219	0.792774
Solyc04g005060	40.5346	45.8182	43.516	55.2583	57.1227	55.3119	70.8615	71.1666	68.4905	53.6508	59.8463	56.3584	43.2896	55.8976	70.1729	56.6185	1.11e-06	0.819164
Solyc04g005070	26.3183	32.1353	29.6802	6.7028	4.73661	4.90753	49.1045	74.4241	62.0604	5.89728	5.17722	5.46847	29.3779	5.44898	61.863	5.51432	0.00154752	0.930728
Solyc04g005100	51.9585	42.567	45.7014	39.6201	40.2262	37.3236	79.2165	81.8294	75.9802	59.2063	55.0695	57.3332	46.7423	39.0567	79.0087	57.203	1.18e-07	6.34e-05
Solyc04g005270	30.4114	30.9738	31.1292	26.3267	20.4587	25.4669	46.7372	41.6173	44.9832	29.6433	24.9596	29.3703	30.8381	24.0841	44.4459	27.9911	0.000417641	0.115428
Solyc04g005380	10.01	7.64536	7.43686	3.06878	3.5177	3.41148	18.554	13.1147	15.2484	3.50656	7.03216	4.79435	8.36407	3.33266	15.6391	5.11103	0.00737903	0.199841
Solyc04g005800	1.28229	1.13237	1.02902	1.94113	0.782901	1.56191	2.71936	2.31789	2.42488	0.294892	0.447166	0.629181	1.1479	1.42864	2.48738	0.45708	0.00978627	0.00118811
Solyc04g006930	16.2583	15.9703	16.7556	11.0335	11.1419	10.2243	23.8934	22.467	23.7541	11.1014	13.304	12.9461	16.3281	10.7999	23.3715	12.4505	0.00123086	0.243366
Solyc04g006940	1.20207	1.95937	1.45973	1.46505	1.50112	1.90141	0.192878	0.389118	0.320901	1.14965	0.585534	0.943116	1.54039	1.62253	0.300966	0.892767	1.11e-11	0.0707385
Solyc04g007000	20.9596	30.6698	22.9184	28.324	57.6991	42.4456	1.11848	1.04765	1.39449	18.4299	7.48823	14.6321	24.8492	42.8229	1.18687	13.5167	4.74e-12	0.0345588
Solyc04g007020	39.5237	38.0456	38.3222	25.1041	28.7784	28.7889	29.0142	25.6887	28.2042	19.809	16.1187	18.7956	38.6305	27.5572	27.6357	18.2411	0.00885715	0.0055545
Solyc04g007070	122.312	167.764	146.891	68.5288	88.6225	78.3295	40.5735	76.4611	57.9004	68.7279	31.2026	54.7641	145.656	78.4936	58.3117	51.5649	1.83e-06	0.284185
Solyc04g007080	6.2283	6.52636	6.35816	3.99796	3.65855	4.63023	4.34887	3.11062	3.31913	6.46013	3.65686	5.30784	6.37094	4.09558	3.59287	5.14161	0.00637634	0.165668
Solyc04g007130	57.1413	68.8748	61.8959	39.0105	24.7758	37.0384	29.9064	19.7487	26.5058	51.1737	67.7069	60.1683	62.6373	33.6082	25.387	59.683	3.53e-08	0.000431111
Solyc04g007140	2.23242	10.3264	6.67303	2.52413	0.951932	1.66174	6.55784	75.6251	39.5215	90.2432	53.7594	87.2328	6.41062	1.7126	40.5681	77.0784	0.00772164	1.99e-08
Solyc04g007170	2.72851	4.70425	4.48344	6.88399	7.25848	8.72411	2.60385	2.65573	3.07389	3.19445	1.78405	3.38221	3.97207	7.6222	2.77782	2.7869	0.356696	0.00032507
Solyc04g007180	5.77889	5.62762	5.43363	8.08937	10.87	10.5064	4.19796	3.6441	3.63456	5.3509	2.6251	4.44963	5.61338	9.82193	3.82554	4.14188	0.129832	3.54e-05
Solyc04g007210	0.135497	0.167137	0.151883	0.877435	1.51667	0.907737	0	0.138163	0.079959	0.124642	0.0866268	0.205284	0.151506	1.10061	0.0727074	0.138851	0.589459	0.000435706
Solyc04g007320	0.676016	0.754799	0.568326	1.94083	2.34835	2.10825	0.815683	1.52125	0.990441	3.64538	3.64385	3.44341	0.666381	2.13248	1.10913	3.57755	0.0368452	0.00130548
Solyc04g007460	19.4556	14.9992	17.6124	17.0572	18.0563	18.3689	28.3535	28.1693	31.1227	16.1132	22.0417	18.1697	17.3558	17.8275	29.2152	18.7749	1.5e-06	0.758832
Solyc04g007490	3.49065	2.93574	2.98794	4.18815	6.33273	5.06674	1.94113	4.6595	3.16474	1.29413	1.29842	1.23799	3.13811	5.19587	3.25512	1.27685	1	1.26e-06
Solyc04g007530	105.61	112.312	105.157	63.5602	114.518	91.0767	49.7695	68.9731	57.7155	64.1001	53.6809	61.3877	107.693	89.7183	58.8194	59.7229	0.000906995	0.142523
Solyc04g007600	6.73398	3.77989	6.0429	6.57954	7.47709	7.34986	5.70693	6.71218	7.23325	2.88845	4.64381	4.29871	5.51892	7.1355	6.55079	3.94366	0.523514	0.00321268
Solyc04g007650	1.66203	1.75726	1.83391	1.23552	1.43799	1.27996	1.24622	2.79933	2.19364	0.38222	0.5977	0.531151	1.75107	1.31782	2.07973	0.50369	0.791824	0.00143076
Solyc04g007690	21.6249	17.814	19.7293	14.1253	16.4538	14.4872	14.6805	8.28329	12.4838	5.53531	6.16731	5.76909	19.7227	15.0221	11.8159	5.82391	0.00509087	1.42e-08
Solyc04g007710	45.6373	51.3484	48.1672	51.452	44.2975	48.6488	48.254	41.4467	40.9027	74.6586	55.8578	69.1281	48.3843	48.1328	43.5345	66.5482	0.684766	0.000226319
Solyc04g007770	1437.6	1091.97	1227.34	2044.04	650.871	1342.64	946.445	382.193	680.843	3107.2	2571.93	2910.56	1252.3	1345.85	669.827	2863.23	0.0392677	0.0016399
Solyc04g007780	7.32116	5.51878	6.53483	6.68916	1.90779	4.54136	2.03818	0.737306	1.2801	43.609	24.0965	36.7676	6.45826	4.37944	1.35186	34.8243	0.000549974	8.13e-08
Solyc04g007790	0.668149	1.50117	1.12342	4.41501	1.73997	3.3571	1.55863	0.097328	0.929386	28.6239	18.124	23.6981	1.09758	3.17069	0.861783	23.482	0.939869	1.74e-10
Solyc04g007810	1.64242	0.844143	1.22736	2.02586	1.05053	1.5282	0	0.744328	0.323072	18.5498	27.8261	22.2914	1.23797	1.53486	0.3558	22.8891	0.114987	3.87e-09
Solyc04g007890	262.592	268.799	275.17	103.464	94.9225	102.417	235.584	208.146	222.574	135.436	194.82	153.966	268.854	100.268	222.101	161.407	0.256217	1.39e-05
Solyc04g007900	26.6403	30.0499	26.7865	35.2069	29.7204	33.1299	26.6338	37.904	29.6137	74.0069	60.4319	65.6709	27.8256	32.6857	31.3838	66.7032	0.507756	1.77e-12
Solyc04g007950	2.3927	2.95143	2.54795	1.2543	2.29563	2.00368	1.79852	0.569283	0.988379	0.146735	0.0764858	0.271879	2.63069	1.85121	1.11873	0.165033	0.0332863	2.21e-08
Solyc04g007960	7.19308	5.76728	6.24879	27.948	29.9821	28.6455	7.76841	4.88974	5.09369	3.9701	1.22632	2.76987	6.40305	28.8585	5.91728	2.65543	0.997991	1.61e-51
Solyc04g008040	46.5957	45.6583	46.3647	38.0615	34.7842	37.0518	55.5301	62.3063	58.1926	24.4869	23.6495	24.0517	46.2062	36.6325	58.6763	24.0627	0.0301568	0.00144892
Solyc04g008050	12.205	13.0151	12.6105	15.2268	13.736	14.7718	18.7878	24.9537	19.7928	18.6121	16.142	17.3443	12.6102	14.5782	21.1781	17.3661	2.6e-06	0.083792
Solyc04g008230	11.7884	13.6221	13.2262	4.58106	4.54086	5.32119	12.7786	8.31145	10.5511	2.07608	0.924564	1.54365	12.8789	4.81437	10.547	1.51476	0.53818	3.14e-08
Solyc04g008290	31.4356	30.4981	31.3769	20.5127	25.7548	23.2681	31.0355	33.7349	29.9797	13.9351	15.2049	14.493	31.1035	23.1786	31.5834	14.5443	0.956843	0.000480657
Solyc04g008330	25.6628	23.0556	23.7801	1.52995	1.20373	1.5282	7.93769	11.2812	11.2066	0.839357	3.22669	2.13842	24.1662	1.42063	10.1418	2.06815	3.07e-11	0.294632
Solyc04g008570	2.66508	1.84136	2.41069	1.46679	1.65069	1.32776	6.11207	6.5014	6.09173	2.01712	2.13521	2.54912	2.30571	1.48175	6.23507	2.23382	2.01e-10	0.0283189
Solyc04g008590	78.6657	73.4556	77.5938	132.512	129.68	134.557	147.713	109.978	127.443	134.489	107.613	128.369	76.5717	132.25	128.378	123.491	1.67e-08	1
Solyc04g008600	5.41523	5.07403	3.96891	6.87214	6.12806	6.33706	3.61698	4.88465	4.24032	3.12934	3.59525	2.72162	4.81939	6.44576	4.24732	3.14874	0.81447	0.000635619
Solyc04g008610	5.28293	6.87208	6.46573	8.15435	7.25287	7.38147	8.91946	9.74698	8.83589	7.50435	5.59808	7.13052	6.20691	7.59623	9.16744	6.74432	0.000659195	0.942531
Solyc04g008620	28.6528	29.2449	27.2827	55.1164	46.0763	52.7351	19.2287	19.9435	19.5182	66.5811	70.3071	67.628	28.3935	51.3093	19.5635	68.1721	0.00151008	0.00325227
Solyc04g008650	6.28083	6.77386	7.00273	3.16929	3.28692	3.09391	3.39522	3.69881	3.47848	1.59117	2.31911	2.11814	6.68581	3.18337	3.52417	2.00947	5.3e-05	0.0219676
Solyc04g008680	70.5186	69.3817	69.6304	71.2944	86.7647	77.4923	57.3346	56.6804	58.3382	49.4301	53.6782	49.361	69.8436	78.5171	57.4511	50.8231	0.16571	0.000281901
Solyc04g008730	18.2446	17.3572	17.7892	11.7885	10.6922	11.1831	12.2124	15.4391	12.3204	7.4399	6.22294	7.69401	17.797	11.2212	13.3239	7.11895	0.0557748	0.00881223
Solyc04g008750	35.1426	34.441	32.5251	18.4257	21.2106	22.5301	27.4886	31.8998	25.8458	31.368	25.401	32.0522	34.0362	20.7221	28.4114	29.6071	0.356209	0.00183782
Solyc04g008820	37.9214	35.9743	36.8787	29.358	24.8206	28.7283	23.9272	31.868	28.091	11.9358	11.5571	11.4571	36.9248	27.6356	27.9621	11.65	0.0545915	4.47e-11
Solyc04g008870	4.10239	6.32542	5.57568	4.99688	3.41116	3.77893	4.14696	3.90423	2.66297	2.2328	2.09821	1.7869	5.3345	4.06232	3.57139	2.0393	0.119277	0.00696796
Solyc04g008910	0.67921	0.580024	0.614935	0.265834	0.200509	0.196885	0.0406266	0.266375	0.18499	0.33643	0.175365	0.445255	0.624723	0.221076	0.163997	0.319016	0.00133733	0.459736
Solyc04g009020	8.50183	5.49372	6.54731	5.07322	4.76339	4.99998	9.99208	11.7463	10.5128	4.79095	4.85455	5.43863	6.84762	4.94553	10.7504	5.02804	0.000485581	0.845375
Solyc04g009030	115.526	115.95	114.591	82.4575	82.3651	82.2629	148.094	163.475	155.471	158.336	158.109	158.845	115.356	82.3618	155.68	158.43	0.0031848	4.65e-13
Solyc04g009050	21.0409	19.3258	21.3412	30.1932	40.737	35.4296	18.711	19.2208	18.1567	23.3688	16.9901	18.9078	20.5693	35.4533	18.6962	19.7556	0.802732	0.000395592
Solyc04g009180	24.2091	30.7179	29.6842	10.4454	10.5577	11.1381	15.402	12.9769	13.1286	6.86576	3.94585	6.08882	28.2038	10.7138	13.8359	5.63347	5.94e-07	0.00137252
Solyc04g009440	176.925	170.287	175.785	454.276	388.742	438.351	106.15	90.1144	99.7633	443.253	458.391	449.711	174.332	427.123	98.6758	450.452	2.03e-08	0.529024
Solyc04g009500	16.2233	18.1102	17.2025	24.5975	31.5369	26.6226	19.2971	15.8352	16.6458	19.8863	16.4818	18.6751	17.1787	27.5857	17.2594	18.3477	0.961977	0.00876012
Solyc04g009630	36.4966	43.0662	40.6567	27.6153	37.4193	33.5927	14.2573	22.9887	17.7697	26.5478	16.8826	21.9608	40.0732	32.8758	18.3386	21.7971	1.61e-08	0.0762571
Solyc04g009640	3.7269	5.39839	4.26115	12.2148	17.3881	13.7143	0.728637	2.17156	1.45154	15.0944	8.59814	12.6923	4.46214	14.4391	1.45058	12.1283	1.27e-05	0.966353
Solyc04g009790	11.5632	10.9575	11.4595	3.34283	2.40757	2.52166	3.40299	4.2987	3.74943	3.93342	3.88884	3.74098	11.3267	2.75735	3.81704	3.85441	2.57e-20	0.00815006
Solyc04g009800	57.3574	63.902	61.1247	82.5603	91.587	88.3853	32.9816	35.147	36.5528	91.233	80.5698	86.8411	60.7947	87.5109	34.8938	86.2146	5.82e-08	0.847497
Solyc04g009860	0.829169	1.00681	1.13276	8.19795	8.80055	8.76625	1.04772	1.1097	1.14681	19.6406	17.7918	17.9601	0.989578	8.58825	1.10141	18.4642	0.887123	1.32e-09
Solyc04g009890	16.3512	17.1125	18.214	2.3635	7.15758	4.45013	1.35092	1.45888	1.17598	3.43129	10.8784	5.69	17.2259	4.65707	1.32859	6.66657	7.25e-13	0.59965
Solyc04g009900	6.47549	10.0753	8.06693	8.2777	9.48862	8.92274	4.11976	3.78166	3.96024	2.76176	2.54042	2.74252	8.20589	8.89635	3.95389	2.68157	1.95e-05	2.95e-12
Solyc04g009910	11.9612	11.2113	10.3866	8.80853	16.006	10.9391	6.91449	7.38214	8.28909	6.33396	4.37697	5.81209	11.1864	11.9178	7.52857	5.50767	0.186369	0.00669477
Solyc04g010050	3.51625	4.13021	3.6204	6.17678	6.02698	4.86347	5.4991	4.39115	4.37147	4.07045	2.12173	3.23228	3.75562	5.68908	4.75391	3.14149	0.203863	0.00706574
Solyc04g010180	9.61835	17.7965	14.6561	23.7741	15.1399	18.3744	22.3205	21.6074	21.6839	21.0136	18.5919	21.4314	14.0237	19.0961	21.8706	20.3456	0.00664259	0.645537
Solyc04g010240	359.122	453.966	409.005	409.008	371.366	396.558	245.579	361.663	309.71	408.913	313.451	365.268	407.364	392.311	305.65	362.544	0.00837206	1
Solyc04g010250	22.7344	22.573	26.3411	26.4416	41.8405	36.1302	12.9197	20.8122	17.0384	18.7042	19.5735	18.7034	23.8828	34.8041	16.9234	18.9937	0.135403	0.00986057
Solyc04g011350	14.8284	17.1025	16.2739	17.0615	12.66	14.8244	20.1147	20.0271	20.5463	20.3606	18.3966	19.4967	16.0683	14.8487	20.2294	19.418	0.0463935	0.00578
Solyc04g011380	6.87798	9.0429	7.53663	10.0839	8.42979	8.81776	10.9954	11.3809	10.305	8.21497	6.2536	7.62814	7.81917	9.1105	10.8938	7.36557	0.00293251	0.445333
Solyc04g011390	416.887	662.035	561.341	336.345	382.533	349.312	179.944	377.496	274.425	107.793	138.525	123.799	546.754	356.063	277.288	123.372	0.00324088	1.22e-05
Solyc04g011430	77.3606	75.9304	71.8229	95.2229	86.9694	89.9062	65.3203	57.3958	59.246	130.301	117.002	122.886	75.038	90.6995	60.654	123.397	0.165128	0.000815274
Solyc04g011460	40.0046	44.1143	46.0381	57.0212	64.7721	60.3595	24.55	29.9413	27.5024	42.3406	28.063	38.698	43.3857	60.7176	27.3312	36.3672	2.89e-05	0.000215263
Solyc04g011520	18.1211	31.5236	24.9655	22.2581	33.5657	28.1715	8.4612	11.3165	9.40162	25.7818	18.3341	24.7286	24.8701	27.9984	9.72643	22.9482	8.67e-06	0.841144
Solyc04g011580	14.9549	18.3223	16.1851	12.2406	8.04149	9.35245	24.4484	26.8757	26.061	15.5963	15.8308	16.5941	16.4874	9.87819	25.7951	16.007	1.55e-05	1.16e-06
Solyc04g011600	0	0	0	0	0	0	0.0373429	0.0979379	0.212548	0.485944	0.552653	0.654826	0	0	0.115943	0.564474	0.1041	5.45e-05
Solyc04g011750	23.2896	28.158	29.2139	29.4108	95.4086	62.7399	0.191637	2.0104	2.07244	12.6389	15.835	12.6017	26.8872	62.5198	1.42483	13.6919	5.58e-05	0.07101
Solyc04g011910	0	0.188085	0.170919	1.69269	3.31598	2.21326	0.632353	0	0.359921	0.0935093	0	0.115506	0.119668	2.40731	0.330758	0.0696719	0.693501	0.000383728
Solyc04g012020	6.17285	3.64851	5.67002	3.01386	4.55149	4.1641	1.91109	4.07965	2.68143	1.3933	1.3703	1.46127	5.1638	3.90982	2.89072	1.40829	0.0649655	0.00175214
Solyc04g012030	20.1341	21.107	19.4458	12.7415	10.9952	13.1627	19.008	19.9942	18.5667	8.14833	6.55375	8.09393	20.229	12.2998	19.1896	7.59867	0.965009	0.00411781
Solyc04g012050	21.6966	39.5156	31.5277	53.5063	85.1135	69.5451	1.32149	6.7006	3.10894	22.4077	9.99595	17.8303	30.9133	69.3883	3.71034	16.7447	2.79e-11	0.000187531
Solyc04g012060	20.6204	22.1912	20.6376	12.0943	12.9201	11.6293	17.6485	23.4006	21.0092	4.45179	4.41232	4.19201	21.1497	12.2146	20.6861	4.35204	1	1.92e-17
Solyc04g012160	2.52737	3.14935	3.25218	5.01012	5.39402	5.61507	4.93318	6.20607	3.88078	5.10054	6.33134	4.74727	2.9763	5.33973	5.00668	5.39305	0.00621752	0.980175
Solyc04g014210	4.56935	5.27426	5.47079	5.94147	4.92688	5.33094	8.74518	8.27992	8.59022	7.02067	6.00992	6.52627	5.1048	5.39977	8.53844	6.51895	3e-06	0.0694074
Solyc04g014220	4.97349	6.55505	5.67041	6.55478	8.82441	7.41688	2.80779	2.98724	1.56798	5.67182	4.57351	3.79334	5.73298	7.59869	2.45433	4.67955	1.68e-05	0.0513408
Solyc04g014370	22.2591	21.1258	21.6807	37.3185	36.1464	36.2546	38.3138	27.6185	36.3456	38.7982	39.6529	35.688	21.6885	36.5731	34.0926	38.0464	3.4e-05	0.675589
Solyc04g014380	0.156368	0	0.131458	1.20546	1.62526	1.70228	0.364769	0.425185	0.3691	1.81	0.874736	1.45104	0.095942	1.511	0.386352	1.37859	0.00264028	1
Solyc04g014450	18.2093	16.0295	15.3085	11.8175	13.3703	12.4479	30.4498	26.4304	30.4275	8.9094	9.13217	9.44815	16.5158	12.5452	29.1026	9.16324	1.89e-07	0.0930244
Solyc04g014470	0.253586	1.2903	1.11924	0.0586477	0.0608245	0.159267	0.0492963	0.193932	0	1.25383	2.24947	1.51276	0.887711	0.092913	0.0810759	1.67202	0.00169258	7.32e-05
Solyc04g014530	12.3376	18.6866	18.5415	8.48437	7.96125	7.58877	19.2721	30.282	25.901	24.9081	31.6209	25.9911	16.5219	8.01146	25.1517	27.5067	0.0736559	8.34e-11
Solyc04g014540	12.5002	9.53555	11.7073	20.8962	15.2544	17.2628	23.7885	20.1256	21.7415	17.6517	19.4535	18.5646	11.2477	17.8045	21.8852	18.5566	1.3e-06	0.793622
Solyc04g014600	62.2424	44.7415	54.1618	16.636	14.3221	15.4248	16.7665	25.28	22.8726	25.4159	35.8305	28.6173	53.7152	15.461	21.6397	29.9546	2.19e-06	0.00108957
Solyc04g014680	60.7781	58.9185	60.9845	43.5243	28.6432	35.1009	89.3656	86.3536	90.0312	40.1121	48.9335	44.5179	60.227	35.7562	88.5835	44.5212	9.56e-05	0.0402102
Solyc04g014810	28.6359	28.6915	25.9834	35.748	29.0062	31.8843	49.8868	44.7941	48.9993	26.0154	24.7732	24.414	27.7703	32.2128	47.8934	25.0675	2.36e-08	0.172394
Solyc04g014850	1.63593	2.2982	2.03752	0.504463	0.63945	0.558127	0.518254	0.988514	0.482693	0.167208	0.92968	0.447508	1.99055	0.567347	0.663154	0.514799	0.00276547	0.878892
Solyc04g014990	6.6749	5.11049	4.83757	6.17492	2.42914	2.31296	11.9914	4.45926	6.51966	14.08	10.595	10.0692	5.54099	3.63901	7.65678	11.5814	0.449448	0.000728444
Solyc04g015030	134.77	122.776	126.566	37.616	66.0574	50.3449	83.6523	125.785	103.01	26.0167	25.8366	24.5544	128.038	51.3395	104.149	25.4692	0.372279	0.00019293
Solyc04g015210	8.56828	9.85435	9.64382	9.63737	11.2304	11.1549	5.60677	6.27813	7.04562	6.16982	5.11871	5.85223	9.35548	10.6742	6.31017	5.71359	0.00315112	7.47e-06
Solyc04g015270	84.1975	85.1795	81.792	76.2417	63.68	67.4141	125.776	105.814	115.179	59.6096	65.733	61.0748	83.723	69.112	115.59	62.1391	0.000752943	0.806202
Solyc04g015450	11.5722	10.4447	10.7833	11.8369	10.5611	11.7129	16.8751	15.5733	15.4345	14.7849	14.3156	14.0045	10.9334	11.3703	15.961	14.3684	0.000897881	0.0344938
Solyc04g015460	3.97667	4.73728	4.6713	6.87885	8.23173	8.02877	1.24959	2.13855	1.63947	6.65222	4.12703	5.53996	4.46175	7.71312	1.67587	5.43974	1.76e-10	0.187678
Solyc04g015520	2.70386	2.14409	3.01538	16.9478	15.7768	15.7111	7.59472	7.31467	7.86398	26.04	31.1157	26.6166	2.62111	16.1452	7.59112	27.9241	1.55e-11	5.81e-05
Solyc04g015560	16.5056	14.6917	15.2051	45.2636	35.5869	40.4809	15.2071	12.932	13.1135	14.5746	11.7746	14.9957	15.4675	40.4438	13.7509	13.7816	0.687593	9.66e-21
Solyc04g015620	58.4247	64.5932	60.9836	28.7366	22.5883	27.2724	52.1325	67.3013	55.0442	9.47175	8.09918	9.30076	61.3338	26.1991	58.1593	8.95723	0.890817	3.29e-19
Solyc04g015710	1.17347	0.685653	0.623076	0.857031	1.36289	1.293	0.336176	0.692747	0.601367	0.198849	0.414601	0.245626	0.827401	1.17097	0.54343	0.286358	0.581258	0.00178704
Solyc04g015740	15.0479	14.7418	14.6306	14.43	9.30214	13.1391	21.8562	20.3027	20.7109	12.0277	12.1429	12.9456	14.8068	12.2904	20.9566	12.3721	0.00180521	0.863558
Solyc04g015750	26.8295	23.0129	23.7251	16.3167	10.1375	13.4943	54.1261	57.6363	55.8389	29.9209	33.7179	31.3045	24.5225	13.3162	55.8671	31.6478	4.69e-19	3.22e-20
Solyc04g015850	36.6244	36.3341	38.7304	25.5837	21.1875	19.4602	57.0631	46.9758	51.6658	24.1896	29.1926	26.3283	37.2296	22.0771	51.9016	26.5702	0.00250172	0.122602
Solyc04g016160	2.36409	2.45569	2.51051	2.26374	3.14362	2.91748	1.29003	1.4802	1.28495	1.54518	0.994357	1.34314	2.44343	2.77495	1.35172	1.29423	0.0199453	0.00460007
Solyc04g016190	1.20101	1.2121	0.826108	0.252511	0.15713	0.228577	0.127349	0.166997	0.0966456	1.1299	1.15175	1.02352	1.07974	0.212739	0.13033	1.10172	2.14e-05	0.000272687
Solyc04g016220	71.4512	59.1364	58.17	56.5569	40.9581	50.3767	70.4301	68.7114	69.1781	79.8907	74.4415	75.3713	62.9192	49.2972	69.4399	76.5678	0.433026	5.43e-06
Solyc04g016270	27.9909	29.0236	27.7961	57.1759	67.9494	64.4992	14.1694	27.967	19.2893	35.4258	34.2293	38.4229	28.2702	63.2082	20.4753	36.026	0.046802	0.000298615
Solyc04g016330	105.153	107.036	106.313	155.293	147.732	148.938	148.731	142.759	148.06	129.636	109.391	120.214	106.167	150.654	146.517	119.747	0.000989244	0.254509
Solyc04g016470	0.118739	0.0549249	0.049912	1.15337	1.13922	1.14349	0.415486	0.242152	0.262762	16.9302	35.5273	24.6906	0.0745254	1.14536	0.3068	25.7161	0.309215	0.000497231
Solyc04g016480	1.58135	0.777199	0.581631	6.81164	6.0688	6.57985	2.38243	2.26754	2.4496	9.15987	8.05641	9.01241	0.980062	6.48676	2.36652	8.7429	1.82e-05	0.0514486
Solyc04g017690	601.682	579.054	581.512	494.094	530.774	514.604	213.692	341.079	265.184	432.737	255.108	370.039	587.416	513.157	273.318	352.628	7.39e-12	0.0555539
Solyc04g024430	25.2265	25.6147	20.6167	18.1328	23.6971	19.064	10.9356	21.8689	18.2062	8.4494	6.32192	8.33965	23.8193	20.298	17.0036	7.70366	0.150807	1.15e-05
Solyc04g024960	46.8394	46.0599	45.436	22.726	58.138	42.2411	48.1378	29.0574	37.9817	10.9977	23.2445	14.5153	46.1117	41.035	38.3923	16.2525	0.86933	0.00679484
Solyc04g025530	39.3299	66.5084	50.4254	73.2831	135.318	104.403	9.29468	15.9017	12.1355	74.7821	52.7133	68.1059	52.0879	104.335	12.444	65.2005	1.57e-06	0.40115
Solyc04g025650	24.5732	23.653	25.0689	118.414	98.3846	108.994	14.6851	21.2841	20.1385	55.8765	66.089	60.2678	24.4317	108.597	18.7026	60.7445	0.0432609	4.37e-07
Solyc04g025870	9.6971	10.2171	9.71693	11.5759	12.1935	11.4835	15.1949	14.2326	13.1138	10.9138	8.97064	10.3926	9.87704	11.751	14.1805	10.0923	0.00136768	0.758747
Solyc04g028580	0.88353	2.31592	1.36177	2.86072	3.10818	3.51443	3.20611	3.30336	3.19348	2.57371	2.18885	2.80267	1.52041	3.16111	3.23431	2.52174	0.00541264	0.767893
Solyc04g039980	1.0194	0.88414	1.0177	0.766223	1.58932	1.12043	0.69359	1.10443	1.07154	2.63738	2.62728	2.60624	0.973747	1.15866	0.956518	2.62364	1	0.0051654
Solyc04g039990	2.09926	1.85578	1.49031	3.19353	3.31206	3.1643	1.52353	3.4249	2.31243	6.9519	4.4737	6.46696	1.81512	3.2233	2.42029	5.96419	0.415783	0.00151252
Solyc04g040160	39.2161	34.6623	33.6884	29.429	22.7036	26.0789	50.9197	62.9409	54.836	37.4093	30.6143	35.5977	35.8556	26.0705	56.2322	34.5404	8.5e-06	0.00245897
Solyc04g040180	35.7086	29.4707	33.9535	76.1243	94.6604	84.696	7.70403	16.9077	11.1451	33.5758	27.712	29.8645	33.0443	85.1602	11.919	30.3841	2.27e-13	1.23e-11
Solyc04g040220	1.61994	2.31222	1.51752	0.385354	0.7105	0.620141	1.00772	0.896699	0.860356	0.212881	0.0443858	0.131479	1.81656	0.571998	0.92159	0.129582	0.0765932	0.00552517
Solyc04g045530	9.92441	10.9056	10.7329	17.8879	15.6014	17.363	6.77511	8.50434	7.38255	12.2796	9.07056	10.9593	10.521	16.9508	7.554	10.7698	0.0327625	0.0084238
Solyc04g045540	11.5494	14.0035	12.7255	19.1832	14.8585	14.8738	19.9344	18.468	18.2779	12.5156	15.6068	14.7639	12.7595	16.3052	18.8935	14.2954	0.00598804	0.75743
Solyc04g048900	99.4426	122.132	111.497	217.964	268.242	243.969	24.1863	46.7997	35.1109	367.163	247.179	329.228	111.024	243.392	35.3656	314.523	3.95e-13	0.0934059
Solyc04g048950	5.59674	7.26227	6.41615	7.43007	10.1466	9.52573	2.93899	3.11284	3.53863	6.51905	3.20638	6.42143	6.42505	9.03414	3.19682	5.38229	0.0015929	0.109583
Solyc04g049090	1.02032	1.96337	1.40676	0.377556	0.587354	0.273417	0.285619	0.166463	0	0.0187716	0.0391389	0.0695622	1.46348	0.412776	0.150694	0.0424909	1.6e-05	0.00145503
Solyc04g049140	24.875	29.3669	27.467	29.194	35.6998	32.8523	15.397	20.8846	18.6045	16.7253	19.5427	18.4918	27.2363	32.582	18.2954	18.2533	0.000258541	4.41e-07
Solyc04g049360	4.32464	4.63377	3.82059	6.93907	6.75122	6.99749	3.57177	3.46301	3.6334	4.46141	3.51464	4.24771	4.25966	6.89593	3.55606	4.07459	0.474025	0.00195525
Solyc04g049380	6.13299	7.63442	6.74868	8.8817	6.31547	7.42142	9.28819	11.3614	10.289	9.99845	8.776	8.73838	6.8387	7.53953	10.3129	9.17094	0.00172961	0.0995496
Solyc04g049840	5.64372	5.24756	5.58337	5.16824	4.56699	4.84547	9.28675	10.2888	9.66333	5.45379	4.29154	5.31167	5.49155	4.86023	9.7463	5.019	5.15e-06	0.673552
Solyc04g050050	3.5009	3.28198	3.33563	4.23185	3.2693	2.8926	7.07786	5.75925	7.51999	1.93226	1.79057	2.65201	3.37283	3.46458	6.7857	2.12495	1.98e-05	0.059344
Solyc04g050140	8.37312	7.93246	7.54691	20.1096	24.1389	22.9905	4.4762	5.37722	4.52539	20.1631	12.9325	17.6334	7.95083	22.413	4.79294	16.9096	0.00355474	0.394493
Solyc04g050520	3.30372	6.42713	5.12635	7.40486	3.85796	5.77029	8.67565	11.3382	9.95954	5.04483	3.89239	4.54765	4.9524	5.6777	9.99112	4.49496	0.000516817	0.670117
Solyc04g050620	0.622779	0.946537	0.897548	16.7901	11.8649	13.8576	2.66346	2.63085	3.18947	22.2198	17.8745	22.1394	0.822288	14.1709	2.82793	20.7446	1.74e-10	0.002505
Solyc04g050730	84.5734	76.5273	84.3862	1.14286	1.03712	1.42249	81.6537	71.226	73.4952	0.37881	0.296183	0.467921	81.829	1.20082	75.4583	0.380972	0.838633	1.94e-05
Solyc04g050790	5.90383	6.80333	6.09534	1.43726	2.18623	1.38777	2.01349	2.74597	1.74197	0.762227	2.68186	1.47115	6.2675	1.67042	2.16714	1.63841	7.28e-05	0.982706
Solyc04g050930	17.0507	12.1719	13.8177	5.34632	4.08975	5.32011	19.5689	23.2791	20.535	7.37108	8.56878	8.10374	14.3468	4.91872	21.1277	8.01453	0.0020404	0.000235101
Solyc04g051350	11.133	12.0689	11.4954	10.616	10.4348	9.56194	10.7212	11.2356	10.2336	4.63475	5.80358	4.41136	11.5657	10.2042	10.7301	4.9499	0.862733	2.12e-08
Solyc04g051360	168.852	222.321	195.792	172.931	203.816	189.839	49.5167	70.4418	62.9991	211.087	179.543	202.423	195.655	188.862	60.9858	197.685	8.69e-35	0.467346
Solyc04g051560	0.628717	0.634523	0.720766	2.06212	0.767722	0.957264	1.8222	2.0981	2.12491	1.62989	0.931804	0.876764	0.661335	1.26237	2.01507	1.14615	0.000816648	1
Solyc04g051690	0.418261	0.29021	0.0879078	0.0967327	0.100323	0.262693	0.406543	0.426491	0.277675	9.71502	10.4288	11.0499	0.26546	0.153249	0.370236	10.3979	0.845806	2.32e-33
Solyc04g051800	44.7561	41.2181	42.7308	28.4851	20.6657	24.0904	73.3806	75.2063	76.4442	38.8302	44.4178	42.314	42.9017	24.4137	75.0104	41.854	3.82e-09	1.62e-08
Solyc04g051820	85.4101	89.4595	88.9123	125.458	106.885	108.716	79.4656	127.682	100.321	168.887	186.891	174.184	87.9273	113.686	102.49	176.654	0.362268	3.56e-05
Solyc04g053130	28.6679	26.6003	26.9618	14.0079	11.3447	11.1842	21.8288	32.0077	30.0446	25.4323	23.2501	24.7936	27.41	12.1789	27.9604	24.492	0.991716	2.05e-09
Solyc04g054180	43.5085	53.5491	48.0536	45.6041	56.1823	49.7238	32.8565	43.2825	37.5305	33.5669	32.6577	33.2418	48.3704	50.5034	37.8898	33.1555	0.0561383	0.00208395
Solyc04g054190	53.4279	49.3092	50.6594	42.8397	30.4608	38.0542	90.5459	90.646	92.5987	50.5785	58.0027	51.1073	51.1322	37.1182	91.2636	53.2295	6.59e-10	0.000220384
Solyc04g054340	277.995	305.017	291.754	137.027	281.599	193.572	60.3087	220.507	143.229	43.3668	59.5023	49.9396	291.589	204.066	141.348	50.9362	0.0310422	4.96e-05
Solyc04g054370	41.7091	41.2918	43.734	16.3737	24.3646	18.3016	34.9457	30.1318	36.5111	8.63628	11.2173	11.28	42.245	19.68	33.8629	10.3779	0.29037	0.00013918
Solyc04g054480	79.9432	84.8854	82.5671	74.8876	61.0149	69.1929	121.741	101.659	111.319	71.471	63.8349	68.6781	82.4652	68.3651	111.573	67.9947	0.00141111	0.808607
Solyc04g054500	126.912	93.0042	110.263	174.145	190.269	178.616	33.5205	33.3493	35.6537	87.4627	84.9952	85.0115	110.059	181.01	34.1745	85.8231	4e-31	1.91e-11
Solyc04g054760	16.3749	12.2287	15.1761	4.654	4.44817	4.4607	8.51418	6.03509	8.819	3.76577	2.36496	2.6901	14.5932	4.52096	7.78942	2.94027	0.00113513	0.236309
Solyc04g054890	6.27166	7.14577	7.90887	8.06156	8.51912	8.12673	6.05746	6.96725	7.62601	5.14676	4.4317	6.00116	7.10876	8.2358	6.88357	5.19321	1	0.00962567
Solyc04g054950	1.74008	4.21615	2.71678	17.0939	39.5906	26.2983	0.193295	0.929404	0.660115	16.8833	18.7532	20.0547	2.891	27.6609	0.594271	18.5637	0.00422364	0.710434
Solyc04g054990	183.663	200.407	193.612	82.5561	90.6608	90.8829	179.413	247.746	216.468	112.048	159.015	127.694	192.561	88.0333	214.542	132.919	0.639879	0.00340955
Solyc04g055000	3.17684	5.65478	4.36112	23.4738	21.49	22.899	5.25324	3.28035	4.841	7.71275	11.8391	8.93309	4.39758	22.6209	4.4582	9.49499	0.962582	1.99e-09
Solyc04g055160	44.4755	54.8821	51.4914	14.3082	10.4205	12.3188	29.5056	33.2244	32.7361	8.85277	8.37207	8.16242	50.283	12.3492	31.822	8.46242	0.00015822	0.0361402
Solyc04g055250	22.009	22.8965	20.3029	13.0719	8.2164	10.9723	25.9706	27.6815	31.3073	16.2676	17.0822	16.5912	21.7362	10.7535	28.3198	16.647	0.0592139	0.000861708
Solyc04g056580	7.89926	7.23551	8.35044	6.43934	4.72736	7.0734	8.93988	8.53319	9.20756	16.3315	14.0255	15.5077	7.8284	6.08003	8.89354	15.2882	0.583951	5.99e-11
Solyc04g057930	46.6205	44.0348	45.7946	63.5884	62.1682	62.9322	72.0558	56.7756	63.2119	62.9395	54.5273	59.265	45.4833	62.8963	64.0144	58.9106	0.000359637	1
Solyc04g057940	0.930254	1.04502	0.907752	3.51913	3.61787	3.61682	0.775022	0.677541	0.852844	5.81438	5.83053	5.45504	0.96101	3.5846	0.768469	5.69998	0.477387	0.000227257
Solyc04g057980	6.73717	4.61388	7.64999	5.90876	6.88358	7.83989	10.0012	12.9365	11.5399	18.6326	19.2148	17.2494	6.33368	6.87741	11.4925	18.3656	0.000266763	4.23e-12
Solyc04g058170	4.7192	9.33396	4.78827	11.1401	9.68	9.81165	8.22495	8.46258	5.18562	27.1695	33.0841	29.4929	6.28048	10.2106	7.29105	29.9155	0.684517	6.84e-10
Solyc04g063210	11.4351	7.60545	8.93796	5.03197	4.21057	4.1927	5.23896	5.60947	5.36196	4.00861	3.91225	4.31948	9.32618	4.47842	5.40346	4.08011	0.0029413	1
Solyc04g063350	23.8791	29.282	24.2136	24.4872	21.046	21.8408	25.6193	28.3117	25.7621	10.8837	9.64854	10.1076	25.7916	22.458	26.5643	10.2133	0.902008	3.18e-10
Solyc04g064530	1.57338	1.80216	1.25975	4.50521	12.8671	8.09365	1.04867	2.13912	1.06112	34.9429	25.1476	32.436	1.5451	8.48867	1.4163	30.8422	0.972642	2.7e-07
Solyc04g064620	52.5027	63.5336	53.1601	32.8999	28.6058	32.0281	51.4937	64.79	57.1256	21.7511	18.8167	21.6859	56.3988	31.1779	57.8031	20.7512	0.946778	0.00920586
Solyc04g064670	15.8558	13.2849	13.7324	10.4061	10.8497	8.9187	18.5637	18.1201	19.7551	17.5852	16.5826	18.7645	14.291	10.0581	18.813	17.6441	0.0405121	1.34e-06
Solyc04g064690	23.1165	14.919	19.1247	55.9866	49.8873	51.8098	48.2992	43.2663	46.0804	27.4974	18.1699	24.3857	19.0534	52.5613	45.882	23.351	9.49e-18	6.55e-11
Solyc04g064760	2.43015	2.35527	2.14031	11.8116	9.95541	10.5305	3.41938	1.80931	2.86814	1.29515	0.924797	1.35876	2.30858	10.7658	2.69894	1.1929	0.441224	2.33e-41
Solyc04g070960	4.48057	6.08539	4.16753	2.29295	2.83537	2.39495	1.48257	1.4581	1.43454	1.27156	1.2799	1.08323	4.91116	2.50776	1.4584	1.21157	2.37e-05	0.0582888
Solyc04g070970	2.93096	2.24503	2.06663	3.23621	3.68893	3.37813	11.2239	13.3685	12.0793	19.337	13.2075	17.2966	2.41421	3.43443	12.2239	16.6137	1.17e-26	1.14e-27
Solyc04g071120	4.01463	5.28147	5.63548	3.33911	3.8871	4.34888	1.86158	3.22983	2.9668	2.27002	0.812381	2.57384	4.97719	3.85836	2.68607	1.88541	0.00752234	0.020822
Solyc04g071150	15.4918	17.3614	15.7009	8.52365	7.88668	8.16963	20.4752	19.1817	19.2701	18.1874	22.3064	20.2077	16.1847	8.19332	19.6423	20.2338	0.0997906	4.94e-19
Solyc04g071340	7.56613	8.20081	6.8125	7.41356	7.77462	9.37274	7.41509	10.1345	9.07509	13.8582	10.9481	12.5144	7.52648	8.18697	8.87489	12.4402	0.376915	0.000484653
Solyc04g071440	23.5835	25.3162	23.8603	12.9397	16.0728	13.4839	18.4963	22.2232	18.5	9.83718	8.11066	9.24052	24.2533	14.1654	19.7398	9.06279	0.189932	0.00569679
Solyc04g071480	107.187	64.9534	85.1975	47.27	24.4492	36.7397	106.533	118.136	117.494	59.0269	93.217	70.5616	85.7791	36.153	114.054	74.2685	0.252121	0.000797952
Solyc04g071540	8.141	5.95285	5.61876	5.98549	5.69603	6.04335	10.8362	9.56993	10.0698	5.03614	5.2502	4.58485	6.57087	5.90829	10.1586	4.95706	0.000696112	0.608089
Solyc04g071610	3841.12	2989.43	3334.54	15743.9	22274.5	18819.7	5677.86	6996.98	6104	19629.1	24301.7	20957.6	3388.37	18946	6259.61	21629.5	0.00131757	0.604019
Solyc04g071620	119.938	67.2307	93.7852	858.295	1005.22	918.99	26.7424	59.9154	44.2103	697.31	627.136	658.344	93.6513	927.503	43.6227	660.93	6.73e-15	0.0197872
Solyc04g071650	208.872	214.312	209.302	250.653	178.676	215.432	386.068	335.224	364.856	262.043	271.653	265.327	210.829	214.92	362.049	266.341	1.45e-09	0.019434
Solyc04g071660	3.09885	4.84331	4.04562	4.56915	5.85494	5.10146	2.72214	3.09512	2.4528	1.7269	2.66748	1.95888	3.99592	5.17518	2.75669	2.11775	0.0806698	7.19e-07
Solyc04g071670	11.3987	7.99988	6.93931	10.5449	13.1989	13.1661	7.02965	4.40871	6.26263	4.51962	3.39244	4.01963	8.77929	12.3033	5.90033	3.97723	0.524233	0.00235829
Solyc04g071680	1.80508	2.15807	1.56422	2.18367	3.19725	2.6511	0.431878	0.594653	0.712866	1.60938	1.49136	1.76708	1.84245	2.67734	0.579799	1.62261	1.02e-07	0.0545568
Solyc04g071770	74.3809	71.2074	71.5557	213.613	277.535	238.4	6.75262	14.2449	10.3128	176.91	155.437	170.506	72.3813	243.183	10.4368	167.618	6.07e-46	0.078981
Solyc04g071800	15.6071	11.0746	13.7735	97.3244	75.1439	86.9365	42.6662	30.1203	36.8881	98.5994	100.302	100.044	13.4851	86.4683	36.5582	99.6487	4.66e-25	0.143816
Solyc04g072000	58.0824	100.507	80.2795	79.4917	183.37	126.485	7.10816	9.89478	8.21611	69.7298	37.0886	56.5298	79.623	129.782	8.40635	54.4494	4.27e-07	0.188368
Solyc04g072020	56.1393	68.34	63.5316	99.7807	97.6686	104.033	23.6987	28.3043	27.5793	133.378	123.754	130.284	62.6703	100.494	26.5274	129.139	9.52e-18	0.0066022
Solyc04g072070	21.3645	18.6114	20.1277	4.76802	11.4054	7.79682	31.6742	44.7565	36.866	62.6678	57.2397	62.9102	20.0345	7.99007	37.7656	60.9392	3.8e-08	2.41e-70
Solyc04g072160	309.176	356.86	337.431	93.9473	76.3435	88.1925	170.803	230.457	194.657	46.5555	54.7464	51.0015	334.489	86.1611	198.639	50.7678	1.46e-07	4.38e-06
Solyc04g072260	1.32773	1.99603	1.78849	2.47982	2.36437	2.5101	2.35425	2.26668	2.39951	1.83899	1.63983	1.77727	1.70408	2.45143	2.34015	1.75203	0.00987447	0.0543195
Solyc04g072760	0	0	0	0.18401	0.222646	0.166569	0.257782	0.338038	0.205414	0.823384	0.794797	0.75339	0	0.191075	0.267078	0.790524	3.71e-05	0.00150178
Solyc04g072800	90.6459	98.1859	91.3288	121.334	114.957	110.096	73.8909	54.2296	66.7375	92.701	74.1029	87.7584	93.3869	115.463	64.9527	84.8541	0.00328571	0.074193
Solyc04g072830	6.60385	9.01984	7.99991	10.6069	7.90745	10.233	11.6045	10.3923	10.9316	9.14809	6.28315	9.11392	7.87453	9.58243	10.9761	8.18172	0.00969161	0.803764
Solyc04g072850	35.7954	33.895	35.7112	48.2197	40.4759	43.99	49.2066	49.5649	46.7818	35.4936	33.6308	34.7806	35.1338	44.2286	48.5178	34.635	0.00160417	0.177152
Solyc04g072890	36.7045	29.9047	32.1382	19.0695	15.5295	17.0229	57.3781	46.4072	50.315	19.2687	23.0096	20.3665	32.9158	17.2073	51.3668	20.8816	0.000152117	0.166654
Solyc04g072900	506.058	327.693	414.014	326.163	315.977	322.699	277.68	236.233	259.262	420.11	479.941	441.923	415.922	321.613	257.725	447.325	0.00257746	0.0203763
Solyc04g072930	55.2183	60.2337	56.7519	83.3117	95.5331	89.7203	35.1303	42.4005	39.9909	65.5093	69.8385	67.6388	57.4013	89.5217	39.1739	67.6622	0.00110952	0.083319
Solyc04g074030	0.435199	0.568401	0.688699	0.0710472	0.122807	0.0857509	0.398124	0.757007	0.430547	1.71908	0.491001	1.19264	0.5641	0.0932017	0.528559	1.13424	1	5.18e-05
Solyc04g074050	1.2565	1.32094	1.29641	1.16238	1.4521	1.74571	0.421902	0.960915	0.454997	1.20837	0.629868	0.924783	1.29128	1.4534	0.612605	0.921009	0.00466001	0.278429
Solyc04g074080	71.2787	60.3193	67.0909	148.236	145.71	149.389	81.8799	68.1738	74.1336	110.697	65.933	96.7339	66.2296	147.779	74.7291	91.1212	0.37237	0.00265653
Solyc04g074100	50.2726	64.2358	54.7472	56.711	65.464	61.4016	42.8301	41.6006	40.8698	35.0904	37.2939	36.5159	56.4185	61.1922	41.7668	36.3001	0.0225382	3.46e-05
Solyc04g074180	11.2199	10.8341	10.4545	4.15181	3.207	3.3668	15.2133	15.8978	15.3319	5.07454	7.19561	5.88315	10.8362	3.5752	15.481	6.0511	0.00204687	1.97e-05
Solyc04g074230	333.959	364.549	348.921	482.347	555.59	500.65	211.233	293.145	246.458	319.765	316.075	319.485	349.143	512.863	250.279	318.442	0.00155252	5.74e-05
Solyc04g074360	8.04603	9.37706	8.69694	2.12667	4.9626	3.71894	0.12188	0.692575	0.554971	1.63409	0.300625	0.712408	8.70668	3.60274	0.456475	0.882373	6.13e-27	1.18e-05
Solyc04g074390	2.816	4.97351	4.08915	2.98398	5.4035	5.01643	0.199062	0.469866	0.453208	2.35491	1.7676	1.89077	3.95955	4.46797	0.374045	2.00443	4.6e-12	0.046586
Solyc04g074440	152.241	62.9795	103.928	22.2887	8.84303	14.9629	160.44	139.161	146.211	34.4721	90.638	56.4995	106.383	15.3649	148.604	60.5365	0.459893	0.000179492
Solyc04g074450	320.13	120.581	213.97	43.5185	10.3496	27.8473	363.461	334.369	353.944	66.4025	209.853	119.072	218.227	27.2384	350.591	131.776	0.281931	4.17e-05
Solyc04g074480	147.295	137.853	144.818	187.891	201.329	191.934	90.6102	89.6313	86.4268	241.505	300.435	261.099	143.322	193.718	88.8894	267.68	0.000265206	0.00830999
Solyc04g074490	28.5594	32.9566	31.2001	44.3682	24.1088	34.0994	32.2322	33.5205	32.873	49.1546	46.3808	48.8638	30.9054	34.1921	32.8752	48.1331	0.785344	0.004705
Solyc04g074580	526.64	521.2	507.809	367.292	314.007	335.29	308.437	320.414	323.544	359.564	365.368	357.691	518.55	338.863	317.465	360.874	2.43e-06	0.473575
Solyc04g074640	5.79003	5.67476	5.5424	5.09116	5.22513	5.13668	3.34326	7.30688	5.02369	9.07033	9.07103	9.087	5.66906	5.15099	5.22461	9.07612	0.81291	0.000140458
Solyc04g074670	25.2308	27.8739	25.1113	18.2476	24.0825	20.6204	12.7087	15.3833	15.0426	12.0235	7.1923	10.2707	26.072	20.9835	14.3782	9.82885	3.2e-07	3.3e-08
Solyc04g074700	118.649	128.252	120.307	128.666	104.059	112.204	26.7184	46.7541	32.8703	74.5677	72.9057	73.8416	122.403	114.977	35.4476	73.7717	3.63e-38	0.000435706
Solyc04g074720	8.07562	8.16031	8.56728	12.6068	10.7457	10.8484	12.0731	11.2244	11.1905	12.9449	12.7691	12.549	8.26774	11.4003	11.496	12.7543	0.00494129	0.2937
Solyc04g074770	73.7064	71.426	72.7337	36.8447	33.1755	35.5799	23.8397	36.6862	31.5991	34.9633	40.544	35.9105	72.6221	35.2001	30.7083	37.1393	1.03e-16	0.654393
Solyc04g074810	24.9762	16.287	18.2901	0.794454	0.892603	0.659225	3.1163	4.52434	3.67416	0.724152	0.960822	1.01648	19.8511	0.782094	3.7716	0.900484	1.11e-05	0.914563
Solyc04g074850	34.0367	28.231	30.2019	41.2118	39.9507	38.5022	54.4805	41.939	47.5187	44.0311	38.3174	41.3136	30.8232	39.8882	47.9794	41.2207	9.21e-06	0.590301
Solyc04g074870	13.6222	13.7005	12.6402	11.0855	14.8592	13.7741	9.9332	11.0085	10.7071	7.48737	7.53458	7.80359	13.321	13.2396	10.5496	7.60851	0.225133	0.000561763
Solyc04g075000	33.054	32.1488	32.672	47.1274	61.5026	53.2934	21.8251	21.9629	22.2965	18.1585	20.4585	19.8016	32.6249	53.9745	22.0282	19.4729	0.00576221	9.46e-16
Solyc04g076220	3.9734	3.7292	2.85631	12.8918	20.9395	16.2511	0.0447778	0.41103	0.152919	6.54207	11.3209	8.04831	3.51963	16.6941	0.202909	8.63709	4.06e-11	0.139455
Solyc04g076340	9.21048	8.77007	9.82622	3.33847	2.68722	2.97694	21.2765	21.4197	23.4097	6.39162	11.777	8.81323	9.26892	3.00087	22.0353	8.99395	2.82e-09	4.37e-11
Solyc04g076480	2.96808	3.5304	3.81628	3.29952	2.91946	3.57161	7.79658	5.64604	6.75582	3.16623	2.91811	3.2167	3.43825	3.26353	6.73281	3.10035	7.62e-07	1
Solyc04g076490	0.531159	1.76901	0.625163	2.40773	1.63075	2.09056	1.89991	3.57463	2.77399	1.53911	1.12063	1.14674	0.975112	2.04301	2.74951	1.26883	0.00158479	0.380393
Solyc04g076520	21.487	22.6214	21.6496	26.1526	26.149	25.9868	22.5195	23.8564	24.8083	36.2432	31.9019	33.5768	21.9193	26.0961	23.728	33.9073	0.620453	0.00718337
Solyc04g076550	1.39521	4.3719	2.3459	8.28544	2.63402	5.38954	7.27929	7.43454	7.96773	5.73405	3.62551	5.06289	2.70433	5.43634	7.56052	4.80748	0.00153948	1
Solyc04g076610	221.296	257.23	238.918	224.834	326.169	263.293	44.8896	99.4944	73.4268	205.743	126.519	180.515	239.148	271.432	72.6036	170.925	1.07e-11	0.129792
Solyc04g076620	13.908	20.1707	16.9977	20.5027	15.8001	18.1365	24.0291	24.9696	24.2851	19.8018	13.8286	17.7337	17.0255	18.1464	24.4279	17.1214	0.000836446	0.975731
Solyc04g076630	14.4976	16.4274	16.6917	12.9611	14.161	13.4267	16.1961	17.9916	17.5416	1.80917	0.898129	1.72396	15.8722	13.5163	17.2431	1.47709	0.672979	7.67e-58
Solyc04g076640	0.0398577	0	0	0.331849	0.458888	0.166887	0.0619857	0.0406419	0.105843	0	0	0	0.0132859	0.319208	0.0694901	0	0.496963	0.00103212
Solyc04g076660	7.1777	6.2399	7.30785	8.54197	5.57149	7.06785	11.4711	11.0336	10.504	7.33263	8.57822	7.82802	6.90848	7.06044	11.0029	7.91296	0.000279026	0.466091
Solyc04g076780	17.0866	16.3417	16.3583	6.10329	7.02989	7.02695	10.6385	13.8886	13.1331	3.31415	2.799	3.19556	16.5955	6.72004	12.5534	3.1029	0.0523401	8.3e-08
Solyc04g076820	136.834	115.891	129.506	128.425	165.032	147.152	158.68	117.259	136.643	61.7484	69.8922	63.5007	127.41	146.87	137.527	65.0471	0.643633	1.25e-08
Solyc04g076860	48.8443	56.7002	52.4289	23.8094	19.8902	21.458	48.5811	45.3065	47.1662	14.1272	11.3373	13.0799	52.6578	21.7192	47.0179	12.8481	0.608611	5.99e-05
Solyc04g076870	24.1798	25.1221	22.7941	16.1271	18.937	17.5464	29.3923	35.5947	32.4203	23.592	23.7106	24.6181	24.032	17.5368	32.4691	23.9736	0.00949779	0.00260824
Solyc04g076980	43.8699	69.2752	55.1101	77.669	77.8304	77.8027	31.9562	36.8277	33.1973	38.2971	31.009	38.1385	56.0851	77.7674	33.9937	35.8149	1.79e-05	5.92e-10
Solyc04g076990	136.368	150.836	142.818	174.569	186.96	183.894	60.4197	73.7216	65.7904	112.709	71.6005	98.2901	143.34	181.808	66.6439	94.1998	1.14e-15	2.57e-08
Solyc04g077050	2.26247	3.81897	2.80304	8.00482	11.2343	10.1047	0.864204	2.26652	1.47566	20.3376	17.5859	18.4467	2.96149	9.78125	1.53546	18.79	9.26e-05	1.05e-08
Solyc04g077120	3.86452	3.80437	4.54012	2.65837	0.760561	2.28193	9.9011	8.3358	9.73602	3.80559	5.27396	3.74377	4.06967	1.90029	9.32431	4.27444	7.62e-07	4.29e-05
Solyc04g077230	3.06585	2.20603	4.00938	5.04214	4.90245	5.99056	0.794656	3.47353	1.50767	17.5482	17.6407	19.3538	3.09375	5.31172	1.92529	18.1809	0.42968	1.56e-05
Solyc04g077340	1.83422	2.14198	1.89593	1.33521	1.35592	1.18347	2.59534	2.57551	2.36886	2.03303	2.62407	2.30628	1.95738	1.29153	2.51323	2.32113	0.295172	0.00304959
Solyc04g077360	0.121324	0.0561203	0.0254992	0.673416	0.407406	0.634988	0.400945	0.0309277	0.295329	3.23653	2.676	3.22243	0.0676477	0.571936	0.242401	3.04499	0.0116914	1.71e-13
Solyc04g077380	5.97554	4.9385	5.29156	1.10559	1.22306	1.668	2.41618	2.11228	2.82101	0.549683	0.534844	0.362128	5.40187	1.33222	2.44982	0.482219	0.00400541	0.00941516
Solyc04g077390	3.49385	3.30803	2.84548	0.833286	1.3356	1.23432	1.35839	1.94829	1.95707	0.376635	0.104705	0.232617	3.21579	1.1344	1.75458	0.237986	0.00337816	1.13e-08
Solyc04g077470	30.0382	24.9197	27.449	12.2077	8.4318	9.66072	55.1774	42.6145	49.0354	14.1663	22.1265	15.9684	27.469	10.1001	48.9425	17.4204	0.000561293	0.00348709
Solyc04g077490	3.87691	4.34843	3.63428	0.793477	0.757093	0.890654	0.0533565	0.804634	0.455541	0.0789011	0.0658038	0.0974618	3.95321	0.813741	0.437844	0.0807222	1.4e-21	1.61e-10
Solyc04g077510	20.1682	24.8668	22.3597	11.469	8.33643	9.22838	8.45925	8.89592	8.19145	3.57404	2.40493	3.33116	22.4649	9.67793	8.51554	3.10338	4.81e-17	1.36e-16
Solyc04g077540	0.823543	1.52377	1.50407	0.446605	0.326951	0.0713426	0.397475	0.521222	0.402194	0.182861	0.490201	0.419487	1.2838	0.281633	0.440297	0.364183	0.00896207	0.809061
Solyc04g077620	56.0029	65.2354	61.1717	64.2873	74.1251	70.3463	23.8397	25.0094	24.2433	80.7529	70.1707	76.6409	60.8033	69.5862	24.3641	75.8548	4.56e-13	0.403336
Solyc04g077850	21.6652	16.9702	21.3816	9.12685	11.0828	9.71487	12.2205	11.7282	11.2344	9.80517	9.60387	9.71756	20.0057	9.97485	11.7277	9.70887	5.3e-05	0.973852
Solyc04g077870	1.96297	2.02475	1.97274	2.35863	1.62357	2.0406	1.91237	1.79454	1.81746	0.94437	0.908778	0.935783	1.98682	2.0076	1.84146	0.929644	0.961584	0.000231177
Solyc04g077990	0.85068	1.33789	1.78791	1.57392	1.9588	1.70969	0.264591	0.260226	0.301199	1.76069	1.22369	1.59491	1.32549	1.74747	0.275339	1.52643	0.00101525	1
Solyc04g078090	43.2306	40.1179	43.1702	46.0181	60.1392	50.4734	45.9656	56	53.0361	32.7291	35.9813	30.4163	42.1729	52.2103	51.6673	33.0422	0.104862	0.000449033
Solyc04g078190	64.5169	67.1676	65.4562	91.6903	94.4839	97.0265	37.053	39.9901	41.4127	60.6766	45.8631	54.1781	65.7135	94.4003	39.4853	53.5726	2.4e-06	6.37e-06
Solyc04g078290	27.9035	49.1781	36.4496	22.9543	38.0392	27.6186	4.32575	8.01353	4.72884	25.1198	37.2172	28.8467	37.8437	29.5374	5.68937	30.3946	1.16e-11	0.992684
Solyc04g078380	356.848	389.762	373.423	241.757	276.364	282.748	286.57	246.212	271.824	190.935	268.87	220.671	373.344	266.956	268.202	226.825	0.00837459	0.380177
Solyc04g078460	16.846	18.7478	19.4407	9.20098	6.67974	7.75628	4.54366	6.02163	6.10772	2.83053	2.86142	3.39044	18.3448	7.879	5.55767	3.02747	8.16e-18	1.12e-08
Solyc04g078610	62.2884	70.4915	67.6035	85.1957	81.1973	80.4539	63.8918	64.5287	64.7203	54.5196	34.8315	46.4535	66.7945	82.2823	64.3803	45.2682	0.993243	1.04e-06
Solyc04g078620	61.1275	70.7984	63.3409	27.6168	37.5072	32.2411	39.4258	45.4189	41.9445	41.628	42.9429	39.7096	65.0889	32.455	42.2631	41.4268	0.000575555	0.0342012
Solyc04g078640	5.14404	13.325	10.2349	19.6694	16.4512	17.9487	0.933321	2.62263	2.42846	13.4072	14.1415	11.3979	9.56797	18.0231	1.99481	12.9822	3.95e-11	0.304547
Solyc04g078680	34.2345	30.74	31.0126	38.9244	40.1935	39.3744	36.7275	36.0282	39.6484	65.2433	63.2324	64.5562	31.9957	39.4974	37.468	64.344	0.168501	1.15e-07
Solyc04g078690	8.2121	7.85053	6.76583	7.1918	6.56578	7.38122	3.6611	3.6286	2.4715	3.02169	2.36259	3.07932	7.60948	7.04627	3.25373	2.8212	8.64e-07	8.07e-07
Solyc04g078700	14.3132	10.3257	12.5007	6.92928	6.75955	6.8004	9.28445	8.58299	8.00882	3.42809	4.12498	3.13902	12.3799	6.82974	8.62542	3.56403	0.0330682	4.63e-05
Solyc04g078780	10.5893	13.4896	12.859	14.5775	14.8767	15.1312	14.9325	15.8965	16.2918	20.9895	18.0533	19.8869	12.3126	14.8618	15.7069	19.6432	0.0730622	0.00855146
Solyc04g078790	6.78967	4.92147	4.53115	0.323767	0.537255	0.58616	0.108857	0.356869	0.123918	0	0	0	5.41409	0.482394	0.196548	0	1.07e-12	2.47e-05
Solyc04g078800	1.98618	1.64902	0.941928	1.17782	0.830648	1.19413	0.0396008	0	0	0.445055	1.46517	0.636552	1.52571	1.06753	0.0132003	0.848927	3.11e-09	0.772692
Solyc04g078810	33.7709	31.112	31.6842	18.8036	18.0118	18.4398	44.4799	46.5976	42.9499	22.7067	24.0272	22.5348	32.1891	18.4184	44.6758	23.0896	0.00195644	0.0310754
Solyc04g078820	25.9837	28.8146	28.0449	33.8518	32.4955	32.3536	18.44	17.7597	17.476	23.589	23.8299	24.5933	27.6144	32.9003	17.8919	24.0041	0.000620581	0.062514
Solyc04g078840	65.6776	73.186	68.0873	54.2556	69.1984	62.9099	26.3532	34.3295	28.4141	29.9404	23.5707	28.8441	68.9836	62.1213	29.6989	27.4517	2.89e-17	1.32e-12
Solyc04g078860	1.49502	2.39571	2.15461	2.04985	2.4333	2.50389	0.66429	1.27943	1.01614	3.7451	2.07375	3.10934	2.01511	2.32901	0.986622	2.97606	0.0040711	0.247793
Solyc04g078910	14.1967	11.363	12.2034	9.07526	10.713	9.35051	5.45758	7.80731	6.14207	5.8327	4.43618	6.16259	12.5877	9.71291	6.46899	5.47716	5.03e-05	0.0069379
Solyc04g078920	54.6796	60.2352	57.8599	70.9051	74.2191	73.5145	33.3633	40.3663	36.5804	48.6274	37.8123	44.0847	57.5916	72.8795	36.77	43.5081	9.3e-05	0.000147014
Solyc04g078940	1.91445	3.66875	2.73036	0.822271	0.787191	0.543937	0.717743	1.18521	1.02887	0.676128	1.67201	0.971141	2.77118	0.7178	0.977277	1.10643	0.00841099	0.512229
Solyc04g078950	26.8846	24.9491	22.8827	11.1996	13.2174	13.1445	41.226	41.461	41.4609	26.5358	26.6628	25.6153	24.9055	12.5205	41.3827	26.2713	9.61e-06	1.46e-10
Solyc04g078960	13.4975	24.9739	18.2367	8.91888	4.16246	10.4956	37.8586	46.2045	40.5364	32.8141	17.1044	26.018	18.9027	7.85897	41.5332	25.3122	0.00023216	8.31e-08
Solyc04g078970	3.73184	6.97129	5.30937	2.65562	2.13449	2.10343	10.6029	13.3916	13.7215	7.16283	7.36405	7.66539	5.3375	2.29785	12.572	7.39742	7.02e-08	4.76e-12
Solyc04g078980	0.21103	0.195231	0.106448	0	0	0	4.43056	5.37957	4.37108	4.13485	2.02376	2.80555	0.170903	0	4.72707	2.98805	3.92e-24	5.4e-29
Solyc04g079030	0	0	0	0	0	0	0.51947	0.131	0.409391	0.779986	0.936342	0.715304	0	0	0.353287	0.810544	1.63e-08	2.19e-14
Solyc04g079050	11.968	11.072	11.4887	7.77364	3.17601	6.11281	79.3336	57.2959	74.1564	32.6764	37.3619	34.8657	11.5096	5.68749	70.262	34.968	1.07e-20	5.47e-19
Solyc04g079060	6.86045	6.59902	7.3718	11.6844	9.80781	10.8813	0.95387	1.80677	1.60866	0.606009	0.435702	0.671129	6.94376	10.7912	1.45643	0.570947	1.89e-21	2.3e-59
Solyc04g079070	0.0484796	0.1794	0.0407568	0	0	0	0.829338	1.38414	1.02991	0.0222979	0.0464914	0.16526	0.0895456	0	1.08113	0.0780163	3.57e-05	0.178628
Solyc04g079090	12.8239	14.0625	14.0695	13.9245	12.3036	14.0145	30.9161	35.5431	32.7392	33.0896	34.6147	33.7565	13.6519	13.4142	33.0662	33.8203	1.38e-16	1.18e-18
Solyc04g079140	3.22005	2.60136	2.55458	3.35645	3.82913	4.13971	4.69035	4.90199	4.93784	6.42481	5.52359	6.10674	2.792	3.7751	4.8434	6.01838	0.001464	0.00269637
Solyc04g079150	1.47914	1.82453	1.24351	2.23911	1.41913	1.83921	0.453094	0.685565	0.476107	1.11325	0.859682	1.22234	1.51573	1.83248	0.538255	1.06509	0.00094806	0.175736
Solyc04g079160	12.102	11.4482	12.4198	11.246	10.1989	10.317	10.8516	10.6726	10.0851	6.39368	6.53475	6.38013	11.99	10.5873	10.5364	6.43619	0.668295	0.0038565
Solyc04g079250	5.51203	6.11924	6.19487	5.31385	4.2864	5.92772	6.09076	4.02309	5.44405	12.0357	7.06651	8.96631	5.94205	5.17599	5.18597	9.35616	0.856094	0.00148402
Solyc04g079270	46.3063	46.3527	47.306	36.1892	32.6351	33.5798	21.9409	21.9848	22.4464	18.8191	17.3869	17.7942	46.655	34.1347	22.124	18.0001	1.54e-12	1.68e-07
Solyc04g079280	3.34056	3.7638	3.45167	3.15939	2.61416	2.79743	2.85879	2.74026	2.82482	1.8369	1.28858	1.4844	3.51868	2.85699	2.80795	1.53663	0.310329	0.0009159
Solyc04g079300	1.39146	2.18839	1.67671	8.06666	8.45506	8.85572	0.613124	0.756714	0.903234	5.03462	4.55918	4.90139	1.75219	8.45915	0.757691	4.83173	2.4e-06	0.000441808
Solyc04g079310	40.098	40.8664	39.605	40.4998	41.8769	42.0557	27.7721	23.2363	25.7571	26.1021	26.6022	26.3168	40.1898	41.4775	25.5885	26.3404	0.000126043	0.000542721
Solyc04g079320	40.4947	49.9695	47.0545	34.3491	35.624	34.3718	54.9854	53.891	55.8247	56.2979	56.7257	59.2545	45.8396	34.7816	54.9004	57.426	0.141188	2.9e-07
Solyc04g079340	8.60396	11.1364	9.25735	14.422	10.1861	13.022	14.0865	13.0391	15.6163	5.79079	8.25109	6.27851	9.66591	12.5434	14.2473	6.77346	0.00670769	4.07e-05
Solyc04g079350	42.2599	36.9405	33.9743	46.3038	45.0933	44.1353	30.6742	34.9811	32.9981	25.3497	32.0516	23.4619	37.7249	45.1775	32.8845	26.9544	0.536228	5.13e-05
Solyc04g079360	79.4738	54.6524	67.3229	42.3188	14.7267	30.697	11.4644	8.6495	8.93876	7.6637	16.6568	11.6467	67.1497	29.2475	9.68422	11.989	5.33e-09	0.0134975
Solyc04g079400	11.628	10.9001	10.5276	14.5805	14.6186	14.335	18.0357	18.7759	18.5926	36.5582	45.137	40.8123	11.0186	14.5113	18.4681	40.8358	0.000181024	1.09e-15
Solyc04g079420	13.4372	13.7453	12.7774	21.1296	23.7945	21.2442	3.77742	5.88041	4.92871	13.5367	11.3605	12.6054	13.32	22.0561	4.86218	12.5009	3.43e-19	2.62e-05
Solyc04g079450	0.786564	1.05109	0.367369	1.61699	1.25776	1.82966	0.0679581	0	0.0773605	0.522565	0.50287	0.347573	0.735007	1.56814	0.0484395	0.457669	0.00140213	0.0278928
Solyc04g079470	13.7027	12.9504	13.4674	44.2758	37.2176	41.6477	0.919859	1.80936	0.872607	12.8543	11.2972	12.3777	13.3735	41.047	1.20061	12.1764	4.4e-63	4.06e-24
Solyc04g079570	2.87423	1.57573	2.05839	2.26502	3.16617	3.12008	0	0	0	0	0.102087	0.0604805	2.16945	2.85042	0	0.0541893	9.28e-11	1.08e-12
Solyc04g079640	15.2793	18.1025	16.5904	22.9931	19.7323	22.4524	0.0971199	0.0849043	0.110557	0.114893	0.239553	0.141921	16.6574	21.7259	0.0975271	0.165456	4.76e-131	4.14e-154
Solyc04g079660	0.0393259	0.109145	0.0661226	0.0363802	0.0377305	0.032932	0.611588	0.441097	0.417723	0.470281	0.867402	0.670281	0.0715312	0.0356809	0.490136	0.669321	0.00156454	5e-06
Solyc04g079680	3.03464	2.76734	3.24369	2.80733	2.28763	2.14191	1.61808	0.8841	1.15122	0.598185	0.914628	0.738902	3.01522	2.41229	1.2178	0.750572	0.000205427	1.39e-06
Solyc04g079690	4.54002	4.63249	4.1255	2.65585	2.17792	2.34822	9.08525	6.80788	6.97363	3.07082	4.2898	2.93973	4.43267	2.394	7.62225	3.43345	0.00216432	0.112757
Solyc04g079710	11.8418	13.8445	12.3348	14.5963	14.2329	13.6215	6.47598	9.95175	8.20708	13.2274	7.17558	12.3466	12.6737	14.1503	8.2116	10.9165	0.0087865	0.554719
Solyc04g079730	230.321	339.21	284.363	412.177	520.53	465.008	151.43	143.892	144.229	536.549	698.895	596.132	284.631	465.905	146.517	610.525	0.000244409	0.177894
Solyc04g079750	4.36198	3.96335	3.33969	4.25142	4.18502	4.37029	6.1174	4.13011	5.65377	10.103	7.09631	8.80655	3.88834	4.26891	5.30043	8.66862	0.141866	1.87e-05
Solyc04g079760	5.32266	2.33898	3.91541	10.0941	2.87253	5.73872	0.517354	0	0.412254	1.07106	5.74241	2.87282	3.85901	6.23513	0.309869	3.22876	0.00275852	0.484732
Solyc04g079780	0.157546	0.0364378	0.132449	0.182182	0.226732	0.164914	0.673784	0.923716	0.732142	0.760856	0.415484	0.537052	0.108811	0.191276	0.776547	0.571131	7.74e-05	0.0195238
Solyc04g079800	6.77339	7.58551	6.14394	6.10113	5.64352	7.16479	17.0482	14.5404	17.8291	10.33	15.3843	12.5574	6.83428	6.30315	16.4725	12.7572	4.32e-06	0.000897066
Solyc04g079810	8.37664	8.04011	8.1866	7.07113	8.33819	9.29448	21.7391	27.653	24.5614	14.2553	17.472	13.385	8.20112	8.2346	24.6512	15.0374	7.51e-15	7.95e-05
Solyc04g079840	12.8802	15.1047	14.2599	17.4116	31.4598	24.6104	5.00775	5.96563	6.1422	9.82495	7.56775	9.43066	14.0816	24.4939	5.70519	8.94112	0.00222766	0.0022467
Solyc04g079860	59.1186	69.1903	67.1213	64.9963	89.9258	80.7904	37.827	26.733	33.9883	45.4668	83.6166	57.3017	65.1434	78.5708	32.8495	62.1284	0.00828572	0.530334
Solyc04g079880	3.48149	2.82443	3.46723	2.67566	2.10692	2.2875	3.20695	4.6423	3.84029	6.79932	7.39651	6.78599	3.25771	2.3567	3.89651	6.99394	0.557409	1.12e-10
Solyc04g079890	1.60031	2.02594	2.69075	5.14257	6.30315	5.78366	1.37537	1.11649	1.19288	1.51084	2.26163	1.86625	2.10567	5.74313	1.22825	1.87957	0.152573	8.45e-06
Solyc04g079900	18.4863	23.4297	21.5621	15.0842	15.7392	13.9243	12.5249	13.569	14.192	4.51348	4.15875	4.66011	21.1594	14.9159	13.4286	4.44411	8.96e-05	1e-24
Solyc04g079970	449.277	419.221	429.058	510.345	464.065	478.672	304.735	315.191	319.937	476.825	455.298	472.505	432.518	484.361	313.288	468.209	0.00432614	0.967358
Solyc04g079990	5.04568	5.83491	4.64589	2.66728	0.979722	1.30784	14.1992	14.8836	15.2067	6.43727	8.81343	6.34761	5.17549	1.65161	14.7632	7.19943	1.51e-13	1.56e-18
Solyc04g080010	4.46796	4.34652	4.45324	3.49412	4.33089	3.89582	20.4514	20.3371	18.3476	3.64394	2.65034	3.4282	4.42257	3.90694	19.712	3.24083	3.95e-31	0.784728
Solyc04g080040	0.802075	0.504578	0.620359	0.207759	0.307814	0.0806001	0.997894	1.374	1.33475	0.841114	1.47683	1.27594	0.642337	0.198724	1.23555	1.19796	0.0388753	1.28e-08
Solyc04g080050	14.8623	14.3668	16.1091	11.1775	14.6505	12.1355	8.30009	7.48287	8.36582	5.83004	5.65133	6.35922	15.1127	12.6545	8.04959	5.94687	7.08e-07	4.46e-08
Solyc04g080090	0.347865	0.482732	0.5849	0.536347	1.11251	0.291307	1.62297	1.71443	2.00148	2.34665	1.83479	2.07518	0.471832	0.64672	1.77963	2.08554	8.58e-05	6.92e-05
Solyc04g080100	15.4349	16.6842	15.503	14.9551	13.8344	14.456	6.00098	7.04094	5.50096	5.94089	6.27131	5.69997	15.874	14.4152	6.18096	5.97072	1.69e-14	3.01e-11
Solyc04g080130	6.92289	9.70492	7.54233	11.8284	11.8608	11.0918	1.67537	1.08048	1.31313	1.91698	2.87914	2.22747	8.05671	11.5937	1.35633	2.3412	1.48e-32	5.36e-31
Solyc04g080140	9.42021	8.89778	8.86105	8.40988	7.39476	8.41267	11.9352	12.3596	11.6914	11.2107	10.9291	11.3964	9.05968	8.07244	11.9954	11.1787	0.0317755	0.00517993
Solyc04g080160	13.1665	19.799	18.6006	15.4869	12.8928	13.1097	11.7158	11.7185	11.8949	12.0493	11.3248	11.362	17.1887	13.8298	11.7764	11.5787	0.0058924	0.597955
Solyc04g080170	2.16675	3.44705	2.62172	3.18464	1.92342	3.03541	4.83407	4.41877	4.71421	2.6824	2.21382	2.24345	2.74517	2.71449	4.65568	2.37989	0.000204304	0.879521
Solyc04g080200	4.52524	3.59773	3.86381	12.8859	9.63305	11.0428	7.99971	7.39006	7.44795	10.3905	9.22176	10.2638	3.99559	11.1873	7.61257	9.95871	5.68e-07	0.904326
Solyc04g080230	395.164	483.353	441.947	300.686	405.4	360.831	246.48	263.874	260.948	267.041	245.782	264.145	440.154	355.639	257.101	258.989	7.42e-08	0.0344938
Solyc04g080240	19.4241	23.0822	21.8001	25.9696	23.1028	23.2073	29.2195	34.189	31.9782	25.8425	20.3895	23.7195	21.4355	24.0932	31.7956	23.3172	8.76e-05	0.888056
Solyc04g080280	233.295	249.883	229.483	185.483	191.312	186.425	227.273	149.015	190.044	127.118	116.56	121.01	237.554	187.74	188.777	121.563	0.172702	0.00234095
Solyc04g080290	256.511	257.595	259.547	147.493	194.362	167.729	269.057	314.511	293.637	294.969	271.063	287.817	257.885	169.861	292.402	284.616	0.315964	4.22e-09
Solyc04g080300	28.3132	27.5618	29.2207	44.615	50.6294	49.764	19.5926	19.3366	18.5627	35.4717	29.6342	32.6219	28.3652	48.3361	19.164	32.5759	0.00180521	0.00904119
Solyc04g080350	21.8281	22.0297	21.2703	33.1196	28.9546	31.9884	19.995	24.8711	24.6643	21.8287	19.1092	20.0584	21.7093	31.3542	23.1768	20.3321	0.787353	0.00762636
Solyc04g080370	8.68386	7.76971	8.19165	5.31788	5.98464	6.04291	10.2714	10.6007	9.96025	10.4446	8.36681	9.91365	8.21507	5.78181	10.2774	9.57504	0.14092	3.18e-05
Solyc04g080380	8.86478	4.92066	7.56727	4.92046	4.57969	3.76884	9.22621	9.31734	7.60542	10.2246	5.36231	7.51594	7.11757	4.423	8.71633	7.70096	0.531485	0.00861979
Solyc04g080440	25.3057	28.5386	29.0608	24.1522	19.0314	21.6188	15.7079	19.6316	19.495	14.0878	12.5885	14.0872	27.635	21.6008	18.2781	13.5878	0.00200055	0.00429664
Solyc04g080460	11.8345	11.3437	11.5655	11.5013	10.4526	10.8048	4.75066	5.70693	5.06759	4.12661	2.54023	4.49052	11.5812	10.9195	5.17506	3.71912	3.03e-09	7.51e-13
Solyc04g080540	43.131	34.288	37.2805	123.76	246.406	191.068	5.44451	31.0333	18.0976	35.3389	24.3517	29.4903	38.2332	187.078	18.1918	29.727	0.192374	0.00101909
Solyc04g080550	0	0	0	0	0.327315	0.285688	0.176852	0.347868	0.100661	1.35991	1.41771	0.936819	0	0.204334	0.20846	1.23815	0.0153302	0.000542698
Solyc04g080570	48.7054	46.9636	52.3701	39.0168	39.1669	39.4565	36.9579	34.7286	34.3652	32.8722	31.0258	33.1858	49.3464	39.2134	35.3506	32.3612	0.00885855	0.450687
Solyc04g080580	50.6836	46.3147	47.3072	36.2357	33.3569	36.9605	22.8654	26.3584	27.228	13.2393	13.8021	13.4678	48.1018	35.5177	25.4839	13.5031	9.97e-09	1.26e-16
Solyc04g080590	67.4854	63.5064	66.0281	55.8766	53.1457	55.2857	34.5723	31.3863	33.1387	29.8316	26.0042	27.9666	65.6733	54.7693	33.0324	27.9341	1.72e-10	2.98e-08
Solyc04g080630	38.8192	49.3373	48.2752	45.3196	27.844	34.6887	21.1201	29.9718	26.1281	30.7466	28.3069	28.8192	45.4772	35.9508	25.74	29.2909	0.000164115	0.57422
Solyc04g080670	19.6873	15.2409	16.06	13.9973	10.4812	13.8447	11.402	8.33965	9.92856	7.52351	9.69207	8.96144	16.9961	12.7744	9.89007	8.72567	0.00148039	0.052114
Solyc04g080700	4.22507	4.07391	3.70209	22.0202	30.4881	22.9231	1.61954	1.33494	1.73827	2.92863	1.94029	1.75807	4.00036	25.1438	1.56425	2.209	0.0104166	1.17e-13
Solyc04g080720	0.0489752	0.135926	0.164694	0	0	0	0.0380826	0.199756	0.0867031	0.698303	0.234833	0.639972	0.116532	0	0.10818	0.524369	1	5.28e-05
Solyc04g080740	159.334	169.924	168.928	235.871	244.791	228.983	227.39	298.184	274.895	308.861	250.638	271.966	166.062	236.548	266.823	277.155	2.73e-06	0.0639879
Solyc04g080750	0.389562	0.630694	0.491256	0.360382	0.186879	0.326224	17.4935	12.7113	15.2587	16.0363	16.2509	17.8721	0.503837	0.291161	15.1545	16.7198	4.45e-53	1.02e-63
Solyc04g080770	5.50407	4.522	4.21289	4.59781	3.19211	3.85245	6.99476	7.74843	6.90814	6.42338	5.90859	6.8376	4.74632	3.88079	7.21711	6.38986	0.00619008	0.000437127
Solyc04g080800	2.64112	3.39082	2.76415	1.79506	1.44798	1.57979	5.65815	6.0457	5.82075	4.04096	5.99601	4.68532	2.93203	1.60761	5.84154	4.90743	0.000173072	4.21e-09
Solyc04g080820	2.40444	2.77198	2.58119	0.615971	1.06472	0.96029	0.604046	0.339474	0.556645	4.08336	5.56947	4.68665	2.58587	0.880327	0.500055	4.77983	1.26e-10	3.52e-14
Solyc04g080840	10.1709	5.10615	7.70436	20.199	17.3851	17.6449	169.35	115.71	144.816	55.3383	59.6212	58.0613	7.66047	18.4096	143.292	57.6736	2.32e-32	2e-06
Solyc04g080850	637.296	699.652	672.702	694.87	751.245	732.214	268.671	296.72	289.344	487.052	458.056	482.222	669.883	726.11	284.912	475.777	6.09e-20	0.000691917
Solyc04g080880	34.8661	33.8984	33.9032	21.6523	23.6949	23.0695	24.1618	21.6166	23.6232	22.31	17.3631	21.0775	34.2226	22.8056	23.1339	20.2502	0.000923497	0.915138
Solyc04g080890	0	0.0471776	0.0428719	0	0	0	2.61713	1.24797	1.71531	0.234551	0.24452	0.376645	0.0300165	0	1.86014	0.285239	2.85e-06	0.00556311
Solyc04g080930	9.87863	9.73607	9.84909	10.6541	9.1921	9.89373	8.18331	9.36436	7.90941	6.00489	4.61773	5.49965	9.82127	9.91332	8.48569	5.37409	0.575326	0.000371988
Solyc04g081000	6.42665	6.3836	5.34601	2.50327	2.72599	2.266	12.5721	20.2801	15.09	7.8098	6.09821	5.842	6.05208	2.49842	15.9808	6.58334	3.04e-05	4.57e-05
Solyc04g081020	0.906163	1.3972	1.01575	0.978001	1.23165	1.01178	0.176155	0.153999	0.401055	1.49348	0.651749	1.20127	1.10637	1.07381	0.243736	1.1155	0.00387422	0.899681
Solyc04g081030	40.5405	41.3495	40.5113	53.4291	52.5981	54.2425	28.5913	27.63	27.1999	35.6545	32.8168	34.2813	40.8004	53.4232	27.8071	34.2509	0.00101592	0.000671013
Solyc04g081060	0.775674	0.762452	0.590973	1.16605	1.20933	1.40061	1.69637	2.17508	1.63069	2.1852	2.25483	2.10706	0.709699	1.25867	1.83405	2.18236	2.62e-06	0.00411493
Solyc04g081080	0.629169	0.748369	0.71785	0.103936	0	0.112902	2.35881	1.30601	1.84978	0.186032	0.495622	0.344691	0.698463	0.0722792	1.8382	0.342115	0.0158313	0.00807532
Solyc04g081100	4.41369	6.47612	5.66562	5.25751	4.00696	4.68965	7.81433	7.52508	7.75073	4.98781	4.38059	4.42874	5.51847	4.65137	7.69671	4.59905	0.00422651	0.879385
Solyc04g081150	24.7514	26.0734	21.508	23.1861	29.1353	26.388	13.8283	15.6945	15.4654	16.8373	13.5636	16.6621	24.1109	26.2364	14.9961	15.6877	0.0015864	0.0030904
Solyc04g081160	22.7867	17.727	20.3541	12.6958	13.0428	11.3841	8.96002	11.7496	11.9187	9.28965	5.95969	9.4889	20.2893	12.3743	10.8761	8.24608	0.000239625	0.16545
Solyc04g081200	66.1452	63.4404	63.5253	57.8718	65.8281	59.1775	38.6189	35.8192	35.8246	25.8854	27.4516	25.9025	64.3703	60.9591	36.7542	26.4132	1.2e-07	1.61e-14
Solyc04g081210	51.8033	49.8611	50.4852	28.0386	25.4178	27.381	80.4484	72.7567	74.1219	39.2619	41.1786	39.1955	50.7165	26.9458	75.7757	39.8787	2.52e-05	3.17e-05
Solyc04g081230	18.7056	23.8394	20.1955	25.7771	22.7499	25.9663	29.9354	31.9345	32.3252	28.8093	26.9448	29.501	20.9135	24.8311	31.3984	28.4184	0.000162901	0.178628
Solyc04g081240	0.252126	0.148432	0.192693	0.508888	0.439813	0.556624	0.178227	0.163601	0.101443	1.25452	1.16497	1.02875	0.19775	0.501775	0.147757	1.14941	0.821429	0.00362259
Solyc04g081260	26.8662	27.1965	26.861	18.3425	8.58497	12.346	47.2719	53.2274	50.2353	16.0538	15.927	16.3739	26.9745	13.0912	50.2449	16.1182	1.13e-10	0.0386654
Solyc04g081270	6.79738	6.28848	5.12339	9.97441	8.32067	8.44017	9.29529	7.88714	9.75145	0.970266	0.674338	1.59802	6.06975	8.91175	8.97796	1.08087	0.237874	1.37e-10
Solyc04g081280	17.6973	22.1988	19.661	24.0623	23.4246	24.1901	16.0466	15.1985	14.7546	13.3345	12.6229	12.6666	19.8524	23.8923	15.3332	12.8747	0.0582616	2.5e-07
Solyc04g081290	17.7713	14.875	14.4321	11.5752	8.58316	10.1744	3.29018	4.19125	4.54798	20.2121	15.9411	17.961	15.6928	10.1109	4.0098	18.0381	1.19e-23	1.16e-06
Solyc04g081300	177.733	161.349	168.781	211.611	181.795	195.672	146.159	124.457	132.042	84.9731	81.8933	83.2919	169.288	196.36	134.219	83.3861	0.0877404	2.02e-16
Solyc04g081320	25.6283	22.1633	21.8134	13.106	12.8288	12.9969	28.0358	25.808	27.4058	17.1323	20.9899	21.1173	23.2017	12.9772	27.0832	19.7465	0.283856	0.000956759
Solyc04g081340	52.7575	45.4692	51.3307	42.9303	61.7653	49.3774	52.5843	38.4149	47.0189	24.9294	33.9137	29.2766	49.8525	51.3577	46.006	29.3733	0.957367	0.00315337
Solyc04g081360	7.16447	8.12878	8.94004	7.83666	9.03538	8.86735	5.50093	4.82435	5.30477	3.4196	3.50014	3.86563	8.07776	8.5798	5.21001	3.59512	0.00977682	3.72e-08
Solyc04g081370	32.0822	31.1237	32.6691	18.4028	19.0859	19.3534	32.5673	31.7192	32.1963	11.3473	11.2218	11.3574	31.9584	18.9474	32.1609	11.3089	0.975283	0.000209671
Solyc04g081440	71.8374	63.3791	68.9457	70.4602	70.2006	69.048	47.5471	47.6395	47.5768	60.6549	47.9968	58.0683	68.0541	69.9029	47.5878	55.5733	0.00185108	0.299622
Solyc04g081470	60.9703	48.9453	53.2218	37.5093	47.723	40.8332	34.5172	41.4979	35.8239	31.7173	33.6075	32.6273	54.3792	42.0218	37.2796	32.6507	0.00222295	0.184244
Solyc04g081510	23.2663	28.2239	25.5274	37.774	43.1315	38.907	13.1018	17.9119	15.9617	37.9407	28.2941	36.0507	25.6726	39.9375	15.6585	34.0952	6.97e-06	0.744809
Solyc04g081530	105.798	96.2106	102.3	54.8454	52.9528	47.5898	90.0356	89.1762	89.5904	89.9404	173.705	122.357	101.436	51.796	89.6007	128.667	0.904742	0.00139872
Solyc04g081570	621.461	734.375	679.975	605.029	598.83	600.972	366.838	446.701	394.557	354.992	309.386	341.427	678.604	601.61	402.699	335.268	6.12e-08	2.01e-07
Solyc04g081580	24.1299	25.2502	25.5328	36.3172	31.5946	37.3788	25.3604	24.3994	23.7267	26.0198	20.9338	24.7713	24.971	35.0969	24.4955	23.9083	1	0.00901043
Solyc04g081630	1.71596	3.70415	2.40434	1.32286	2.56098	2.47478	0.44477	1.26369	0.590692	0.306929	0.731372	0.541616	2.60815	2.11954	0.766384	0.526639	0.00766245	0.00341782
Solyc04g081650	4.59607	7.25337	7.50054	8.00339	7.78167	6.45242	2.73295	2.61893	3.23072	6.65269	3.50014	5.91365	6.45	7.41249	2.86087	5.35549	0.00186265	0.600116
Solyc04g081660	9.29046	13.8841	9.16229	10.5779	12.5133	12.1188	6.25167	5.64752	4.58627	11.6688	5.65407	10.5566	10.7789	11.7366	5.49515	9.29316	0.00922016	0.833032
Solyc04g081730	161.981	155.639	159.114	232.63	181.692	208.496	187.877	154.785	172.577	269.654	265.247	260.27	158.911	207.606	171.746	265.057	0.494468	0.00734102
Solyc04g081740	25.8048	26.6201	28.9684	37.134	32.7649	32.714	19.11	18.4292	17.8111	29.6954	26.4159	31.3868	27.1311	34.2043	18.4501	29.166	0.00242917	0.673272
Solyc04g081750	51.1349	40.5337	44.9045	44.1256	50.3146	47.0124	38.6001	37.4014	38.9482	32.676	27.9755	30.4524	45.5244	47.1509	38.3165	30.368	0.310938	0.00124457
Solyc04g081760	3.38044	1.59559	1.97195	11.4239	6.88373	7.68366	0.160934	0.070346	0.122134	0.317309	0.132318	0.0783905	2.31599	8.66378	0.117805	0.176006	4.61e-07	8.65e-13
Solyc04g081770	5.89133	2.39812	4.85378	36.1883	29.6747	31.8209	16.4001	11.0534	14.1322	13.1962	12.7684	12.8864	4.38108	32.5613	13.8619	12.9503	7.34e-19	6.97e-12
Solyc04g081790	7.9852	6.09323	7.25216	14.181	12.8619	12.6905	71.8363	41.9597	56.3399	33.5641	34.32	34.2738	7.1102	13.2445	56.712	34.0526	2.18e-15	0.000513259
Solyc04g081850	13.8846	15.5181	14.5741	13.7355	11.8583	12.8369	20.8441	21.605	22.9466	25.36	32.4798	24.9876	14.6589	12.8102	21.7986	27.6091	0.00922313	2.8e-08
Solyc04g081870	94.5695	80.0127	86.9563	109.613	119.747	111.723	158.577	154.581	156.459	177.644	202.383	186.588	87.1795	113.694	156.539	188.872	3.71e-10	4.31e-08
Solyc04g081880	170.61	198.008	190.29	193.55	179.442	188.042	124.834	136.165	135.009	148.299	121.48	137.088	186.303	187.011	132.003	135.622	0.0017866	0.0385985
Solyc04g081910	75.5726	71.6339	74.088	52.8732	79.8761	69.7523	10.6932	18.6543	14.9508	65.3586	54.0183	62.3392	73.7648	67.5005	14.7661	60.572	3.88e-34	0.974481
Solyc04g081920	7.08813	6.33888	7.42886	6.16376	5.2591	5.34212	3.38047	4.86658	4.97754	5.12929	4.7582	5.26202	6.95195	5.58833	4.4082	5.04984	0.00839471	0.980079
Solyc04g081940	13.2197	10.7988	12.2961	8.45657	7.82593	9.42159	4.2649	4.73229	5.85087	5.8216	5.52957	6.39206	12.1049	8.56803	4.94935	5.91441	2.08e-05	0.265622
Solyc04g081960	198.219	195.297	195.767	246.966	453.788	344.765	61.1986	83.8946	75.2238	267.186	275.324	265.889	196.428	348.507	73.439	269.466	4.81e-05	0.654216
Solyc04g081970	70.3807	69.6699	70.5221	177.713	166.858	170.293	24.5019	33.5568	28.5919	76.4655	77.6447	77.3804	70.1909	171.621	28.8835	77.1635	4.39e-19	1.34e-13
Solyc04g081980	8.31906	10.98	9.79135	7.49069	5.74672	7.43092	2.15627	4.52413	4.61465	3.57122	3.40389	4.53735	9.69679	6.88945	3.76502	3.83749	3.19e-06	0.0287834
Solyc04g082000	3.12842	2.81268	2.9264	2.91447	2.45193	2.52753	3.0836	4.11103	4.03678	3.91137	4.50017	3.71749	2.95583	2.63131	3.7438	4.04301	0.190447	0.00278996
Solyc04g082010	72.0146	66.0702	70.34	37.3185	40.8538	39.5367	70.5199	80.7443	76.0448	65.7644	67.1985	69.7754	69.4749	39.2363	75.7697	67.5794	0.61725	4.52e-07
Solyc04g082030	122.658	95.6382	110.228	131.415	142.364	137.185	232.832	223.126	222.329	341.704	413.624	372.896	109.508	136.988	226.096	376.074	6e-10	5.8e-18
Solyc04g082040	9.23928	11.5346	10.816	12.637	7.14875	9.44258	18.3278	18.9181	19.0828	10.601	8.36018	9.68001	10.53	9.74277	18.7763	9.54707	1.23e-07	0.879402
Solyc04g082050	19.7049	20.2403	18.393	3.01581	4.30934	4.67128	14.5336	19.2062	16.288	1.7993	1.38947	1.85214	19.4461	3.99881	16.6759	1.6803	0.522838	4.36e-05
Solyc04g082090	16.9429	13.2362	15.3291	22.1423	17.494	20.9895	24.7598	20.0733	22.7579	25.2337	23.1598	23.5912	15.1694	20.2086	22.5304	23.9949	0.000553725	0.122037
Solyc04g082100	5.89587	8.18169	5.78276	3.18164	6.59945	5.34871	0	0	0	0	0	0	6.62011	5.04327	0	0	2.06e-06	3.24e-06
Solyc04g082120	0	0.0287077	0.0782629	0.0287065	0.029772	0.0259856	0.289551	0.632829	0.631757	0.371084	0.386857	0.423118	0.0356569	0.0281547	0.518046	0.393687	2.85e-05	7.64e-05
Solyc04g082130	9.77693	10.1616	9.2342	10.1612	10.1909	9.6698	12.7646	14.9334	14.3526	12.6763	11.6138	12.138	9.72425	10.0073	14.0168	12.1427	0.00452991	0.0970804
Solyc04g082150	1.70325	1.31311	0.71596	1.57567	1.36179	1.1886	0	0	0	0	0	0	1.24411	1.37535	0	0	0.030296	0.00977609
Solyc04g082200	6439.61	4674.66	5484.73	6532.27	9054.43	7734.54	2170.56	2822.34	2475.91	5029.97	4899.47	4846.21	5533	7773.75	2489.6	4925.22	1.92e-07	0.0302869
Solyc04g082220	0.111324	0.102989	0.187179	0.514924	0.373825	0.419507	3.02974	1.30541	2.26643	2.20171	2.08178	3.06751	0.133831	0.436085	2.20053	2.45033	8.86e-10	1.44e-05
Solyc04g082250	51.6373	46.6907	48.0762	52.5341	44.1424	47.8438	85.7758	89.416	89.7004	80.0672	67.5452	74.5424	48.8014	48.1735	88.2974	74.0516	1.79e-10	1.08e-06
Solyc04g082270	2.13725	1.36362	1.79679	3.88614	3.60613	3.39438	0.458456	0.225445	0.521886	0.915222	1.34284	0.795551	1.76588	3.62888	0.401929	1.01787	9.37e-05	1.55e-05
Solyc04g082290	345.278	348.759	337.591	74.1163	75.5795	72.3627	193.877	301.763	251.593	42.6187	42.9654	44.0193	343.876	74.0195	249.078	43.2011	0.037597	0.00122364
Solyc04g082360	7.77988	7.01971	6.94428	4.44267	6.35844	5.71066	24.1982	34.8659	25.0806	75.2771	59.226	73.6134	7.24796	5.50392	28.0482	69.3722	3.84e-20	1.08e-66
Solyc04g082380	4.70222	6.19901	6.52271	5.98126	5.18818	5.02057	7.58702	7.91134	8.32456	15.3556	9.46969	11.6879	5.80798	5.39667	7.94097	12.1711	0.206436	1.35e-06
Solyc04g082400	9.99272	9.44129	8.98178	9.36714	8.13392	9.63659	4.25709	4.63398	4.32854	4.47386	3.61907	4.21266	9.47193	9.04588	4.40654	4.10186	1.77e-09	1.68e-08
Solyc04g082450	10.3306	11.2528	10.5526	10.3275	12.416	11.8602	5.48486	6.51287	5.35879	6.51414	5.91219	6.37412	10.712	11.5346	5.7855	6.26682	4.32e-05	0.000301836
[truncated: 2,481 more rows]
