# Supplementary material for: Fine Mapping of a Gene (ER4.1) that Causes Epidermal Reticulation of Tomato Fruit and Characterization of the Associated Transcriptome
Source: Front Plant Sci. 2017 Jul 26;8:1254. doi: 10.3389/fpls.2017.01254 (PMC5526902; doi:10.3389/fpls.2017.01254)
Supplement: Supplementary file 4 [file Table4.xls]

## Sheet: cluster 1
Supplementary Table S4. The cluster 1 analysis of differential expressed genes (DEGs) at 15 or 23 DAP in ER and WT fruit exocarp. cut-off with P-value(P value ≤ 0.01)
The genes’ expression level were normalized with the value in FPKM
Gene_ID	WT15DAP_rep1	WT15DAP_rep2	WT15DAP_rep3	WT23DAP_rep1	WT23DAP_rep2	WT23DAP_rep3	ER15DAP_rep1	ER15DAP_rep2	ER15DAP_rep3	ER23DAP_rep1	ER23DAP_rep2	ER23DAP_rep3
Solyc00g007060	13.9281	14.8529	15.2151	14.6594	16.2437	15.6096	7.55529	10.8004	8.78518	16.1113	9.99767	14.0257
Solyc00g049520	18.5061	14.4099	18.4104	24.1106	22.4901	22.4711	11.0325	14.939	13.3779	7.44782	10.5004	6.65894
Solyc01g005370	10.666	13.0801	13.1375	14.7623	18.7213	16.5481	7.8437	8.00935	7.02604	12.1693	12.6866	11.9317
Solyc01g005470	3.98561	3.30904	3.09295	4.2543	5.98099	6.58961	0.317863	0.312618	0.452301	2.82024	1.96008	3.83204
Solyc01g005810	59.0361	58.4952	58.4205	60.9753	69.8358	64.5123	44.9929	38.9917	41.7661	49.3439	47.9297	46.4681
Solyc01g006090	8.99161	8.45261	7.19347	12.0747	11.3401	10.8695	4.79275	4.73215	4.62143	5.43637	4.93728	5.3145
Solyc01g006100	4.93696	6.47992	5.29188	3.48245	2.75319	3.02319	2.97516	3.96435	3.49605	0.993442	0.710172	1.01677
Solyc01g007890	2.35938	1.24728	1.87019	0.997785	1.22885	0.959664	1.10078	0.481162	1.0144	0.279048	0.258585	0.191495
Solyc01g008090	384.028	381.33	395.329	311.024	354.047	334.271	270.314	292.707	286.784	299.07	259.871	296.444
Solyc01g017600	101.457	101.62	100.376	136.799	187.977	155.096	88.3119	24.5866	63.0507	29.949	13.7957	25.3797
Solyc01g056940	554.57	679.816	631.92	501.025	611.736	562.124	446.915	475.543	447.904	418.886	458.129	441.45
Solyc01g065980	153.155	122.599	143.973	169.779	175.686	179.292	126.928	106.676	114.329	117.363	102.102	110.189
Solyc01g066720	368.523	371.018	356.767	333.264	375.953	342.959	162.625	278.989	212.69	289.741	260.841	282.167
Solyc01g073860	4.29139	8.77117	5.53751	4.98551	13.2136	11.2824	0.155206	0.305291	0.0883401	1.882	1.14848	2.04122
Solyc01g079240	94.5114	104.768	102.8	101.669	87.0501	96.7391	86.2641	88.3885	85.0804	66.1821	52.3279	62.4963
Solyc01g079260	79.845	116.833	101.723	53.7763	75.5434	70.1085	27.0253	41.398	35.4472	46.3721	39.76	46.202
Solyc01g079780	118.438	122.093	118.702	88.9052	115.824	108.816	95.5824	86.7807	91.0593	62.4515	84.942	70.8943
Solyc01g080020	51.7398	66.3431	59.6561	48.9945	55.1413	55.1727	40.488	68.2833	52.0382	32.9187	27.0847	31.2644
Solyc01g080200	6.15074	6.19569	6.07472	5.96718	6.07029	6.06573	1.95969	3.82775	2.71443	2.82089	0.845055	2.11271
Solyc01g080720	1.42153	1.61694	1.58691	2.65166	2.70537	2.53694	0.996643	1.54455	0.804488	1.24334	0.603398	0.794392
Solyc01g081390	11.289	10.7579	11.2032	8.63738	10.546	9.20476	6.79814	6.05848	7.28791	7.00766	8.75034	7.66756
Solyc01g086870	108.309	110.528	104.739	125.19	118.991	118.156	41.1432	74.7585	61.0773	109.297	79.4856	100.737
Solyc01g087530	18.6752	20.4865	18.9166	17.6363	22.7703	20.8247	10.4626	13.2241	12.5703	17.9248	11.6286	15.4916
Solyc01g090240	19.9241	23.4459	19.6965	14.4992	12.2665	14.1032	13.8274	15.4853	13.5001	9.8804	6.84616	8.53589
Solyc01g090430	23.1767	27.6643	25.7951	26.3555	31.9634	29.3882	12.3747	16.4758	15.0791	26.0278	17.1779	23.5107
Solyc01g090650	1.37314	1.77078	1.78407	2.11714	3.71277	2.57853	0.970671	0.721295	0.736647	1.01434	0.957692	0.921982
Solyc01g090710	0.341155	0	0.0478015	0.526002	1.52747	1.23798	0.309492	0.057978	0.201321	0.0261521	0	0
Solyc01g091030	2.52912	3.18469	3.18934	1.29982	2.62872	2.05908	0.928677	0.573085	0.932794	1.35713	1.2127	0.918017
Solyc01g091420	0.939292	0.260691	0.710696	3.12816	7.84032	6.84321	1.46077	0	0.249431	0.345618	0	0.320191
Solyc01g091470	0.988648	1.10719	1.04988	0.866457	1.298	1.1765	0	0.053058	0.0460592	0.382925	0.249501	0.266065
Solyc01g091770	1.3588	2.37446	1.9039	1.9088	2.41421	2.99219	0.860921	0.615793	0.801847	1.04162	0.916976	1.00073
Solyc01g094040	90.5553	88.6519	90.1002	85.8039	121.718	104.338	46.9052	54.5663	49.5717	57.8459	55.8818	60.6815
Solyc01g094460	21.528	25.2707	24.9197	24.8693	28.8023	26.4529	18.6747	20.7934	20.0615	11.5686	11.36	10.6022
Solyc01g094790	28.5697	20.8583	21.1846	19.2216	17.3901	18.3252	11.9027	14.7068	14.7234	4.93085	4.76947	5.02332
Solyc01g094820	8.74815	7.23048	7.80256	6.86046	8.94712	7.95799	5.49031	7.33547	6.87886	3.49262	3.19392	3.40597
Solyc01g094840	5.12439	4.19894	3.81572	4.80827	6.04027	7.29509	1.76464	2.53797	2.26799	4.64653	2.38691	4.28389
Solyc01g094860	5.37253	6.14419	6.40052	7.14295	8.98812	8.65892	2.72909	3.9091	3.27397	5.62508	3.67644	5.01568
Solyc01g095070	178.954	148.536	163.631	208.633	298.185	250.712	125.85	159.562	142.902	160.184	153.516	152.353
Solyc01g095080	1.1501	1.482	0.966892	1.86192	2.08866	1.89183	0.0319396	0	0.0363586	1.228	0.984765	1.12015
Solyc01g095140	763.592	768.776	782.085	828.93	933.846	903.035	219.963	321.506	258.113	682.275	605.965	663.698
Solyc01g095510	0.999923	1.4077	1.57162	1.72939	1.25133	1.05579	1.14939	0.531964	0.615725	0.379925	0.625379	0.419898
Solyc01g095580	9.49747	9.63424	10.2608	6.12712	8.99227	7.77889	3.66017	6.28633	5.27275	4.34915	2.39683	4.0706
Solyc01g095700	68.6745	54.7372	58.1035	44.7216	40.2067	40.6666	21.3829	20.8809	23.1114	31.3846	22.5138	28.7536
Solyc01g096020	15.2431	15.2978	14.8072	11.8092	16.02	13.4864	8.20903	9.22694	9.91693	9.29015	8.57447	9.39466
Solyc01g096040	220.104	195.154	207.387	239.03	291.991	267.424	196.466	137.808	171.639	153.783	115.011	140.657
Solyc01g096300	1.81184	1.54921	2.12326	2.36181	3.02891	2.6437	1.32348	1.25965	1.72529	1.17426	0.974071	1.02938
Solyc01g096430	37.6662	35.3865	38.6619	44.839	42.8614	41.017	22.3639	23.5952	22.8089	29.3104	35.9114	31.0213
Solyc01g096760	27.5658	28.5429	29.8945	31.1678	30.9629	35.7206	19.5179	21.1002	19.5733	22.5743	18.913	22.5369
Solyc01g097030	12.8711	12.3955	11.242	13.2977	10.2486	10.1158	9.47517	11.4838	10.5293	8.09145	6.01985	7.58233
Solyc01g098100	29.7853	36.8003	35.4808	50.2618	53.4305	47.5291	17.9552	19.1923	20.0959	23.7846	22.33	23.151
Solyc01g098710	9.21375	9.83532	10.2712	9.21048	11.7542	10.4007	5.19623	8.08731	6.69191	8.19621	6.60263	8.43691
Solyc01g099680	348.061	381.174	378.444	402.943	399.533	404	239.165	303.787	268.22	399.523	310.912	379.57
Solyc01g100030	51.2907	53.5496	54.6309	78.4111	75.5524	73.2238	37.9114	40.6285	41.0406	34.6199	37.0988	34.2441
Solyc01g100370	170.82	154.766	164.109	150.863	201.101	178.649	85.4224	129.644	109.135	105.482	104.504	105.413
Solyc01g100430	11.7083	13.2388	13.0331	14.5922	17.6821	15.8873	8.64062	8.56714	7.77293	11.1194	8.78499	10.286
Solyc01g100710	82.3947	85.2507	80.9849	92.9823	128.355	111.156	36.9786	47.6031	43.6368	57.1259	45.104	50.0778
Solyc01g100940	20.1183	21.3432	20.7741	11.5309	20.9805	16.8473	2.29555	4.23662	3.87134	10.0076	4.92815	7.57861
Solyc01g102290	110.01	105.707	106.78	110.231	113.086	114.238	44.0734	50.9646	46.7505	72.2835	75.4794	66.6729
Solyc01g102710	1.38601	1.28224	1.34	1.23945	1.70655	1.68296	1.20348	0.824414	0.838352	0.775609	0.575972	0.879318
Solyc01g103160	20.6355	24.9885	23.6952	23.0142	34.8138	29.7441	19.4191	18.6955	19.1995	18.3541	16.5025	18.219
Solyc01g103570	14.1024	17.4263	16.3403	14.3722	15.3855	13.9313	13.2472	12.9861	13.1618	9.20044	7.99292	8.63721
Solyc01g105720	168.912	162.075	168.367	212.529	117.373	169.327	178.172	143.912	166.085	91.3542	92.4962	89.3103
Solyc01g106800	0.494782	0.957091	0.94537	0.624164	1.46728	0.75334	0.0699521	0.275192	0.238891	0.703405	0.560761	0.766654
Solyc01g107400	33.9638	20.827	26.5841	20.2242	34.4587	25.6084	7.18429	17.2497	12.2098	8.73844	13.3528	9.31543
Solyc01g107410	52.8517	44.9077	47.7695	50.6135	57.5411	54.2691	38.31	48.3405	43.4498	31.1529	29.6709	30.9809
Solyc01g108630	2.53746	2.93436	2.82341	1.41534	0.895043	1.96866	1.45081	1.90249	1.61851	0.583546	0.250497	0.572415
Solyc01g108910	8.3182	8.79479	8.13483	27.09	26.0595	25.3753	1.78204	10.2129	4.58312	10.3065	4.23272	8.92137
Solyc01g109070	19.6593	17.8421	15.1677	22.5607	29.2476	25.6321	7.83691	11.038	9.36175	19.5151	14.4381	20.0764
Solyc01g109570	184.282	171.757	182.677	135.306	187.389	167.82	137.986	120.96	127.035	149.207	133.444	146.89
Solyc01g109980	8.81652	8.34395	8.49118	8.03112	9.78762	8.34484	6.22522	8.40444	6.5782	4.80087	3.85493	4.56762
Solyc01g111800	2.88073	3.75729	3.9305	2.27176	1.67644	2.21462	2.09313	2.88926	1.96471	1.08604	0.724612	0.831746
Solyc01g111970	8.61004	10.5425	10.29	10.0735	14.6183	11.6988	7.64682	3.91633	6.31379	4.54251	2.75231	5.17947
Solyc02g024010	5.10975	4.88477	2.86384	3.46647	4.57562	6.56109	1.45687	2.25779	1.65844	1.88016	2.28676	1.35476
Solyc02g062780	13.2709	18.2072	16.1913	12.2768	9.93194	12.0456	12.0041	13.7468	12.8125	7.834	7.44552	7.60814
Solyc02g063030	46.0423	37.1447	37.7905	43.401	38.103	40.6121	31.9418	34.4881	29.6491	21.9296	32.2262	25.0738
Solyc02g063060	25.3901	26.2198	24.5205	31.7678	26.8569	29.3149	22.2602	24.6599	22.8117	12.8312	14.244	11.8106
Solyc02g063160	5.92541	4.77119	4.84311	5.07552	5.15863	5.42146	4.5222	4.75528	5.43927	2.77583	2.47289	2.40017
Solyc02g063250	37.0943	50.3745	43.0652	28.2768	50.5473	39.1667	0.776343	4.77697	4.14685	23.3843	16.203	20.7694
Solyc02g063280	15.2328	18.1096	15.7614	25.0591	28.3699	28.3982	11.0409	15.8136	13.7887	16.1365	14.3436	14.9591
Solyc02g063360	26.7414	35.2798	27.7061	26.3063	38.3945	29.7268	12.6667	17.7624	15.086	27.3276	18.5112	23.1639
Solyc02g063420	7.2743	11.3256	10.1428	11.4072	10.5539	7.80021	9.31238	7.41743	6.67458	4.89625	5.78495	5.64484
Solyc02g063430	142.422	112.605	127.949	101.866	115.491	105.815	24.5045	50.2555	38.2204	78.7083	77.7198	81.0891
Solyc02g065370	68.8728	85.219	76.4611	72.9905	79.2795	80.9142	48.0541	68.0879	60.4827	51.8069	58.2954	52.1138
Solyc02g067040	1.51204	2.13157	1.84623	1.99826	2.48692	2.23093	0.335928	0.587351	0.509875	0.76169	0.517869	0.736333
Solyc02g067580	238.765	203.835	220.643	148.115	221.789	179.548	148.824	123.27	130.844	136.284	151.184	136.097
Solyc02g067600	114.733	169.391	131.259	65.2152	167.273	116.483	10.8529	17.8501	15.0767	29.0511	28.1307	27.9554
Solyc02g068370	13.4111	16.1623	15.4902	10.3449	13.8979	10.3642	7.21008	8.68382	6.69293	9.7742	7.09841	9.15686
Solyc02g069180	172.08	204.231	194.745	198.363	211.051	206.559	124.179	88.4589	105.516	176.134	134.039	160.315
Solyc02g069230	44.911	39.9399	42.0299	33.7511	41.8056	38.7852	35.2603	30.3138	33.893	23.2252	24.9499	22.7609
Solyc02g070280	2.92572	6.80232	5.98731	5.62682	10.0462	7.89815	0.658555	1.05985	0.647443	4.0016	2.14122	3.19322
Solyc02g070780	29.6211	33.4872	32.0276	39.0974	40.7389	38.3113	22.3277	25.7817	23.4096	22.7632	20.9581	21.9179
Solyc02g070890	3.64583	3.87687	3.96342	4.72959	6.51337	5.56219	0.211807	0.534133	0.222565	2.10092	3.49631	2.73799
Solyc02g071870	3.62533	4.84957	3.70679	5.95974	6.74498	5.86666	1.42855	2.82245	2.21164	3.07577	2.18465	2.67204
Solyc02g077700	32.7291	37.0761	33.2711	32.1313	47.903	39.7133	25.5796	35.2461	31.9271	21.5819	27.7037	22.6742
Solyc02g077880	83.9317	78.3866	81.8041	87.1541	126.391	107.977	15.3654	52.2047	30.124	65.5027	37.9956	54.7159
Solyc02g078450	1.98604	3.06225	3.21564	2.92602	2.68176	3.26467	3.20303	1.87511	2.73464	0.913466	0.846482	1.17014
Solyc02g078500	2.61632	6.10612	3.69922	3.19045	4.73511	3.53538	0.786025	3.03159	2.00009	1.36746	0.798324	0.810786
Solyc02g078880	35.6783	35.3062	35.8146	34.845	42.8823	36.5962	22.084	30.5523	24.6681	30.0443	30.7766	31.6258
Solyc02g079010	14.1563	11.2255	13.7147	17.0247	12.2885	16.3143	8.59655	6.59879	7.57813	10.3558	9.56765	9.91944
Solyc02g079210	68.5544	69.0481	71.9998	78.3908	112.74	98.0235	79.2572	70.2621	72.472	55.2952	64.5861	60.1362
Solyc02g079390	12.6557	17.416	14.6295	14.5615	22.7668	16.8244	4.42843	8.95267	6.86154	8.04016	5.23395	5.79714
Solyc02g080120	3.68814	6.0796	5.18649	5.02477	5.91897	6.00853	0	0.20513	0.118714	1.2337	0.321535	0.838155
Solyc02g080130	53.2944	56.6108	54.6444	64.0195	65.5235	59.1887	39.0996	43.1037	41.1396	39.591	38.0319	38.7362
Solyc02g080410	1.69618	2.35379	2.76283	1.6672	2.13592	1.68673	0.164866	0.864779	0.187677	0.975187	0.711646	1.08413
Solyc02g080880	10.5435	10.6881	11.4728	14.0081	14.5639	14.5902	6.51231	8.50167	7.01618	5.72647	4.41017	5.79904
Solyc02g081380	45.8931	55.4008	53.3561	36.7031	50.9051	43.6387	33.6362	38.0434	33.6235	34.2582	33.7698	32.3715
Solyc02g081430	139.394	188.302	165.101	118.682	166.957	150.682	64.0116	92.8293	74.4696	111.849	98.8188	107.51
Solyc02g082020	70.5952	84.2499	77.8324	98.8939	102.661	96.4457	37.3279	70.4418	57.8469	65.5892	50.3881	60.907
Solyc02g082660	9.48573	10.701	10.8516	9.64531	7.77608	8.8149	5.71094	5.83607	5.20796	5.7988	4.08776	5.21869
Solyc02g082680	20.5765	17.5234	18.3772	19.0585	13.7082	16.1567	15.6089	18.5447	17.9688	11.2227	9.79395	10.6614
Solyc02g082900	10.0382	8.37172	9.72782	5.90113	8.2551	8.03342	4.92174	4.33631	4.81482	4.88993	5.97507	5.19742
Solyc02g083130	35.2549	34.5449	36.0453	21.483	33.8246	29.0863	13.3482	19.467	16.2246	17.5804	16.0006	17.9106
Solyc02g083310	18.4246	19.3385	19.376	22.2508	15.6844	20.759	10.5757	15.9178	11.6238	17.7806	13.3642	16.8246
Solyc02g083620	2.20918	2.27087	1.96044	1.3057	1.53079	1.43889	1.52696	0.625736	0.869114	0.28225	0.294247	0.174323
Solyc02g083930	66.7106	55.5884	64.0387	49.4585	40.6268	47.1479	49.2981	25.569	32.8756	26.5486	20.6443	23.6546
Solyc02g084590	17.3173	21.0526	21.0759	19.201	21.3533	21.5694	19.7368	17.5306	20.3646	11.4443	7.43422	10.2294
Solyc02g085390	8.63741	12.3711	10.7836	9.79557	7.26833	9.03534	6.67172	9.15849	7.671	5.62253	4.98091	5.64092
Solyc02g085580	30.7102	31.8983	33.927	28.068	38.5058	32.2161	12.1555	16.0152	13.2485	27.7571	15.7354	26.2661
Solyc02g085650	5.65696	6.94372	6.71407	8.44841	11.1032	11.1464	3.24878	2.97839	2.6837	4.93168	3.61664	4.34829
Solyc02g086450	20.0052	16.7236	18.642	15.608	14.7999	14.7342	9.55837	14.9919	12.5876	2.88232	6.24081	4.10811
Solyc02g087330	35.0616	36.4598	33.3607	44.3785	60.8895	48.4798	15.7452	17.1829	16.3598	34.8155	33.6236	33.3543
Solyc02g087580	19.2101	29.919	24.388	17.2027	26.8704	21.5032	6.53831	10.0578	8.04409	18.1322	10.2966	15.8933
Solyc02g088180	6.67473	4.08179	5.89677	7.84927	8.24914	8.00531	3.51877	1.38428	2.75386	1.87322	1.03067	1.47831
Solyc02g088340	24.6205	41.8742	33.2216	41.4635	28.3715	34.6093	4.09014	9.37492	6.3776	21.6519	16.0231	20.2411
Solyc02g088910	23.2157	26.0832	25.3602	34.9738	22.4157	26.9121	13.1463	19.7522	15.4888	17.5245	16.1659	15.6821
Solyc02g089160	0.877805	0.641121	0.776811	0.683834	0.709215	0.425576	0.215549	0.235547	0.122686	0.0212496	0.132917	0.104993
Solyc02g089280	28.3607	29.8795	28.9086	37.6823	40.3142	41.5114	19.679	29.5742	23.3262	28.971	23.1141	26.4745
Solyc02g089730	5.34234	5.85016	5.469	5.88354	11.5065	8.64315	1.9499	2.59403	2.18752	5.85043	2.92757	5.22386
Solyc02g090220	4.91757	5.25535	5.98746	1.49026	5.20614	3.26603	0.857069	0.605178	0.22515	2.57378	1.9514	3.17924
Solyc02g090310	0.97888	0.996153	1.06983	1.08667	1.78442	1.31156	0	0.299442	0.173295	0.630322	0.187747	0.222457
Solyc02g090400	6.67752	7.46683	6.78535	8.37969	12.3675	10.1626	1.71574	4.67742	2.3643	7.31767	6.57071	6.96075
Solyc02g091070	0.256857	0.712882	0.259128	0.237618	0.542161	0.344153	0	0	0.0454726	0.165396	0	0.145931
Solyc02g091620	8.02961	11.9868	7.82442	6.75286	7.35368	8.09948	3.26377	2.23298	3.39226	6.04337	1.57506	4.97668
Solyc02g092250	2.05968	1.98656	2.17367	2.39188	3.86814	2.82574	0.681523	0.670278	0.853399	2.23733	1.68103	1.96691
Solyc02g092480	54.3492	67.2717	59.1493	67.2028	87.0099	74.8072	10.8084	16.0317	13.2844	56.0597	27.8249	46.449
Solyc02g093130	176.744	206.55	191.867	186.258	232.135	213.15	77.0935	97.7902	80.1653	122.684	110.437	120.455
Solyc02g093480	20.3092	26.3814	21.9466	21.5332	29.0944	25.1613	13.5568	15.1297	15.1862	18.9381	12.4506	16.2276
Solyc02g093510	68.9959	61.8461	67.3818	53.9064	67.6374	68.4955	46.4785	46.8781	46.1373	42.718	55.1957	49.0298
Solyc02g093560	24.2893	29.4618	26.1678	15.1464	24.8575	19.4362	14.4101	15.5942	15.1298	13.3233	16.7366	14.7198
Solyc02g093830	113.804	125.51	115.729	156.117	235.976	200.395	54.5585	53.0102	53.4436	111.722	78.1349	103.75
Solyc02g093880	30.7447	32.1556	30.838	31.4486	32.9659	33.0227	19.5999	22.7936	22.0768	26.1461	20.1648	24.9857
Solyc02g094100	4.97934	7.40339	6.01008	4.83668	3.13939	4.4676	4.61859	5.25865	4.81685	2.2575	1.97827	2.10152
Solyc02g094280	24.8555	24.2049	24.985	20.6044	22.946	22.0784	15.7279	18.0593	17.1914	21.6609	17.1131	18.5046
Solyc02g094860	0.169384	0.117527	0.106801	0.156696	0.20314	0.212766	0.0987833	0.172717	0.0749671	0	0	0
Solyc03g005320	20.4256	24.5963	23.3367	11.802	17.5088	13.3753	8.07154	7.61399	7.58775	7.2539	4.33503	6.35402
Solyc03g006400	11.4969	17.9463	14.1494	11.6957	19.5972	15.7153	6.17497	6.04287	6.95938	12.7383	6.21364	10.5273
Solyc03g006490	53.6739	100.37	79.4175	68.7865	90.8395	75.3914	12.8547	65.3841	39.6555	29.0977	13.0397	21.7933
Solyc03g006660	5.16252	5.28546	6.16298	6.9727	9.11367	7.14763	3.77346	3.93053	4.75251	4.71729	3.86162	4.82975
Solyc03g006770	0.730521	1.05429	0.859808	0.243288	0.841061	0.318109	0.0227218	0.148979	0.103462	0.1344	0.252202	0.166016
Solyc03g007150	8.08452	9.50851	8.69339	12.9287	15.3327	14.9572	6.62755	6.51819	5.88029	8.35926	6.13025	6.44466
Solyc03g007940	5.71599	4.38668	5.67914	6.06899	4.11307	5.54816	5.10129	5.62977	5.40462	2.24066	3.17682	2.69394
Solyc03g019800	54.721	51.3486	51.8125	45.6792	51.6613	49.5656	32.5217	37.1515	35.9204	40.952	37.1932	39.385
Solyc03g025140	43.4329	34.6661	36.872	42.1491	53.1099	36.7278	31.4551	26.9199	25.2535	19.3892	22.0509	22.0149
Solyc03g025270	102.215	136.759	121.112	153.89	159.951	154.46	93.0352	104.908	101.284	114.447	92.7231	107.485
Solyc03g025970	20.794	26.2129	22.3828	21.8612	28.8628	25.4525	10.0642	14.7828	12.4199	15.821	12.3747	15.3912
Solyc03g026000	4.95883	3.9892	6.1627	5.7841	5.48164	5.41642	2.01179	4.61672	3.05351	1.88413	1.0338	1.10243
Solyc03g026010	11.021	11.3803	11.6519	13.2336	11.3216	13.0513	8.35341	9.59194	10.1004	7.60359	7.0994	6.98885
Solyc03g031440	8.41638	9.14698	9.96086	9.44897	11.3676	11.3589	5.01955	5.49914	4.77375	8.90721	7.99285	7.28861
Solyc03g031530	3.03738	3.55638	3.152	3.81965	2.86862	3.13968	2.50944	0.725892	2.39454	0.676683	0.455126	0.754976
Solyc03g031650	10.0063	9.0663	10.3202	11.738	12.9654	12.0076	8.10164	7.46832	8.40075	7.06958	5.44099	6.56413
Solyc03g031910	1.86167	1.7853	1.75597	2.07927	2.2	2.31947	0.51196	0.67135	0.562697	1.82739	0.783798	1.52204
Solyc03g032010	12.3111	12.2058	11.4628	12.2053	9.48315	11.4549	11.0826	13.6781	11.8348	8.17902	4.48549	6.29248
Solyc03g032060	19.1259	15.9774	15.4791	11.7515	15.885	14.2234	9.9887	13.0985	12.0024	6.23657	4.38006	6.32511
Solyc03g033330	106.154	90.29	96.5616	106.051	124	113.111	51.5112	61.9819	61.903	64.8737	44.9931	58.3826
Solyc03g033390	12.7632	13.7241	15.1681	10.4472	13.8482	12.0871	7.79414	10.6977	9.10912	4.36437	6.02377	4.44191
Solyc03g034430	136.337	163.638	149.576	159.203	157.587	168.309	121.979	137.314	133.648	107.881	95.1278	104.884
Solyc03g044270	13.4778	14.9537	13.5889	10.0279	11.5965	12.8931	10.07	8.65665	9.17056	9.46404	8.64739	9.45585
Solyc03g044300	26.803	26.5153	25.6574	30.2528	23.3535	27.5021	28.1019	20.7464	22.1628	9.42217	12.2059	10.6358
Solyc03g058430	2.69644	3.05584	2.38024	3.36752	4.3333	3.27415	1.78221	0.962323	1.31275	1.79831	0.581817	1.83835
Solyc03g063360	74.2901	61.6758	68.5147	74.8799	84.175	76.6036	56.4738	65.5762	57.4169	51.9552	55.4262	50.1605
Solyc03g063600	161.974	203.552	182.124	211.194	215.583	211.654	92.7143	109.479	97.0841	173.052	147.942	160.846
Solyc03g082870	9.30405	10.8493	8.17402	11.6791	12.1126	11.925	3.62899	3.63012	2.96591	6.99006	4.87724	6.73075
Solyc03g095490	3.33245	2.69385	3.12798	2.51415	2.26601	2.46551	1.66043	1.25364	1.68969	1.27976	0.930809	1.17642
Solyc03g095780	10.6242	14.3922	10.5267	7.25431	15.2898	14.4045	1.96697	1.16071	2.0152	0.872599	0.242584	0.431148
Solyc03g096060	19.8713	23.3077	20.8822	28.2307	22.4696	25.555	12.9684	24.2423	15.3908	14.5255	10.549	13.3057
Solyc03g097170	48.5364	65.6491	52.673	75.2391	128.435	98.8139	8.5003	21.8476	14.8187	75.8213	28.3348	61.1134
Solyc03g097490	69.6521	67.9912	68.3971	76.1014	98.362	85.5187	45.4532	57.7197	51.5174	50.4376	49.8012	49.3932
Solyc03g110980	5.96709	5.99625	5.01653	5.13943	2.46768	5.08307	3.59995	4.19621	4.09803	1.56154	1.57858	1.22747
Solyc03g111230	735.065	880.987	815.677	776.823	813.925	789.891	550.675	647.625	578.001	769.195	619.707	718.654
Solyc03g111310	29.5474	31.7926	29.263	27.698	27.1223	27.2136	16.5914	26.1183	21.3675	22.002	14.9929	19.2451
Solyc03g111570	35.0492	43.9132	38.5514	48.4005	47.0456	47.6992	23.4146	28.0682	25.041	36.5883	23.4307	33.0959
Solyc03g111620	8.23817	8.0073	9.46821	12.4446	29.915	21.5695	1.13522	1.38232	0.646145	2.97372	4.90019	3.79176
Solyc03g112550	6.23947	8.65852	6.79533	6.49362	5.64621	5.28439	5.18254	5.78386	6.21339	3.32637	2.8558	3.10179
Solyc03g113490	1.3652	1.65392	1.47564	1.77413	2.4637	1.98705	0.202203	0.795465	0.517902	0.822271	0.716949	0.646356
Solyc03g114100	31.429	30.7643	32.0478	30.0127	56.028	42.9595	11.1946	17.3676	10.7691	11.4712	12.4449	8.64007
Solyc03g114520	10.126	11.3856	10.7394	11.6013	10.3131	10.8931	5.87513	9.53103	9.30803	6.77116	5.97584	6.01854
Solyc03g115580	10.0741	9.99245	9.47338	9.3195	14.6476	12.0455	6.58176	7.25417	7.44642	5.99492	6.77262	7.19865
Solyc03g115940	14.0544	19.5388	18.1106	32.3975	29.9526	30.9025	10.4806	13.2737	12.6105	10.5265	6.73899	9.75202
Solyc03g116170	25.5488	30.6317	27.404	42.1084	41.4173	38.3017	21.8074	27.6984	21.9002	24.4475	23.2337	24.2339
Solyc03g116320	5.72955	6.10069	5.58934	6.9505	16.9062	11.9045	4.11899	3.85812	4.92811	3.55513	2.53994	2.91739
Solyc03g117510	47.7124	42.4395	44.2702	36.4041	47.0787	41.2379	32.3694	31.4671	34.4844	25.4079	28.083	24.9687
Solyc03g117680	12.4291	14.3364	13.8652	17.6894	24.6906	21.9175	4.70846	7.96168	6.8762	10.334	9.28336	10.2075
Solyc03g118100	0.334944	0.56809	0.516242	0.361497	0.964065	0.701215	0	0.284612	0.0494138	0.102704	0.107069	0.0317159
Solyc03g119070	1.6054	2.07929	1.92808	2.24893	2.59645	1.80531	1.74767	1.96438	2.11128	0.675103	1.01171	0.938153
Solyc03g119480	56.3974	54.8795	54.1866	71.9604	109.176	91.2913	52.0038	53.872	51.373	53.5518	41.777	50.8779
Solyc03g119720	11.3539	15.5554	12.1926	15.3677	15.6331	15.774	11.1201	11.3122	10.4594	10.9626	9.41989	10.39
Solyc03g119970	2.38889	3.64189	4.10153	4.20201	4.19657	3.60651	1.6221	1.44095	1.60827	1.57849	1.06479	1.43369
Solyc03g120190	1.53908	1.13908	0.970428	1.85094	2.43646	2.77102	1.19677	0.706215	0.476824	0.247762	0.073798	0.262325
Solyc03g120560	8.84231	9.68064	8.8945	7.42985	11.1139	10.6058	5.58461	6.2996	5.81042	7.44132	5.03596	6.318
Solyc03g120600	6.38719	14.0987	10.7394	5.07946	9.67589	9.75906	0.174267	1.37113	0.694322	8.65863	1.28952	6.23904
Solyc03g121920	31.9429	35.8812	34.8648	27.1039	37.7752	34.131	17.8863	31.5014	23.6678	17.5107	13.0824	17.0511
Solyc04g006940	1.20207	1.95937	1.45973	1.46505	1.50112	1.90141	0.192878	0.389118	0.320901	1.14965	0.585534	0.943116
Solyc04g007000	20.9596	30.6698	22.9184	28.324	57.6991	42.4456	1.11848	1.04765	1.39449	18.4299	7.48823	14.6321
Solyc04g007170	2.72851	4.70425	4.48344	6.88399	7.25848	8.72411	2.60385	2.65573	3.07389	3.19445	1.78405	3.38221
Solyc04g007180	5.77889	5.62762	5.43363	8.08937	10.87	10.5064	4.19796	3.6441	3.63456	5.3509	2.6251	4.44963
Solyc04g007490	3.49065	2.93574	2.98794	4.18815	6.33273	5.06674	1.94113	4.6595	3.16474	1.29413	1.29842	1.23799
Solyc04g007530	105.61	112.312	105.157	63.5602	114.518	91.0767	49.7695	68.9731	57.7155	64.1001	53.6809	61.3877
Solyc04g007690	21.6249	17.814	19.7293	14.1253	16.4538	14.4872	14.6805	8.28329	12.4838	5.53531	6.16731	5.76909
Solyc04g007950	2.3927	2.95143	2.54795	1.2543	2.29563	2.00368	1.79852	0.569283	0.988379	0.146735	0.0764858	0.271879
Solyc04g008600	5.41523	5.07403	3.96891	6.87214	6.12806	6.33706	3.61698	4.88465	4.24032	3.12934	3.59525	2.72162
Solyc04g008680	70.5186	69.3817	69.6304	71.2944	86.7647	77.4923	57.3346	56.6804	58.3382	49.4301	53.6782	49.361
Solyc04g008820	37.9214	35.9743	36.8787	29.358	24.8206	28.7283	23.9272	31.868	28.091	11.9358	11.5571	11.4571
Solyc04g008870	4.10239	6.32542	5.57568	4.99688	3.41116	3.77893	4.14696	3.90423	2.66297	2.2328	2.09821	1.7869
Solyc04g009630	36.4966	43.0662	40.6567	27.6153	37.4193	33.5927	14.2573	22.9887	17.7697	26.5478	16.8826	21.9608
Solyc04g009900	6.47549	10.0753	8.06693	8.2777	9.48862	8.92274	4.11976	3.78166	3.96024	2.76176	2.54042	2.74252
Solyc04g009910	11.9612	11.2113	10.3866	8.80853	16.006	10.9391	6.91449	7.38214	8.28909	6.33396	4.37697	5.81209
Solyc04g010240	359.122	453.966	409.005	409.008	371.366	396.558	245.579	361.663	309.71	408.913	313.451	365.268
Solyc04g010250	22.7344	22.573	26.3411	26.4416	41.8405	36.1302	12.9197	20.8122	17.0384	18.7042	19.5735	18.7034
Solyc04g011460	40.0046	44.1143	46.0381	57.0212	64.7721	60.3595	24.55	29.9413	27.5024	42.3406	28.063	38.698
Solyc04g011750	23.2896	28.158	29.2139	29.4108	95.4086	62.7399	0.191637	2.0104	2.07244	12.6389	15.835	12.6017
Solyc04g012050	21.6966	39.5156	31.5277	53.5063	85.1135	69.5451	1.32149	6.7006	3.10894	22.4077	9.99595	17.8303
Solyc04g014220	4.97349	6.55505	5.67041	6.55478	8.82441	7.41688	2.80779	2.98724	1.56798	5.67182	4.57351	3.79334
Solyc04g015210	8.56828	9.85435	9.64382	9.63737	11.2304	11.1549	5.60677	6.27813	7.04562	6.16982	5.11871	5.85223
Solyc04g015710	1.17347	0.685653	0.623076	0.857031	1.36289	1.293	0.336176	0.692747	0.601367	0.198849	0.414601	0.245626
Solyc04g016160	2.36409	2.45569	2.51051	2.26374	3.14362	2.91748	1.29003	1.4802	1.28495	1.54518	0.994357	1.34314
Solyc04g017690	601.682	579.054	581.512	494.094	530.774	514.604	213.692	341.079	265.184	432.737	255.108	370.039
Solyc04g024430	25.2265	25.6147	20.6167	18.1328	23.6971	19.064	10.9356	21.8689	18.2062	8.4494	6.32192	8.33965
Solyc04g024960	46.8394	46.0599	45.436	22.726	58.138	42.2411	48.1378	29.0574	37.9817	10.9977	23.2445	14.5153
Solyc04g048950	5.59674	7.26227	6.41615	7.43007	10.1466	9.52573	2.93899	3.11284	3.53863	6.51905	3.20638	6.42143
Solyc04g049140	24.875	29.3669	27.467	29.194	35.6998	32.8523	15.397	20.8846	18.6045	16.7253	19.5427	18.4918
Solyc04g054180	43.5085	53.5491	48.0536	45.6041	56.1823	49.7238	32.8565	43.2825	37.5305	33.5669	32.6577	33.2418
Solyc04g054340	277.995	305.017	291.754	137.027	281.599	193.572	60.3087	220.507	143.229	43.3668	59.5023	49.9396
Solyc04g054890	6.27166	7.14577	7.90887	8.06156	8.51912	8.12673	6.05746	6.96725	7.62601	5.14676	4.4317	6.00116
Solyc04g071660	3.09885	4.84331	4.04562	4.56915	5.85494	5.10146	2.72214	3.09512	2.4528	1.7269	2.66748	1.95888
Solyc04g071670	11.3987	7.99988	6.93931	10.5449	13.1989	13.1661	7.02965	4.40871	6.26263	4.51962	3.39244	4.01963
Solyc04g071680	1.80508	2.15807	1.56422	2.18367	3.19725	2.6511	0.431878	0.594653	0.712866	1.60938	1.49136	1.76708
Solyc04g072800	90.6459	98.1859	91.3288	121.334	114.957	110.096	73.8909	54.2296	66.7375	92.701	74.1029	87.7584
Solyc04g074050	1.2565	1.32094	1.29641	1.16238	1.4521	1.74571	0.421902	0.960915	0.454997	1.20837	0.629868	0.924783
Solyc04g074100	50.2726	64.2358	54.7472	56.711	65.464	61.4016	42.8301	41.6006	40.8698	35.0904	37.2939	36.5159
Solyc04g074230	333.959	364.549	348.921	482.347	555.59	500.65	211.233	293.145	246.458	319.765	316.075	319.485
Solyc04g074360	8.04603	9.37706	8.69694	2.12667	4.9626	3.71894	0.12188	0.692575	0.554971	1.63409	0.300625	0.712408
Solyc04g074390	2.816	4.97351	4.08915	2.98398	5.4035	5.01643	0.199062	0.469866	0.453208	2.35491	1.7676	1.89077
Solyc04g074670	25.2308	27.8739	25.1113	18.2476	24.0825	20.6204	12.7087	15.3833	15.0426	12.0235	7.1923	10.2707
Solyc04g074870	13.6222	13.7005	12.6402	11.0855	14.8592	13.7741	9.9332	11.0085	10.7071	7.48737	7.53458	7.80359
Solyc04g076610	221.296	257.23	238.918	224.834	326.169	263.293	44.8896	99.4944	73.4268	205.743	126.519	180.515
Solyc04g076980	43.8699	69.2752	55.1101	77.669	77.8304	77.8027	31.9562	36.8277	33.1973	38.2971	31.009	38.1385
Solyc04g076990	136.368	150.836	142.818	174.569	186.96	183.894	60.4197	73.7216	65.7904	112.709	71.6005	98.2901
Solyc04g077870	1.96297	2.02475	1.97274	2.35863	1.62357	2.0406	1.91237	1.79454	1.81746	0.94437	0.908778	0.935783
Solyc04g077990	0.85068	1.33789	1.78791	1.57392	1.9588	1.70969	0.264591	0.260226	0.301199	1.76069	1.22369	1.59491
Solyc04g078690	8.2121	7.85053	6.76583	7.1918	6.56578	7.38122	3.6611	3.6286	2.4715	3.02169	2.36259	3.07932
Solyc04g078820	25.9837	28.8146	28.0449	33.8518	32.4955	32.3536	18.44	17.7597	17.476	23.589	23.8299	24.5933
Solyc04g078840	65.6776	73.186	68.0873	54.2556	69.1984	62.9099	26.3532	34.3295	28.4141	29.9404	23.5707	28.8441
Solyc04g078910	14.1967	11.363	12.2034	9.07526	10.713	9.35051	5.45758	7.80731	6.14207	5.8327	4.43618	6.16259
Solyc04g078920	54.6796	60.2352	57.8599	70.9051	74.2191	73.5145	33.3633	40.3663	36.5804	48.6274	37.8123	44.0847
Solyc04g079060	6.86045	6.59902	7.3718	11.6844	9.80781	10.8813	0.95387	1.80677	1.60866	0.606009	0.435702	0.671129
Solyc04g079150	1.47914	1.82453	1.24351	2.23911	1.41913	1.83921	0.453094	0.685565	0.476107	1.11325	0.859682	1.22234
Solyc04g079270	46.3063	46.3527	47.306	36.1892	32.6351	33.5798	21.9409	21.9848	22.4464	18.8191	17.3869	17.7942
Solyc04g079310	40.098	40.8664	39.605	40.4998	41.8769	42.0557	27.7721	23.2363	25.7571	26.1021	26.6022	26.3168
Solyc04g079350	42.2599	36.9405	33.9743	46.3038	45.0933	44.1353	30.6742	34.9811	32.9981	25.3497	32.0516	23.4619
Solyc04g079420	13.4372	13.7453	12.7774	21.1296	23.7945	21.2442	3.77742	5.88041	4.92871	13.5367	11.3605	12.6054
Solyc04g079570	2.87423	1.57573	2.05839	2.26502	3.16617	3.12008	0	0	0	0	0.102087	0.0604805
Solyc04g079640	15.2793	18.1025	16.5904	22.9931	19.7323	22.4524	0.0971199	0.0849043	0.110557	0.114893	0.239553	0.141921
Solyc04g079680	3.03464	2.76734	3.24369	2.80733	2.28763	2.14191	1.61808	0.8841	1.15122	0.598185	0.914628	0.738902
Solyc04g079710	11.8418	13.8445	12.3348	14.5963	14.2329	13.6215	6.47598	9.95175	8.20708	13.2274	7.17558	12.3466
Solyc04g079840	12.8802	15.1047	14.2599	17.4116	31.4598	24.6104	5.00775	5.96563	6.1422	9.82495	7.56775	9.43066
Solyc04g080050	14.8623	14.3668	16.1091	11.1775	14.6505	12.1355	8.30009	7.48287	8.36582	5.83004	5.65133	6.35922
Solyc04g080100	15.4349	16.6842	15.503	14.9551	13.8344	14.456	6.00098	7.04094	5.50096	5.94089	6.27131	5.69997
Solyc04g080130	6.92289	9.70492	7.54233	11.8284	11.8608	11.0918	1.67537	1.08048	1.31313	1.91698	2.87914	2.22747
Solyc04g080230	395.164	483.353	441.947	300.686	405.4	360.831	246.48	263.874	260.948	267.041	245.782	264.145
Solyc04g080460	11.8345	11.3437	11.5655	11.5013	10.4526	10.8048	4.75066	5.70693	5.06759	4.12661	2.54023	4.49052
Solyc04g080580	50.6836	46.3147	47.3072	36.2357	33.3569	36.9605	22.8654	26.3584	27.228	13.2393	13.8021	13.4678
Solyc04g080590	67.4854	63.5064	66.0281	55.8766	53.1457	55.2857	34.5723	31.3863	33.1387	29.8316	26.0042	27.9666
Solyc04g080850	637.296	699.652	672.702	694.87	751.245	732.214	268.671	296.72	289.344	487.052	458.056	482.222
Solyc04g080930	9.87863	9.73607	9.84909	10.6541	9.1921	9.89373	8.18331	9.36436	7.90941	6.00489	4.61773	5.49965
Solyc04g081150	24.7514	26.0734	21.508	23.1861	29.1353	26.388	13.8283	15.6945	15.4654	16.8373	13.5636	16.6621
Solyc04g081200	66.1452	63.4404	63.5253	57.8718	65.8281	59.1775	38.6189	35.8192	35.8246	25.8854	27.4516	25.9025
Solyc04g081340	52.7575	45.4692	51.3307	42.9303	61.7653	49.3774	52.5843	38.4149	47.0189	24.9294	33.9137	29.2766
Solyc04g081360	7.16447	8.12878	8.94004	7.83666	9.03538	8.86735	5.50093	4.82435	5.30477	3.4196	3.50014	3.86563
Solyc04g081440	71.8374	63.3791	68.9457	70.4602	70.2006	69.048	47.5471	47.6395	47.5768	60.6549	47.9968	58.0683
Solyc04g081570	621.461	734.375	679.975	605.029	598.83	600.972	366.838	446.701	394.557	354.992	309.386	341.427
Solyc04g081630	1.71596	3.70415	2.40434	1.32286	2.56098	2.47478	0.44477	1.26369	0.590692	0.306929	0.731372	0.541616
Solyc04g081650	4.59607	7.25337	7.50054	8.00339	7.78167	6.45242	2.73295	2.61893	3.23072	6.65269	3.50014	5.91365
Solyc04g081660	9.29046	13.8841	9.16229	10.5779	12.5133	12.1188	6.25167	5.64752	4.58627	11.6688	5.65407	10.5566
Solyc04g081750	51.1349	40.5337	44.9045	44.1256	50.3146	47.0124	38.6001	37.4014	38.9482	32.676	27.9755	30.4524
Solyc04g081880	170.61	198.008	190.29	193.55	179.442	188.042	124.834	136.165	135.009	148.299	121.48	137.088
Solyc04g081940	13.2197	10.7988	12.2961	8.45657	7.82593	9.42159	4.2649	4.73229	5.85087	5.8216	5.52957	6.39206
Solyc04g081980	8.31906	10.98	9.79135	7.49069	5.74672	7.43092	2.15627	4.52413	4.61465	3.57122	3.40389	4.53735
Solyc04g082100	5.89587	8.18169	5.78276	3.18164	6.59945	5.34871	0	0	0	0	0	0
Solyc04g082150	1.70325	1.31311	0.71596	1.57567	1.36179	1.1886	0	0	0	0	0	0
Solyc04g082400	9.99272	9.44129	8.98178	9.36714	8.13392	9.63659	4.25709	4.63398	4.32854	4.47386	3.61907	4.21266
Solyc04g082450	10.3306	11.2528	10.5526	10.3275	12.416	11.8602	5.48486	6.51287	5.35879	6.51414	5.91219	6.37412
Solyc04g082480	2.45804	2.77935	3.13102	3.26159	4.07347	3.72175	0.849487	1.79753	1.53844	2.23829	2.00008	2.44038
Solyc04g082490	4.48626	4.92021	4.44075	6.67716	6.00513	6.43815	1.85676	1.53099	1.77739	2.47944	2.09909	2.35356
Solyc04g082590	23.0192	20.5157	22.2586	18.0968	21.4381	19.912	11.8018	10.2314	9.85211	6.86445	7.9244	8.23972
Solyc04g082620	7.30198	8.45546	8.23995	10.3819	11.3079	10.6085	5.69698	7.32073	6.18155	7.3594	6.29756	6.59871
Solyc04g082680	26.0251	29.2956	25.5469	19.7616	20.7115	20.408	11.8146	10.4308	12.7168	12.2815	12.8396	11.1536
Solyc04g082690	8.74767	7.57893	8.98842	7.57862	12.2561	8.3719	2.15939	3.25643	2.94979	4.34276	3.19578	3.31328
Solyc04g082740	1.48288	1.28612	2.25956	1.20033	1.3338	1.00895	0	0	0	0	0	0.0526553
Solyc04g083160	0.791391	0.695535	0.76512	1.20799	1.17689	0.894674	0	0	0	0.0363996	0.11384	0.0899245
Solyc05g005290	11.6918	13.4975	12.0976	8.87469	9.77934	8.87036	2.87506	3.56637	3.3613	11.5825	4.21659	8.74325
Solyc05g005460	38.1564	64.225	52.4772	42.872	71.9729	56.7703	6.76937	11.2944	8.6569	42.2559	20.9247	33.8012
Solyc05g006980	20.2714	19.9908	19.5603	20.6827	22.0662	21.5889	10.7304	15.4891	12.3097	6.51922	3.6418	6.35108
Solyc05g007050	23.7553	30.8772	27.2925	18.6437	26.16	21.993	13.7209	18.5971	15.2561	11.1568	11.2375	10.7505
Solyc05g007220	7.89919	7.69074	7.71381	9.82842	12.8408	10.7745	6.30325	6.26079	5.55708	8.01205	5.0281	6.74159
Solyc05g007580	8.31621	10.311	8.86542	11.3416	19.9059	16.5846	1.39998	1.39874	1.13834	7.45282	4.68642	5.99122
Solyc05g008000	17.2085	18.7525	18.2836	17.3844	20.3594	20.9528	6.6495	12.1645	8.59746	17.238	7.897	15.9548
Solyc05g008190	21.0625	21.0684	20.2642	23.7757	24.0745	23.8463	18.3291	24.5396	20.3603	17.2593	14.7662	15.8329
Solyc05g008380	42.5891	46.4166	43.361	39.6912	51.7755	46.2493	17.746	19.7982	18.0879	46.4926	23.2664	37.2425
Solyc05g008480	11.1739	12.1141	11.669	10.4177	12.0607	11.0386	5.9735	9.4355	7.88179	3.13182	3.76723	2.77742
Solyc05g008580	7.93702	11.0794	9.23905	8.90658	12.5265	10.1075	2.41026	3.49588	2.78531	4.75224	3.24277	4.77618
Solyc05g008620	3.26485	3.52383	3.26757	2.51691	3.28156	2.53874	2.11559	1.90234	1.92664	0.858086	0.745465	1.19243
Solyc05g009390	43.9108	57.7408	51.1858	64.273	64.1803	64.4494	12.9528	17.0392	15.6315	53.8493	44.0309	51.0931
Solyc05g009410	11.6049	17.8102	13.6133	16.3115	14.6728	14.2381	3.2178	6.42114	4.45931	10.5097	8.6271	10.7332
Solyc05g009450	25.997	25.7093	25.9379	27.9888	25.3007	24.3351	15.684	13.9398	15.0106	21.0625	18.6981	20.7968
Solyc05g009560	7.11316	7.83759	5.84564	6.43247	7.1313	5.68893	4.28816	6.35667	5.30593	2.94081	2.68259	3.40557
Solyc05g009630	19.5123	16.1637	15.9751	17.4608	20.9231	18.369	7.23917	10.7934	9.36963	18.1251	12.1078	16.0127
Solyc05g009990	2.31515	2.55196	2.44328	2.50628	2.50479	3.09373	2.6812	2.00911	3.00856	1.24609	0.944767	1.39929
Solyc05g010480	25.8033	32.1483	28.7556	31.7937	35.9571	34.2165	19.3008	21.6941	23.4199	22.4565	21.5015	21.8814
Solyc05g012040	6.43912	7.43029	7.24692	4.67576	5.64645	5.21826	2.53041	3.56531	3.46274	4.06031	2.42354	2.87159
Solyc05g012260	27.0152	31.173	28.7389	29.4533	29.2334	31.3555	19.1569	20.4026	20.2209	23.1123	16.8132	22.6802
Solyc05g012580	20612.1	17403.4	18932.5	15323.2	17968.5	16476.1	10962.1	14873.9	12559.3	11755.1	12258.4	11854.7
Solyc05g012590	39.5057	32.6449	34.9859	32.2887	36.3084	35.5986	24.1578	22.097	22.9734	25.3151	20.2301	22.8444
Solyc05g013500	1.06309	1.63117	1.04633	1.12738	0.970208	0.955386	0.786323	1.16333	1.00987	0.369703	0.447582	0.486135
Solyc05g014230	4.14822	5.19559	5.95541	3.42422	3.97993	3.84787	2.28273	2.01731	2.48559	2.75919	1.59124	2.35677
Solyc05g014690	3.51518	4.97228	4.64696	4.85425	4.81447	3.92488	4.00101	4.85705	4.26146	2.08542	2.49162	2.25762
Solyc05g014980	29.7998	30.6517	29.6321	25.7298	32.4644	29.892	15.7968	19.4733	17.7555	19.6309	15.9789	18.8966
Solyc05g015330	9.86711	6.35727	8.59153	6.68301	5.91675	6.04958	5.20637	4.31197	8.26619	2.51228	2.02766	2.80296
Solyc05g015420	19.4813	24.1215	24.2774	23.1192	29.4053	26.7779	13.6566	10.7349	13.9784	14.7076	9.15247	11.4874
Solyc05g015610	5.73811	7.41659	6.32174	6.20898	7.8903	7.42459	5.68609	6.59032	6.06939	4.86873	2.56267	4.02506
Solyc05g015710	43.9188	43.7628	48.7029	45.588	53.5059	48.355	22.6696	28.8644	27.1381	42.3469	31.746	39.4318
Solyc05g018060	79.4461	90.3348	80.9133	57.6306	95.6985	94.3718	41.91	59.2403	62.5787	47.9699	40.6112	40.7622
Solyc05g018760	30.4051	30.6682	30.1768	28.323	28.3613	30.5893	13.1348	20.6689	17.5687	32.4367	19.4388	29.0306
Solyc05g018890	12.0444	16.8829	11.9668	9.79165	12.9565	10.6974	7.66276	6.32679	8.72295	2.51807	3.50014	3.11042
Solyc05g026420	54.9473	63.1373	57.6691	39.8234	79.5809	66.2361	53.3399	35.6869	51.7358	24.1459	36.5836	28.2353
Solyc05g046320	1.91985	1.36624	3.47634	1.09295	2.12534	1.36037	0.459339	0.45176	0.653614	0.339624	0.283248	0.0839035
Solyc05g047420	18.738	17.7626	19.1626	22.1786	24.6272	22.011	16.6463	20.2584	17.1317	15.0174	13.3418	14.175
Solyc05g050090	8.82219	6.18625	7.27508	8.78516	6.79299	8.37599	9.91864	3.26598	5.42165	2.507	1.29331	2.01129
Solyc05g051050	22.8513	28.6658	24.1108	28.3931	35.6018	33.8128	15.6823	17.4864	15.5881	24.7041	16.4457	21.5824
Solyc05g051800	13.7267	11.6053	11.4296	10.6935	12.0356	10.0099	3.88135	7.36674	5.40669	9.06247	6.61337	8.47038
Solyc05g052030	79.5553	97.9373	91.7634	55.5774	88.4626	73.3992	11.9002	18.7003	17.0173	40.4304	36.994	40.5279
Solyc05g052590	6.84514	11.0301	9.37503	6.98645	10.8532	8.77323	3.27358	4.29276	3.86874	6.37067	3.26679	5.67832
Solyc05g052650	18.6516	31.6794	26.5831	27.6341	33.9723	30.506	21.5282	16.9384	18.7026	15.2808	11.5984	15.4812
Solyc05g052660	68.8023	75.6767	67.6394	92.8815	72.4617	82.7643	43.2182	34.0497	39.0804	42.0562	35.247	37.6889
Solyc05g052850	2.69845	2.9285	2.87935	3.84049	3.83367	3.9545	1.65441	2.38114	2.57233	1.83783	1.24412	1.32672
Solyc05g053100	5.5604	6.92605	5.65232	4.06805	5.57889	4.32158	1.75209	4.11339	2.25186	3.40996	1.63804	2.2506
Solyc05g053180	16.4383	29.316	20.6463	19.0546	25.6524	21.3949	6.31413	9.89552	6.48649	11.6599	10.826	12.3774
Solyc05g053320	15.5364	20.0161	20.6081	11.711	17.004	13.3959	6.53265	10.092	6.41779	14.0271	9.16027	11.8999
Solyc05g053930	46.2751	44.7816	44.8181	30.6171	39.5492	33.6067	25.1573	27.1797	23.4629	27.2772	24.3267	26.4316
Solyc05g054090	849.069	956.809	904.557	810.728	880.978	849.952	655.484	1256.97	960.015	269.019	201.103	253.795
Solyc05g054550	9.29507	7.96481	8.13462	10.2199	10.5261	10.7187	6.2206	6.44813	6.27197	5.92223	3.79935	6.06007
Solyc05g054560	13.3141	9.4544	10.9512	11.7842	14.3621	14.1025	3.41366	3.74261	4.3956	4.83281	3.65789	3.84349
Solyc05g054570	11.2197	11.8044	11.4299	10.9899	13.0863	11.68	7.15054	8.29998	6.30937	7.48772	7.63721	6.97435
Solyc05g054610	67.8025	62.7263	68.1539	46.8155	48.3174	49.167	29.0355	39.5782	38.4891	12.4289	13.1928	11.0261
Solyc05g055360	12.4153	16.8571	14.2442	13.7486	14.8195	16.3596	11.8687	15.5266	13.6401	9.94273	9.38483	9.66766
Solyc06g005260	96.9679	90.3004	88.3815	70.313	69.5452	67.5345	46.037	47.1537	38.9508	49.3101	49.1042	47.9096
Solyc06g005570	35.0085	27.598	30.6524	23.8881	30.6201	26.6731	19.8337	20.6652	21.0968	16.102	18.6482	17.2175
Solyc06g007430	88.4872	70.76	78.2475	54.3754	60.0781	56.8594	32.6406	39.6483	34.3711	34.0509	27.7746	33.5761
Solyc06g007910	39.8341	43.0785	43.4195	42.1872	49.8152	38.6488	29.586	31.0937	33.1931	20.7222	13.9629	19.822
Solyc06g008870	6.16483	5.02229	5.26012	4.68161	6.40026	5.62482	3.11232	2.43939	2.93208	3.4068	2.42656	3.00587
Solyc06g009330	14.0855	15.883	15.774	14.6039	16.6758	15.6678	9.79543	10.0809	10.445	11.368	9.22609	10.4788
Solyc06g009340	32.7882	31.1137	31.4648	31.0149	40.7638	34.785	18.0355	23.3281	19.691	27.4944	21.4341	22.4618
Solyc06g009680	1.5964	2.32082	1.9013	2.74267	2.33392	2.32357	1.47779	1.95725	1.36262	0.681809	0.78369	0.669439
Solyc06g018110	13.7614	16.0704	16.2158	18.835	20.508	20.592	9.60429	10.3516	12.2311	12.8924	8.59967	11.1188
Solyc06g048940	13.6823	15.4318	14.6269	14.7279	19.5288	16.8683	9.52274	10.3775	9.98053	15.7133	12.3112	13.1717
Solyc06g050210	8.6211	7.73758	8.40162	7.02305	9.50587	9.2308	7.03718	6.34157	6.75794	5.56315	4.52452	5.45847
Solyc06g050500	12.1727	15.9213	14.5388	14.911	22.2302	17.6455	3.13337	4.19449	4.16137	8.22442	8.61424	7.63127
Solyc06g050760	129.286	90.4688	110.542	103.098	88.7513	97.199	84.0897	78.8282	89.2905	59.6667	59.9851	57.6859
Solyc06g050800	9.24217	6.83036	8.03781	7.07577	8.91818	8.45119	5.4106	4.38705	4.84273	6.86493	5.60313	6.09583
Solyc06g050890	3.43926	0.909077	0.413054	2.72712	5.65667	4.11439	1.91023	1.50297	2.60943	0.451962	0.942344	0
Solyc06g051040	0.77377	0.715841	0.758926	0.755578	0.536163	0.899952	0.635101	0.306832	0.494665	0.0593152	0	0.146537
Solyc06g051620	39.8383	42.0867	39.5504	54.0164	63.3962	57.8713	24.4259	30.4478	26.0717	41.0152	35.6528	40.5855
Solyc06g053700	27.7512	30.36	30.1814	29.7475	46.7001	38.7321	12.6734	19.314	16.7663	21.8812	13.729	19.2703
Solyc06g053830	5.28358	4.63409	3.98041	6.47477	5.53007	6.49316	2.72118	4.47796	2.91546	3.50321	3.29019	2.72893
Solyc06g053840	71.0148	72.1935	73.9052	88.8343	82.0973	88.0088	27.1267	74.3511	49.3949	37.8768	20.059	32.701
Solyc06g054150	6.32518	8.37586	7.50716	7.68712	8.56739	8.72411	2.60385	4.80561	3.18367	5.59028	4.04385	5.2847
Solyc06g054400	13.5322	11.1843	12.222	12.2759	18.0381	14.9569	8.5846	9.20644	9.46272	9.2607	6.9813	8.54524
Solyc06g060140	1.91671	2.07894	1.87068	1.61009	1.47961	2.1032	1.21631	1.43774	1.15058	0.800514	0.6127	0.97631
Solyc06g060380	4.15703	5.40575	5.01063	4.30898	3.70006	3.6629	1.55781	2.16197	2.17235	2.14236	1.4089	1.80216
Solyc06g062670	45.2376	39.5024	43.4142	57.7966	76.6993	67.9284	41.5692	52.1544	45.6102	33.8066	27.9769	28.9086
Solyc06g065100	72.7048	73.3202	76.1104	42.745	68.0099	55.6029	27.112	46.1259	34.7277	36.787	20.7599	29.8689
Solyc06g065510	7.60813	9.09434	8.58097	7.17761	9.32309	9.02053	7.52678	8.48753	8.70152	4.07099	7.11551	4.96445
Solyc06g065870	16.7558	17.1771	18.56	13.0394	16.6734	13.6997	0.836326	4.50225	2.90622	9.60736	6.73143	8.6513
Solyc06g066710	6.813	6.52804	6.75048	4.50191	10.0384	4.48273	1.13522	2.7292	2.3692	3.80509	2.80011	4.28547
Solyc06g067890	36.6475	34.0473	34.9313	33.6727	39.9838	36.0681	24.1051	23.9209	26.369	31.5422	23.1817	28.7897
Solyc06g068380	120.143	102.387	116.192	62.8464	91.5423	76.1304	50.0524	53.176	53.976	50.8493	63.9155	55.3708
Solyc06g068390	51.6716	39.0392	49.8357	34.5231	36.6307	36.6597	12.6118	20.4899	16.1355	20.8613	35.2373	25.4426
Solyc06g069470	39.8472	42.1449	39.6496	35.837	47.4825	37.267	27.6234	36.0539	30.5622	29.3393	21.631	25.5986
Solyc06g069720	0.684342	1.47725	1.5342	1.05513	2.40745	1.33718	0.177379	0.116301	0.30288	0.15738	0.109379	0.194402
Solyc06g069740	17.5819	27.5753	22.98	11.5634	32.8148	23.8104	2.02936	3.22142	4.01235	16.8684	12.7774	15.3737
Solyc06g070900	2.7162	2.23872	2.86476	1.46196	2.51124	1.90238	1.84328	1.25893	0.786864	0.408862	0.2368	0.392811
Solyc06g070950	0.458274	0.635946	0.529747	0.264967	0.549602	0.335794	0.0222718	0	0.126766	0.382039	0.0824023	0.211546
Solyc06g070960	0.137803	0.637432	0.556086	0.61191	1.29569	0.807788	0.0214309	0.028103	0.0487919	0.392968	0.0792911	0.454093
Solyc06g070990	32.6262	46.045	40.7479	37.0754	70.2746	52.6743	2.22196	7.74536	4.48246	22.892	17.5519	22.8724
Solyc06g071180	14.5046	10.8984	12.4416	11.7153	25.8544	21.1482	9.38931	7.73286	9.18941	6.87451	7.55505	6.69294
Solyc06g071230	360.786	334.567	346.383	287.671	306.556	298.334	213.9	236.721	224.651	166.242	134.747	154.627
Solyc06g071890	22.5203	27.0935	22.4268	17.4357	22.534	20.4775	11.7244	21.288	17.7099	10.0024	7.60055	8.56641
Solyc06g072240	14.0027	16.8179	14.0438	9.09039	7.77793	8.84595	8.214	10.5208	7.39339	2.25981	3.53379	3.62883
Solyc06g072660	153.368	125.423	138.124	116.186	154.937	132.913	82.6718	108.488	92.3971	39.3368	56.7646	45.5077
Solyc06g073300	973.671	1070.57	1043.62	993.54	969.496	958.993	686.268	781.161	721.354	993.133	824.565	917.667
Solyc06g073830	308.38	260.124	276.322	314.921	377.356	342.318	69.3714	73.5074	74.8131	193.987	242.228	206.588
Solyc06g074040	5.01196	3.95818	3.49416	4.97579	4.22221	4.81128	4.65767	2.11902	3.89542	2.0241	1.75844	2.01409
Solyc06g074400	14.814	19.9243	19.798	20.7427	23.1347	23.3276	17.2475	19.2923	18.351	14.1642	14.052	14.6373
Solyc06g074430	427.979	443.279	439.494	491.33	500.266	497.525	326.218	290.436	309.893	374.356	365.461	374.559
Solyc06g075030	8.76448	10.6521	9.3428	11.0756	16.4331	14.8229	9.44323	6.95095	7.55526	8.0887	8.3501	8.52693
Solyc06g075170	4.51777	6.34136	6.02455	4.89994	6.42699	6.26191	1.45364	3.33586	2.34424	2.07792	0.74698	2.12419
Solyc06g075320	1.8341	1.8754	1.82597	2.09858	3.51939	2.6272	0.337779	0.492156	0.598131	2.68616	1.24973	1.83727
Solyc06g075450	1.44792	2.29014	2.51306	1.81475	1.34437	1.36896	1.30748	1.90504	1.323	0.665962	0.492707	0.583797
Solyc06g075800	517.753	517.741	530.541	358.706	403.035	371.135	274.886	296.845	289.688	148.926	178.674	160.162
Solyc06g076160	44.9168	46.1393	47.0624	80.9759	109.371	93.7569	8.56825	34.2941	20.8001	30.1645	30.216	32.408
Solyc06g076320	45.0244	68.1957	55.2815	44.1704	57.2622	48.0507	7.0021	14.0934	10.7514	11.3657	4.01655	9.99415
Solyc06g082210	31.2772	27.6637	28.7989	28.2984	29.7884	29.1661	18.9755	19.9767	17.9501	24.1344	20.8752	20.6339
Solyc06g083520	13.2187	15.7423	14.6433	21.5857	22.1416	21.986	10.9033	15.8245	13.026	14.0575	10.6455	13.0078
Solyc06g083850	6.53672	4.26871	5.0644	3.08283	3.32022	3.0053	2.69094	1.17624	1.92871	1.12008	0.122914	0.655374
Solyc06g084080	0.7498	0.963424	0.875495	0.57803	0.91921	0.767424	0.647818	0.637128	0.589958	0.172433	0.239683	0.236663
Solyc06g084190	74.4872	74.4035	75.8943	76.5225	157.172	116.73	10.5977	21.1898	16.4835	47.7281	22.1285	37.796
Solyc07g005020	21.9468	24.6685	23.3896	28.3564	26.6929	26.1021	17.3969	20.8577	18.295	16.2965	14.1576	16.0833
Solyc07g005300	26.5129	22.7441	15.8052	20.5134	17.1123	24.2206	12.7445	13.763	11.0942	11.5293	2.77369	7.94234
Solyc07g005480	9.34745	10.9674	10.4935	10.6963	15.3302	12.8206	6.77018	6.77565	7.2383	7.86818	7.56136	8.08077
Solyc07g006310	22.6169	15.8865	22.183	12.0112	23.3067	21.0441	10.4217	12.8122	13.3466	1.73375	4.81986	2.61752
Solyc07g006510	27.8293	31.5337	28.0857	27.4269	37.7294	31.2535	15.409	17.1581	15.4677	25.444	20.9544	24.2506
Solyc07g006700	33.4598	31.0747	29.9831	21.3555	25.881	27.0422	19.8664	24.0679	20.3191	6.44218	1.61681	4.78932
Solyc07g007120	141.424	141.507	144.402	118.497	139.856	129.314	88.7489	117.658	100.51	95.3984	104.643	100.934
Solyc07g007180	9.67888	8.22823	8.13702	9.19588	8.19864	8.10522	7.11936	5.15695	6.4835	4.25122	4.34829	4.45863
Solyc07g007330	23.6974	26.4906	26.7707	17.4694	33.0383	26.4593	21.306	14.8506	19.2283	10.2183	6.865	9.81712
Solyc07g008250	33.7727	25.2024	32.1801	31.187	26.6299	28.0792	11.3791	10.6981	11.3209	13.6562	9.6844	13.1411
Solyc07g008280	15.1642	27.4852	21.5944	19.945	35.5312	24.188	5.29414	9.88764	8.30944	17.2232	14.8391	13.7143
Solyc07g008330	75.9093	73.8625	73.0693	70.5869	96.3992	81.9587	44.5848	54.658	50.0576	51.5688	61.0168	50.6919
Solyc07g008940	35.5565	33.8898	34.5011	35.6895	46.747	38.914	33.9429	30.0915	31.3376	26.9111	23.9277	26.6632
Solyc07g009240	0.453528	0.139858	0.508374	0.209778	0.725215	1.01277	0.235105	0.0770754	0.401451	0.0695326	0	0
Solyc07g009330	355.563	431.641	402.47	518.319	400.224	454.991	309.014	306.588	303.081	260.78	316.801	273.763
Solyc07g017540	3.06812	4.52045	3.1048	4.99331	4.03389	4.94825	1.98811	4.11339	3.31933	2.27355	2.12499	1.87225
Solyc07g017940	46.2476	44.628	47.4354	45.868	56.0458	54.0673	30.069	30.9968	32.696	43.9567	43.3127	41.996
Solyc07g024070	5.86558	5.75422	6.61905	6.22741	6.83624	5.5053	4.83651	5.17818	4.25121	1.93738	2.83139	2.66151
Solyc07g025380	16.1361	13.7566	15.3231	13.4837	16.4702	16.1016	11.6314	14.562	12.6933	6.16217	7.53948	6.50763
Solyc07g040690	16.065	20.6698	16.8823	14.9553	19.2666	17.212	10.3662	11.4943	11.4718	16.9357	12.4609	16.1452
Solyc07g041660	10.0768	11.171	11.2074	11.0121	13.3927	12.2154	7.36944	8.49947	8.16164	7.44449	5.31082	6.69813
Solyc07g044980	31.2726	33.2447	33.0149	42.6763	57.5711	49.5192	10.6111	19.6352	15.1662	33.5618	21.9563	29.5475
Solyc07g049150	31.2934	29.3702	31.2015	41.1165	35.8981	38.2955	24.7448	32.5258	27.3656	14.6018	10.6557	12.7116
Solyc07g049320	0.302097	0.319405	0.181409	0.19962	0.331247	0.1807	0	0	0	0.0992483	0.0827735	0.0245191
Solyc07g049350	24.7451	21.1902	23.4969	16.0241	17.4102	18.1183	12.8523	12.0014	12.7771	7.95236	8.12304	8.07474
Solyc07g052400	33.731	39.1873	36.9445	41.1167	47.9297	43.6986	13.8719	14.5014	13.8696	28.9039	17.5083	24.2712
Solyc07g052440	50.2194	43.551	48.7917	29.7927	56.5793	42.1967	28.8746	36.1312	33.1704	12.3894	11.001	11.2486
Solyc07g054470	44.8029	54.8081	38.5996	49.3253	57.5505	48.371	22.1698	10.1941	14.0934	36.6154	18.4645	30.2928
Solyc07g056630	22.9794	23.1755	23.4903	22.6843	28.518	25.0526	18.6177	18.6667	16.6735	16.1309	15.1071	15.7652
Solyc07g061810	78.7753	97.4985	81.4405	105.373	86.8142	92.711	43.8717	61.8722	59.3645	62.672	33.6888	48.9892
Solyc07g062100	7.65819	8.27558	7.6826	7.02502	8.3354	8.24537	5.80479	7.41515	6.94972	2.10157	2.59204	2.19375
Solyc07g062600	48.5639	52.4522	49.3834	46.9943	43.1824	47.5857	26.0747	33.4327	30.0592	45.8387	33.9542	41.792
Solyc07g062700	622.659	618.361	621.241	583.806	610.752	602.951	381.682	482.592	433.346	494.17	444.274	478.607
Solyc07g062730	20.1098	19.9946	17.899	17.2794	23.6197	20.8555	12.8269	14.8866	13.5247	10.4179	8.61308	9.73786
Solyc07g064740	19.8901	22.3194	19.5417	16.6448	18.628	18.5857	12.6207	13.3367	12.5972	13.7615	14.4276	13.7838
Solyc07g064890	309.977	282.063	298.03	253.12	367.582	303.434	197.51	195.764	197.999	207.861	232.912	219.717
Solyc07g065140	86.647	78.8951	80.8247	61.4727	73.3494	69.0589	44.1982	47.3229	48.204	43.4823	34.3538	42.2586
Solyc07g065200	42.2406	45.1448	43.244	45.1429	44.3672	45.4997	27.217	35.1695	31.5857	31.8061	24.9093	30.337
Solyc07g065680	50.8503	60.0496	56.8732	69.2644	77.6204	71.2862	31.467	39.4224	36.9624	51.1517	35.4681	47.3381
Solyc07g065890	45.2601	50.219	47.7972	56.4997	65.0661	61.7065	30.29	33.5866	29.9292	48.5733	32.3785	42.7467
Solyc07g066350	4.39617	4.59753	4.12436	2.71125	3.42316	3.68141	3.86429	2.27382	2.42506	1.05495	1.58859	1.15833
Solyc08g006680	8.8908	9.08277	9.7062	11.2263	10.2685	11.1503	4.78367	6.44484	5.25903	10.5623	6.86943	9.24064
Solyc08g006890	2086.94	1812.12	1943.08	1797.4	2046.19	1921.51	1894.31	1403.22	1683.78	1185.14	1208.01	1193.71
Solyc08g006900	94.0559	105.805	102.73	103.42	94.0745	97.423	69.9865	81.3922	69.8321	63.9842	56.7022	61.3998
Solyc08g007080	6.76291	11.382	9.37958	8.80128	10.7776	10.2708	1.06958	1.20777	1.21756	4.37587	3.77407	3.84229
Solyc08g007170	52.2844	55.4781	54.1434	57.0939	69.6412	65.7016	34.6326	35.2873	36.7702	49.8771	45.3477	49.9696
Solyc08g007910	15.0099	15.8952	15.062	21.5079	24.0527	22.2506	8.89022	11.0393	9.58313	16.7746	14.2412	16.239
Solyc08g007930	0.224112	1.244	0.753643	1.24395	1.72016	2.43976	0.0871334	0	0	0.618474	0.537302	0.509309
Solyc08g008040	38.634	40.4249	41.3648	48.0643	56.1538	52.731	29.3507	32.7832	30.8959	33.8641	33.0465	31.9909
Solyc08g008360	3.12842	4.25618	3.86773	1.53216	2.82494	2.77388	1.35941	0.844405	1.05881	0.253923	0.176477	0.575036
Solyc08g008410	2.47855	2.70791	2.81798	3.53761	3.85009	3.63719	0.715852	0.938719	0.856684	2.30171	1.06395	1.74345
Solyc08g023280	5.75914	6.57774	5.65861	4.91117	5.38906	5.47772	4.68095	5.67912	5.07685	1.79862	1.79552	1.81778
Solyc08g060810	47.7534	39.2725	41.8813	59.609	48.2362	54.4873	31.7164	25.5156	28.975	33.5391	26.0036	31.1694
Solyc08g062180	9.94294	10.5996	11.5144	7.73621	6.94935	7.77493	3.73775	5.23715	4.95433	5.81493	4.16769	4.82597
Solyc08g062660	358.995	435.999	395.123	432.339	413.343	416.489	260.463	309.918	282.738	270.814	295.248	265.943
Solyc08g065950	125.851	151.445	124.895	104.169	105.312	119.653	87.1915	151.484	122.289	69.418	47.187	57.7925
Solyc08g066100	12.3944	8.89705	11.57	12.6548	13.5222	12.6009	3.70682	7.69286	5.39386	8.14118	7.47352	7.88961
Solyc08g066310	8.19144	10.4235	8.93457	8.08492	13.3225	12.1127	3.26766	5.43386	5.01359	10.0703	5.08125	8.26975
Solyc08g066790	21.0043	25.8407	22.6436	18.4825	23.0766	20.4899	9.26525	15.8513	13.3679	15.1667	9.77912	13.6809
Solyc08g067150	7.22738	9.99374	8.60594	12.3013	11.0799	11.3723	7.3799	8.15638	7.44476	7.81954	7.67094	7.54017
Solyc08g067880	121.073	112.549	114.906	95.5549	117.944	109.434	80.3186	85.0822	84.6185	73.2159	77.9823	70.5058
Solyc08g067890	91.4883	83.4859	88.6299	77.8226	92.94	83.4921	58.6742	64.1178	63.0313	59.9536	71.4385	64.1442
Solyc08g069140	6.90763	7.32424	7.66343	4.37686	7.35368	6.60335	3.48275	5.04948	3.90878	4.20715	3.2063	3.99619
Solyc08g074550	48.1935	56.2977	51.5711	58.2876	53.9395	57.0529	33.542	38.3286	35.2945	49.5553	39.4581	47.0682
Solyc08g075420	55.1354	47.341	51.7534	42.7264	50.9667	46.6797	38.4239	45.7259	41.6747	31.0044	29.7935	29.2001
Solyc08g075920	2.18169	3.34622	3.08909	4.46144	3.85586	3.84627	0.98216	1.17085	0.711485	1.00346	0.440467	0.945942
Solyc08g077150	15.9112	18.6964	17.5511	16.4482	15.4963	16.8118	12.3932	12.3044	11.1539	12.7333	11.7	12.5739
Solyc08g078300	38.8406	42.9728	38.8461	41.5631	47.4864	45.0159	14.1069	15.5812	15.9509	35.253	36.4887	35.7291
Solyc08g078340	28.5289	28.7163	26.6867	19.8869	25.7331	22.3342	11.3653	20.8958	14.9384	15.7553	14.0166	13.6973
Solyc08g078500	2.72655	2.66255	2.16486	2.75586	3.34258	3.76313	1.68825	2.00792	1.25143	1.20761	1.06526	1.00402
Solyc08g078870	22.0727	28.1381	27.0312	13.9881	26.3465	20.8127	5.67612	5.31663	8.76911	11.4312	10.0004	6.81331
Solyc08g078960	30.1261	31.1151	32.2893	37.6805	40.579	38.0366	21.2244	20.1633	21.6551	25.5944	19.6926	24.5576
Solyc08g079590	7.95942	7.0908	8.59153	6.09056	5.65667	5.01956	5.50147	2.70534	3.56622	1.2203	2.82703	2.06564
Solyc08g079850	8.26577	7.89973	8.32735	3.76012	5.3088	5.32011	1.22173	1.3583	1.2396	1.83806	1.17919	1.61066
Solyc08g080120	77.7236	70.7656	75.0465	66.4913	75.801	71.1443	53.1766	60.9437	59.0353	48.5614	47.3783	48.5301
Solyc08g080520	5.16945	6.47699	5.15012	7.92646	9.64609	8.45341	4.00388	4.60708	3.74716	5.28889	4.19626	5.00674
Solyc08g080720	57.603	62.3728	62.4477	63.0267	64.6851	60.3216	43.8717	49.3289	44.1831	44.9367	37.2051	41.0595
Solyc08g080910	11.5893	11.1878	12.9908	10.4105	12.4083	11.2053	5.616	10.5043	8.12755	6.72099	5.74493	6.71161
Solyc08g080940	119.694	117.949	121.433	106.358	109.945	111.412	79.0769	94.1371	86.964	98.9982	93.4968	96.7214
Solyc08g081260	4.19839	3.95512	4.36894	5.30485	4.42105	4.26611	2.12997	2.16661	2.2887	1.73086	1.00655	1.22173
Solyc08g081930	15.9774	19.4629	18.1168	29.2457	34.1499	29.7115	10.3016	10.61	8.75746	13.3376	7.96099	11.5649
Solyc08g082160	43.6896	36.9142	34.1821	33.5251	39.7365	29.5016	26.0194	19.6995	20.5659	9.87317	15.1365	11.4783
Solyc08g082460	6.35966	7.71736	6.17979	4.20235	7.44877	5.18733	2.18359	2.94763	2.26638	4.74852	2.13855	4.12936
Solyc09g005480	17.9895	21.1312	19.3401	22.7441	27.5109	27.5729	14.4123	16.4536	14.621	18.2533	14.1151	17.406
Solyc09g005760	54.3662	62.5901	57.3968	63.73	71.949	64.8465	43.1965	50.8772	48.364	45.8869	42.2351	43.6301
Solyc09g007080	12.5532	10.7436	12.0876	7.57139	10.8236	8.47458	5.24611	5.63885	6.11879	4.60375	3.92439	5.1212
Solyc09g007330	4.23702	4.9741	5.23254	5.02796	4.03709	4.3067	2.88567	4.02243	3.28492	2.17727	1.68135	2.52344
Solyc09g007430	13.8938	16.996	16.1645	12.1221	18.1315	17.0938	12.6469	14.2343	13.7556	9.90355	7.26188	8.64185
Solyc09g007510	9.19052	10.1297	9.39005	7.11898	10.2521	7.95402	5.88128	9.01264	7.59025	4.02487	2.78324	3.92238
Solyc09g007790	73.2719	75.6649	70.2452	57.5268	81.8617	69.0287	37.109	53.7414	42.9544	33.9227	31.7434	31.5868
Solyc09g007830	0.467355	0.370599	0.561293	0.185292	0.384339	0.782738	0.0519157	0	0	0.307082	0	0.075864
Solyc09g008060	65.5683	75.0687	68.6553	38.7153	46.3749	46.067	29.045	28.5295	30.0463	30.0707	22.0191	26.4934
Solyc09g008440	0.246451	0.076	0.0690637	0.227991	0.394088	0.825525	0.255517	0	0.218152	0	0	0
Solyc09g008630	5.14506	6.08983	5.3432	6.29956	6.243	6.71625	3.11822	4.78339	4.35334	2.92325	2.90238	3.09507
Solyc09g008780	43.4864	37.6124	38.8419	27.4916	33.1356	29.7542	13.3533	23.7115	18.8233	11.4871	13.1307	13.1898
Solyc09g009030	267.478	241.413	253.904	221.291	273.226	243.398	189.255	210.964	199.721	156.837	177.246	164.058
Solyc09g009390	320.111	359.346	339.033	391.791	501.404	446.706	205.815	230.066	208.698	351.516	246.592	314.093
Solyc09g009420	220.049	111.47	163.378	134.338	143.911	146.865	92.1545	87.3985	86.3749	42.6069	73.0286	54.0344
Solyc09g009760	0.40878	0.330904	0.386619	0.23635	0.294147	0.470687	0.158931	0.208412	0.226151	0.023502	0.0490019	0
Solyc09g009850	29.6354	31.0069	29.3634	20.1537	34.4413	26.5897	18.6548	18.257	18.5813	21.0544	21.315	19.8938
Solyc09g009900	5.5265	7.62722	6.09328	6.11829	5.73691	6.29707	3.52241	4.06477	4.00976	2.41687	3.12778	3.55162
Solyc09g009980	2.57202	2.69672	1.29738	2.85524	7.07401	6.74871	0	0.174842	0	0.236597	0.493308	0.779346
Solyc09g011470	8.94855	8.54855	7.19595	10.1679	11.4785	10.5888	4.38675	7.93446	6.88784	6.26323	3.63783	5.52613
Solyc09g014710	0.939676	0.898303	0.842651	0.637479	1.14197	1.02297	0.194848	0.542961	0.304984	0.432199	0.210266	0.498278
Solyc09g015380	3.0355	6.08451	5.10388	4.09518	4.85391	5.71942	0.0983486	0	0	0.0581733	0.121292	0.143716
Solyc09g015660	16.0643	18.481	15.399	22.0996	23.2042	23.6783	12.307	16.1991	13.9049	11.8601	10.8577	12.1242
Solyc09g056390	155.646	152.079	150.069	96.095	100.307	110.352	32.4136	49.0179	38.3861	60.1466	52.2257	52.3315
Solyc09g057630	64.1819	62.3027	60.6829	56.4057	72.8674	65.4698	39.7449	34.5245	37.7101	49.6494	38.0003	46.5582
Solyc09g064440	17.8037	24.3608	21.7503	21.6124	21.6222	21.2264	15.4741	15.8544	15.5344	12.389	10.235	11.2519
Solyc09g065380	116.912	143.994	138.969	154.118	136.342	151.44	109.036	110.809	114.951	109.929	84.1162	104.149
Solyc09g065400	4.2089	7.51433	6.58021	6.07953	4.74659	5.81247	5.22498	4.74348	5.68645	3.15851	2.69086	3.02053
Solyc09g065570	2.76715	2.48985	2.29447	2.91054	2.8731	2.85688	1.85695	1.97125	2.61717	1.84808	1.16325	1.33524
Solyc09g066300	12.4684	18.8946	15.8197	22.3613	25.9801	24.918	6.84023	8.03384	8.19288	11.7158	7.77575	11.2993
Solyc09g066340	6.19364	12.8924	10.9021	5.7297	14.2988	10.3733	1.50503	1.18416	2.39857	2.75971	1.85613	2.52918
Solyc09g074380	30.4132	31.2787	27.8951	29.9681	31.5632	30.8149	27.513	30.1137	28.5078	20.5414	22.6511	20.8349
Solyc09g075030	37.2834	42.4623	38.7118	49.2625	50.8059	48.5116	30.2616	33.3974	30.8327	30.983	30.4837	31.5624
Solyc09g075140	36.6995	38.2913	36.9632	31.2802	41.5406	36.1713	15.511	17.502	16.3339	33.4512	19.9204	28.6109
Solyc09g075420	221.059	221.927	216.154	211.109	272.368	242.369	66.8674	101.982	84.2155	177.555	185.55	179.153
Solyc09g075570	53.5988	69.5857	58.5786	67.93	65.6517	66.2792	40.2885	63.5802	49.0257	39.8548	28.099	36.339
Solyc09g075650	5.66185	5.39432	5.75452	5.00322	6.56723	5.30743	3.67978	4.22223	3.74009	1.47697	1.94495	1.58436
Solyc09g075810	61.4366	64.9792	63.7181	62.0518	82.1448	72.8427	62.4563	70.3128	63.0045	42.9167	31.3022	37.2349
Solyc09g082710	130.509	148.13	131.168	122.19	104.664	121.247	114.871	120.443	121.378	74.804	84.1759	74.0281
Solyc09g082760	186.559	172.128	182.172	199.57	167.884	183.839	191.959	77.5152	136.319	63.5285	22.2432	48.6271
Solyc09g083030	59.1575	39.6747	47.5602	43.4716	41.4374	39.2239	19.9847	18.2981	19.6536	10.5619	11.2296	10.8865
Solyc09g083210	166.477	262.09	215.477	290.113	374.89	331.414	90.8142	123.903	107.647	240.33	193.963	222.649
Solyc09g089580	1.60857	1.6088	1.38887	1.20655	0.875934	1.05579	0.202833	0.620625	0.500276	0.279945	0.20846	0.321099
Solyc09g089650	7.64279	7.27261	7.89392	8.08035	13.4084	10.7889	5.60335	4.00792	4.2524	5.0218	5.23525	4.59031
Solyc09g089870	25.0648	27.2886	26.7254	24.6012	25.5143	25.2131	21.451	26.1034	22.1867	13.7427	16.4154	15.6731
Solyc09g089980	17.1417	15.2523	19.0005	3.33314	26.2931	19.932	1.01879	1.11331	1.0631	7.08073	8.06228	9.11859
Solyc09g090340	9.98039	8.89656	9.65782	8.36723	8.45336	8.83653	6.79055	7.50007	8.00615	4.90123	5.83237	5.30112
Solyc09g090610	59.7968	51.5694	54.9574	59.654	62.8405	56.6522	35.661	42.888	37.6793	49.2959	44.3447	45.8492
Solyc09g091650	4.69705	6.26183	6.03459	7.64313	6.26287	7.92726	3.57745	5.79649	5.47964	4.52019	3.88073	4.06447
Solyc09g098110	15.1872	16.2234	15.4317	14.2518	19.1835	17.7503	10.8748	16.9901	14.072	10.7794	9.01104	9.28028
Solyc09g098560	10.0068	7.88316	9.074	8.52963	12.7033	10.2095	6.76183	6.32721	6.65301	5.50703	6.49541	5.90874
Solyc10g005360	3.66924	1.73498	2.39923	3.24353	2.73807	2.59469	0.760841	1.66286	1.51569	0.975083	1.09472	1.06549
Solyc10g005670	322.793	420.365	363.754	390.105	299.155	343.008	331.107	229.981	296.428	181.319	141.737	159.512
Solyc10g006010	42.4922	46.1347	44.4405	27.8873	32.2044	31.7342	20.947	24.1439	21.0065	26.3046	20.6567	22.5929
Solyc10g006360	24.3249	28.7312	25.7231	16.5587	13.5038	18.3201	16.5355	15.9117	15.5732	8.30311	9.82972	7.90954
Solyc10g007030	49.1726	49.5385	47.0769	55.0405	45.6667	45.4274	25.4453	44.6087	35.3167	34.1262	18.6274	29.4283
Solyc10g007290	33.3143	31.927	33.2537	28.8438	29.3967	28.9783	25.6129	24.9271	24.3802	18.9807	17.2114	19.5937
Solyc10g007350	292.288	321.92	325.526	256.571	294.147	269.611	205.546	238.19	230.369	223.978	284.836	244.236
Solyc10g007400	8.31577	9.65278	8.83775	9.94268	9.48376	9.19738	6.03923	10.1193	7.74282	5.08769	5.45441	4.67996
Solyc10g009180	44.9193	51.5419	49.3585	46.2951	57.5846	52.0872	30.2235	39.911	36.287	48.3162	39.313	46.9838
Solyc10g009370	2.3935	1.35878	1.78355	1.91227	2.60954	1.63992	2.19955	0.332808	1.49269	0.300239	0.313	0.339961
Solyc10g011750	11.138	10.6858	9.50247	9.31154	11.3986	9.53441	4.55495	5.30003	3.79758	2.8081	2.92745	2.90619
Solyc10g011880	18.2314	29.7171	28.3604	20.3078	43.3129	30.5344	9.54745	8.59951	9.00211	10.7242	10.8232	10.7808
Solyc10g011960	3.53334	1.6344	3.08472	3.52011	3.78115	4.5521	1.47941	2.91	3.00732	1.81265	0.521297	1.54418
Solyc10g011980	28.0346	32.6219	28.0192	34.9628	34.008	33.1524	20.9761	20.8412	20.3332	26.4451	19.9981	23.7737
Solyc10g017960	0.435986	1.69405	1.0996	0.483994	2.09149	1.0953	0	0	0	0.641693	0.501726	0.792645
Solyc10g038190	13.3234	14.3577	13.0165	17.2014	16.8566	18.2377	7.74164	8.9202	7.51675	14.916	8.4595	12.1654
Solyc10g049600	9.46495	8.87881	8.45798	6.85783	10.224	7.59351	3.34538	5.26429	4.21835	3.2574	3.36412	3.19638
Solyc10g055560	3.77103	2.70375	3.09105	2.70364	1.62812	2.05264	0.219923	0.192262	0.0834504	0.130085	0.361638	0.26781
Solyc10g076290	2.79676	3.70624	3.17734	3.39142	4.82268	3.95615	1.41063	1.38736	1.47199	2.79869	1.59474	2.49079
Solyc10g078230	44.1342	52.7407	48.3484	32.9963	58.8775	48.3691	12.9716	15.069	14.8993	32.442	16.7663	25.9568
Solyc10g078350	3.42727	2.70949	2.20027	1.95998	2.86973	2.03512	1.35673	2.28745	1.43413	0.85983	0.956135	0.708064
Solyc10g078550	7.13133	11.6459	9.12328	12.1043	11.9586	13.5535	6.55784	5.69085	6.25757	6.30333	4.63853	6.4121
Solyc10g079690	77.3276	61.4536	60.1407	33.4042	71.5758	53.6298	32.8458	23.9674	25.9319	15.3546	19.6008	16.2572
Solyc10g079700	6.28074	6.69687	5.19071	3.15134	3.98324	3.92239	1.48998	1.41112	1.50767	2.88879	1.83757	1.75393
Solyc10g080180	66.0691	66.4644	67.916	83.0062	107.707	91.9551	48.1562	57.0527	49.9793	60.5647	57.1852	60.2386
Solyc10g080610	251.341	235.606	245.357	228.403	269.564	244.335	148.336	179.038	155.946	162.709	91.8253	140.188
Solyc10g081170	2701.36	3241.6	2979.68	2908.84	2909.44	2924.82	1261.65	2265.78	1712.86	2605.28	1738.75	2309.1
Solyc10g081830	7.63735	6.39265	6.87934	4.8784	5.75733	5.40582	1.97957	2.96672	3.05826	2.96912	1.39507	2.63445
Solyc10g083740	253.774	302.512	279.094	246.006	271.727	269.132	176.981	233.351	196.917	215.531	185.849	207.994
Solyc10g084630	19.1156	29.0774	25.96	31.4567	30.5081	29.2448	18.2942	16.493	13.6667	17.8379	17.2741	15.7684
Solyc10g084970	7.29964	8.26054	7.50663	7.71756	9.56728	9.38754	1.67243	3.32289	2.53843	4.13683	3.43763	4.77672
Solyc10g085000	48.0337	45.0621	45.1404	44.2916	44.0423	45.5728	31.2129	29.0696	32.3138	33.0318	28.3354	31.1253
Solyc10g085380	20.3398	21.7237	21.3398	6.8075	12.1371	8.44716	2.95746	3.54098	4.09852	1.10285	0.792911	1.1274
Solyc10g086150	43.5729	56.4188	48.6951	57.7115	59.2659	59.8616	36.8073	52.8167	45.4625	43.1004	34.9055	38.8235
Solyc10g086620	8.85815	6.7285	7.60381	6.72822	8.05147	8.04259	1.3776	3.23266	2.97132	5.06065	3.6662	5.29756
Solyc10g086640	16.9667	15.879	14.6786	12.3194	14.007	11.317	14.6505	6.33684	11.2639	3.31206	1.32438	2.97032
Solyc11g005560	3.45508	4.39234	3.61603	2.58746	2.11974	2.5784	2.3211	3.09166	2.93351	1.10267	1.10446	1.1217
Solyc11g006070	114.803	128.31	129.849	168.515	175.247	183.107	94.3009	118.247	109.551	129.032	107.55	121.872
Solyc11g006180	6.85292	5.87822	6.32059	5.41636	4.94714	5.68301	3.10413	3.08683	3.20969	3.917	2.45648	2.92952
Solyc11g006900	3.85157	2.61302	3.23801	2.37538	2.34037	3.01033	0.79865	1.30912	0.909148	1.77151	1.47744	1.60471
Solyc11g007610	20.2419	25.179	22.626	25.5286	23.4212	24.3152	17.0368	21.6451	18.9242	15.6564	15.4131	16.1951
Solyc11g008010	14.3095	11.3108	14.0119	18.8674	24.2492	20.9357	13.7274	10.5659	11.8414	9.6328	6.46699	8.84624
Solyc11g008080	3.59965	6.57909	6.34769	2.35538	7.24417	5.51414	0.409617	1.34286	1.08801	4.11891	3.70461	3.84082
Solyc11g008670	29.5005	24.1461	25.7797	30.8616	32.0658	32.631	25.3213	26.3326	26.9537	19.8245	23.9428	21.0246
Solyc11g008910	64.1	77.028	65.7789	57.6104	84.9175	74.691	42.0387	38.3794	41.9994	28.0136	22.3134	29.4194
Solyc11g010270	97.9005	95.0154	100.234	97.5029	83.0344	88.8709	70.0135	68.5057	68.8761	47.4058	37.5542	45.1588
Solyc11g010280	217.564	174.315	178.543	163.229	199.545	169.153	92.1926	146.947	121.909	63.3453	72.3544	68.9477
Solyc11g010700	1.34299	1.33119	1.10217	1.95233	3.09855	2.75803	0.621602	1.10857	1.21708	1.42659	0.858607	1.03551
Solyc11g011060	15.1811	20.6672	18.6772	13.1306	15.3942	13.7465	6.23824	9.56479	5.68108	10.1047	8.16698	10.4482
Solyc11g011070	10.6528	13.1125	10.8533	8.93621	11.0002	11.34	5.68615	6.71999	5.03445	11.3773	6.06031	10.8737
Solyc11g011190	39.6774	42.8021	40.8651	45.577	64.055	58.8512	42.1805	29.7091	36.6118	34.7143	35.3123	34.4791
Solyc11g011920	166.929	179.193	178.521	165.773	186.42	174.173	97.5977	113.665	102.486	155.351	137.186	148.552
Solyc11g030600	12.8707	19.3156	17.1345	21.7347	17.3218	19.4193	12.2668	16.544	14.3617	13.4192	10.7115	11.7344
Solyc11g040330	3.43747	2.7074	3.35851	4.727	5.03615	3.69547	2.20337	1.13679	1.60361	0.833253	0.534566	0.686178
Solyc11g065420	97.833	83.5907	85.3914	104.916	133.323	125.76	78.4965	70.5296	73.3611	72.2257	57.9657	70.4524
Solyc11g065660	33.5387	48.954	42.6358	28.902	38.3291	30.4496	14.844	19.2703	16.3896	26.9129	17.3434	23.0777
Solyc11g066330	5.05461	3.1458	3.8631	3.23069	4.71729	3.54016	3.0014	2.57703	3.00992	2.2403	1.14573	1.80136
Solyc11g066990	29.2187	38.6533	33.3456	28.7277	31.2836	33.097	23.5982	21.0139	22.1153	27.722	24.7717	24.1387
Solyc11g068430	667.947	555.919	598.142	504.277	725.563	602.993	154.958	229.878	183.815	356.102	231.681	314.228
Solyc11g069390	5.22083	4.11061	3.64206	3.39111	7.56683	5.58127	2.41852	1.13267	1.4749	1.27728	1.06526	1.64086
Solyc11g069610	10.1554	10.2851	9.63401	10.1067	10.7485	9.8112	8.31231	10.8784	9.57592	6.29343	5.96634	6.30414
Solyc11g070070	9.35267	9.77799	11.059	11.8879	17.4358	13.5628	2.01029	4.26438	3.43264	6.12031	3.06262	4.92484
Solyc11g071660	112.777	104.201	109.758	100.008	113.781	106.655	77.8719	82.5287	77.676	88.8122	89.913	88.4459
Solyc11g072320	18.7236	17.6257	19.4537	19.5833	19.995	19.4388	15.5526	17.194	16.0567	12.859	11.9355	13.043
Solyc11g072480	16.437	22.9748	18.625	20.9905	17.7414	18.9262	2.77852	4.09901	4.34905	17.5854	10.3658	14.16
Solyc11g072630	16.7814	21.8617	19.8665	23.1281	30.6896	24.6069	2.18371	6.70494	4.18348	10.7429	13.8598	11.9469
Solyc11g072930	1.50794	2.67051	1.59371	1.59427	5.70437	3.17495	0	0.26359	0.0381367	0.673751	0.495803	0.416122
Solyc12g008940	168.417	202.513	198.522	223.997	230.546	233.632	130.694	134.842	136.293	178.553	180.327	180.841
Solyc12g009150	28.5027	25.7934	28.9724	31.1618	31.7715	32.0706	21.2365	20.0802	20.138	16.4466	16.8475	15.8991
Solyc12g009560	100.153	79.7993	89.8205	103.69	91.287	100.737	28.4918	25.194	27.294	75.2396	49.6547	65.7057
Solyc12g009610	35.3094	36.0836	37.0076	37.521	36.2274	36.8955	34.0481	38.9781	35.3167	23.967	25.5451	25.5178
Solyc12g013510	26.8262	30.7268	29.6101	19.7521	22.2361	26.8964	12.4875	17.4917	12.7614	14.6048	13.8255	17.7294
Solyc12g013900	140.338	154.266	145.572	124.633	168.617	150.728	75.996	57.5334	62.494	103.409	89.3077	106.596
Solyc12g014120	26.1523	23.8221	27.3982	28.7528	29.82	28.3019	14.7043	17.0258	16.7387	18.9682	10.9965	15.4868
Solyc12g014420	158.392	159.26	158.3	234.041	322.176	280.713	38.2872	54.5402	43.3495	203.578	125.663	179.555
Solyc12g019410	9.0236	11.2648	10.648	15.6393	18.6189	17.3435	0.634034	2.05086	1.9728	7.42563	2.91926	5.77524
Solyc12g038980	237.8	255.905	243.564	256.804	269.949	271.276	142.249	199.561	175.847	205.191	213.755	209.542
Solyc12g042460	25.1765	30.137	26.6431	32.6757	41.5235	37.061	5.50035	8.77873	5.76705	18.2151	9.50583	15.758
Solyc12g044230	80.5685	81.9448	81.8851	70.9555	101.289	85.6706	21.4761	33.1059	26.1351	66.7477	33.7998	53.1712
Solyc12g055930	61.1999	71.1789	67.7598	62.3044	80.771	71.2957	26.9819	23.5881	26.6974	59.5631	56.8647	55.4826
Solyc12g056250	212.475	282.435	247.777	161.556	249.984	204.741	55.9948	81.8917	72.1392	167.439	98.3139	140.866
Solyc12g056600	50.0933	29.0373	37.2247	49.128	46.1789	47.4637	5.66574	5.71513	5.64343	27.5837	28.2186	26.6291
Solyc12g056630	29.6524	29.5144	27.9336	22.043	26.7984	25.3856	19.6605	17.6826	19.0998	22.1016	18.2805	23.0891
Solyc12g088390	13.7277	22.3425	20.8377	27.633	30.9757	31.294	2.07559	2.07375	2.47528	16.5449	13.6523	14.8764
Solyc12g094400	0.521403	0.214385	0.194819	1.07188	2.05658	1.79503	0.810874	0.118147	0.256407	0.186524	0.111115	0.164573
Solyc12g096170	10.163	15.9314	13.6468	14.1027	13.8135	13.357	5.70748	5.75723	7.7466	4.21997	6.49749	5.29288
Solyc12g096300	373.625	440.291	412.737	377.593	373.469	366.28	281.149	308.449	295.353	290.72	275.783	283.629
Solyc12g096570	91.8896	61.1755	70.5732	88.1844	92.4874	93.3103	9.3489	8.7568	9.69217	70.7035	52.7079	63.1843
Solyc12g096610	16.8297	13.7877	15.1715	18.0076	24.1232	18.4233	5.12427	9.92437	6.73067	18.1861	12.9311	18.0289
Solyc12g096720	1.96529	1.65287	1.35181	0.661119	2.3998	1.64576	0.277852	0	0	1.72567	0	1.21807
Solyc12g096950	3.39621	4.64151	4.34768	5.56958	9.33095	7.04543	1.38045	1.4167	1.70809	3.44365	1.99857	2.89429
Solyc12g098330	123.177	124.346	123.685	138.385	140.324	137.361	86.5676	93.2567	86.0902	121.938	97.8854	115.001
Solyc12g098990	22.3552	20.0144	19.3569	21.3001	23.6227	22.4732	13.8184	18.9083	15.0919	14.0254	15.5601	15.0421
Solyc12g099250	9.62658	10.6624	10.5854	11.7097	11.3133	11.5203	10.4383	9.68014	9.37626	6.23554	5.11102	6.3398
Solyc12g099370	31.1423	37.6218	31.3921	28.2501	27.8482	28.7375	24.5685	33.2966	27.031	16.3402	15.3675	14.3435
Solyc12g099890	32.4309	40.0329	37.1454	42.2988	46.8537	43.6581	30.3006	31.1464	29.5971	31.3649	28.9913	31.3338
Solyc12g100330	17.4519	24.294	21.6628	25.8113	24.1711	26.022	16.3994	23.4296	20.3875	18.3311	14.113	17.1417

## Sheet: cluster 2
Supplementary Table S4. The cluster 2 analysis of differential expressed genes (DEGs) at 15 or 23 DAP in ER and WT fruit exocarp. cut-off with P-value(P value ≤ 0.01)
The genes’ expression level were normalized with the value in FPKM
Gene_ID	WT15DAP_rep1	WT15DAP_rep2	WT15DAP_rep3	WT23DAP_rep1	WT23DAP_rep2	WT23DAP_rep3	ER15DAP_rep1	ER15DAP_rep2	ER15DAP_rep3	ER23DAP_rep1	ER23DAP_rep2	ER23DAP_rep3
Solyc00g009110	5.76033	5.07829	5.86822	15.7358	11.866	13.7336	9.66972	7.80853	8.48815	32.1672	30.1875	32.4573
Solyc00g009120	9.33809	6.24401	7.69506	14.7113	15.7896	14.8654	9.84933	7.07066	8.67502	47.7128	41.761	45.8572
Solyc00g136560	1.44616	2.00683	1.72236	1.44932	1.84998	1.41287	0.843385	0.983074	0.746724	8.75782	10.9792	10.3387
Solyc00g174330	0.171085	0.395692	0.215747	1.3453	2.54424	1.28942	0.066517	0	0	20.1839	24.6924	20.1692
Solyc00g174340	4.47103	14.477	9.79971	37.3729	52.8546	47.2024	1.73831	1.13975	1.2721	467.543	545.912	519.104
Solyc00g247300	0.177627	0.164329	0.111998	0.123242	0.0426053	0.0371869	0.414363	0.226403	0.393078	1.30718	3.15134	1.99312
Solyc01g005160	1.25576	2.94586	2.677	3.31914	0.774524	1.99051	1.22058	1.73778	1.66735	11.4278	11.7845	10.8801
Solyc01g005420	32.438	29.7522	31.3222	56.8441	32.2779	45.4802	39.9971	42.8101	42.0033	79.7136	75.6359	77.7719
Solyc01g005720	0.0348234	0.0966488	0.058552	0.869803	0.768444	1.07898	0.0812347	0.213052	0.0308247	2.54667	2.53804	2.572
Solyc01g005730	0.677536	0.966334	0.783205	18.4902	14.0302	14.8937	2.9635	2.15896	3.02367	32.4743	35.8986	33.5857
Solyc01g005740	0	0	0.278946	1.84169	1.91005	2.77855	0.258005	0.676662	0.293702	8.24096	10.8186	8.29446
Solyc01g005760	0.135513	0.526544	0.318992	6.51885	7.15085	7.05849	1.9178	1.7687	1.91924	17.1777	19.0775	17.6771
Solyc01g006520	0.14391	0.159763	0.193575	0.639024	0.469442	0.506149	0.156663	0.381527	0.127385	1.45619	0.828046	1.42264
Solyc01g006550	0.147795	0.0273459	0.0497003	2.57041	1.92846	2.35154	0.666555	0.391827	0.366306	5.54695	6.7465	5.8106
Solyc01g006930	12.9365	9.4484	11.3254	19.166	18.8975	17.7159	14.2191	15.3234	15.4546	26.8424	24.4388	25.5307
Solyc01g007020	15.8264	12.342	14.7125	7.50815	4.28275	5.56464	10.7681	10.3447	10.7313	14.5818	29.8195	19.5395
Solyc01g007100	4.51529	5.51711	5.75368	9.85157	6.21207	9.06051	9.1861	8.88974	9.52698	14.2632	13.889	14.1496
Solyc01g007410	45.8835	44.8602	46.026	61.7405	45.0225	55.452	49.8687	64.8628	42.9225	107.438	64.0025	89.1655
Solyc01g008300	0.464523	0.601644	0.859153	0.859455	1.2479	0.700195	0.144483	0.189465	0.328946	2.39293	3.29649	2.32245
Solyc01g009080	18.1927	14.3409	18.6431	16.7304	18.0743	16.7673	20.5082	19.8679	20.0105	27.6281	31.0735	29.2957
Solyc01g009690	0.118008	0.109173	0.074407	0.927934	1.18882	0.741161	0.137643	0.150413	0.208915	4.09793	2.94238	4.05624
Solyc01g009700	0.037794	0.069929	0.254187	1.888	1.41417	1.55081	0.617152	0.231226	0.267634	4.3284	4.67548	4.35889
Solyc01g010020	8.23047	6.32257	6.42511	12.3047	10.4347	11.5692	8.34275	6.14445	8.58635	15.683	17.5477	16.3245
Solyc01g010660	16.8146	21.0369	19.5028	20.3413	12.5297	17.1555	19.7583	16.5924	18.0231	33.4107	45.6542	37.1693
Solyc01g014840	1.89366	2.54977	2.28554	1.83854	2.71626	2.2609	1.76407	2.69564	2.20729	6.44178	4.58494	5.56042
Solyc01g016370	0.146832	0.0679195	0.0617207	0.543334	0.5635	0.461096	0.0285437	0.0374303	0.0324929	2.07669	1.05608	1.9604
Solyc01g021600	3.1853	0.644618	1.84104	0.0920845	0.286507	0.583496	0.154803	0.304498	0.352443	4.57831	9.35491	5.93808
Solyc01g057770	36.9769	33.1291	35.0603	40.1851	18.7143	27.5828	60.2738	46.551	50.7912	54.4069	81.3351	62.4294
Solyc01g058540	0.204937	0.0631979	0.05743	2.7174	2.22839	2.1166	0.478069	0.278625	0.423277	4.27309	5.5684	5.2783
Solyc01g067940	39.9359	36.1645	34.0261	46.3227	33.6737	32.0923	39.8323	33.4388	34.8063	49.1352	50.1558	48.3456
Solyc01g080460	28.2297	24.8655	26.3717	63.9947	48.6508	55.2429	49.1226	47.6637	47.1772	89.5184	89.1483	87.8469
Solyc01g080480	0.176706	0	0.0742783	0.0817349	0.0423843	0	0.0687023	0.135137	0.0782077	0.6502	1.69459	1.07924
Solyc01g081190	12.5952	11.6522	11.9446	12.9306	12.0105	13.4415	10.5702	15.7405	11.9647	18.7922	17.0132	19.0677
Solyc01g081310	9.58078	9.30915	7.87456	8.31847	13.6598	10.2193	10.6962	9.71472	10.3284	19.6944	19.9156	20.6174
Solyc01g081450	125.568	91.3803	112.194	97.4945	96.2323	99.0459	98.1673	109.537	100.867	149.591	143.997	140.272
Solyc01g081600	0	0	0	0.609499	0.316061	0.643685	0.256157	0.671814	0.971994	4.79805	7.47665	5.30287
Solyc01g086670	0.750208	0.809716	0.420466	2.77605	1.19962	2.30352	0.680578	1.01996	0.996096	6.72855	10.9115	8.02723
Solyc01g087260	16.8704	12.9817	14.5562	18.071	14.2844	16.3183	18.3088	18.1886	17.7262	22.6147	19.098	22.2234
Solyc01g087630	2.2543	1.39035	0.789662	0.695148	0.180237	0	0.43823	0.957775	0.332574	2.67854	3.78324	2.4548
Solyc01g087790	0.346293	0.640735	0.509475	1.78864	1.60585	1.93327	0.560987	0.73564	0.638603	3.31824	3.653	3.29546
Solyc01g088690	8.41124	9.53017	8.89874	11.7592	9.2941	9.97195	9.92096	11.3232	9.87143	15.7356	19.9844	15.7055
Solyc01g091170	30.3312	21.4995	26.6918	40.9786	30.7755	37.1402	18.6645	19.9141	19.9914	94.9699	162.543	115.668
Solyc01g091910	20.9847	29.0378	25.7874	41.8213	29.7229	35.8716	26.3498	22.9575	25.3235	55.1547	46.9479	51.7597
Solyc01g094360	2.23497	2.00683	1.87894	5.10808	2.58577	2.69729	3.98691	3.55247	4.2476	4.777	5.7365	5.19115
Solyc01g094920	69.7459	75.5544	75.8551	75.1068	68.6343	74.0591	89.3819	78.288	87.5609	86.7967	112.537	95.4041
Solyc01g095620	53.7719	51.0885	52.1304	70.9051	77.5494	76.2638	53.9579	48.8247	51.035	109.488	148.152	120.479
Solyc01g095630	54.7836	28.2975	41.1523	41.2948	23.3605	31.9861	71.9451	76.1889	74.8497	109.632	192.197	140.408
Solyc01g095930	1.19841	1.01228	0.87609	6.89288	6.34886	5.93413	2.14735	1.96581	1.61426	15.0023	12.8418	14.2982
Solyc01g096200	17.3506	22.4819	19.299	23.5021	17.954	21.6356	14.3634	18.6593	16.7018	30.66	29.11	30.8761
Solyc01g096250	3.13097	2.89657	2.42163	3.9971	3.78498	2.83167	4.91791	3.25643	4.87776	7.8628	12.9711	10.424
Solyc01g096510	1.11818	0.470212	0.427297	1.2225	1.26788	1.44713	0.553308	1.24384	1.52967	5.0495	4.87419	3.92722
Solyc01g096570	60.7361	53.7425	56.8192	55.3043	50.8269	53.9107	66.3749	62.9037	62.3961	75.9694	64.0656	71.7474
Solyc01g097240	0.880429	0.995517	0.90466	11.7195	18.1144	13.9674	0.988883	3.69076	2.16481	112.756	241.663	153.592
Solyc01g097470	4.39912	2.58274	4.05395	39.3656	34.2522	38.2557	17.6298	20.1856	18.3467	94.3582	142.057	107.711
Solyc01g097980	6.19117	6.97994	7.35031	8.78615	7.57935	8.69669	10.3876	8.43995	9.44804	11.4924	11.6192	12.1157
Solyc01g098390	0.473125	0.596869	0.361596	0.795792	0.453931	1.15258	0.969909	0.833296	0.875667	2.47285	3.54728	2.56584
Solyc01g098400	2.06223	2.94125	3.17848	5.32583	2.80297	3.45388	2.07127	3.41706	2.12967	11.4612	8.65224	11.814
Solyc01g098580	30.6828	26.5344	28.3439	32.7038	35.0812	31.0767	32.2986	32.8941	31.4535	45.4608	53.4408	51.0907
Solyc01g098590	104.92	135.246	115.805	150.611	151.509	150.362	89.9198	134.242	108.351	299.959	271.395	289.824
Solyc01g098690	4.52314	3.91011	4.11429	4.91602	3.48594	3.76704	3.13276	2.64631	3.30365	9.39019	15.004	11.7396
Solyc01g098750	12.46	14.0653	12.4452	16.2326	17.3286	16.6085	19.0664	14.745	19.1241	25.2371	29.0503	28.1863
Solyc01g098910	72.6903	69.3323	67.9931	111.669	70.532	90.4105	60.6673	67.1175	62.3008	129.564	172.56	147.526
Solyc01g099160	2.49003	2.78353	2.61671	10.4858	8.0878	8.34073	4.45734	7.93446	6.54344	20.8774	17.6855	18.9952
Solyc01g099190	0.0661314	0.0407869	0.0185322	0.448637	0.486438	0.239977	0.17141	0.0674326	0.195126	1.34848	1.20496	1.59055
Solyc01g099590	0	0	0	3.68436	3.74312	3.06289	0.0632017	0.165757	0.215838	6.80387	5.53415	7.61939
Solyc01g099690	39.2349	35.2239	37.5376	47.1337	41.9907	46.4146	42.1964	37.9784	40.2571	63.0081	52.8351	58.1136
Solyc01g099910	0.0655096	0.12121	0.0550739	0.121205	0.125704	0.0548586	0	0	0	0.903923	1.3821	0.781594
Solyc01g099920	1.41211	0.943504	0.989301	24.385	24.6126	21.0883	9.76036	5.67959	8.12476	46.6552	60.5627	51.3013
Solyc01g100770	18.2634	20.3122	18.5423	43.7617	33.3213	33.0952	19.2456	15.6716	16.873	91.3457	80.3937	91.4011
Solyc01g101240	87.4439	79.0882	83.9139	106.849	92.2574	98.6797	96.4562	93.846	100.432	148.52	135.346	147.737
Solyc01g102350	19.8961	17.0863	16.4796	52.7322	48.4876	50.6165	38.2532	28.4626	34.4056	60.3896	77.7697	67.5844
Solyc01g102660	84.8454	74.7287	82.4092	116.92	109.781	115.807	85.3374	91.3453	84.2958	188.109	172.924	183.707
Solyc01g103070	0.887483	0.14928	0.339139	0	0.0774071	0	0.125472	0.0822678	0	1.00193	2.708	1.37513
Solyc01g103920	3.85769	4.50806	5.63285	2.06611	3.50639	2.80542	3.86803	9.31642	6.20042	20.0779	17.1344	19.8408
Solyc01g104710	64.7478	44.8564	51.4324	48.4319	52.5127	49.4877	63.1459	58.9444	63.9834	101.427	82.346	94.0209
Solyc01g104720	311.619	254.037	288.189	388.926	352.26	357.775	320.093	393.752	341.957	540.521	787.664	613.979
Solyc01g105420	19.4673	16.124	21.0789	19.612	19.4599	20.5698	19.8928	18.3954	17.0515	31.0808	26.2929	31.3855
Solyc01g105630	4.55087	3.87778	3.82591	10.0818	6.43447	8.72509	1.30373	1.34328	1.80214	22.0331	33.5357	24.0863
Solyc01g106000	57.7827	55.7273	58.6	73.1756	67.0106	70.1156	66.0335	58.5622	59.7758	103.695	95.6949	101.036
Solyc01g106340	7.67918	6.56555	7.1902	37.1696	33.5909	34.7743	24.7623	14.5844	19.7479	68.9995	58.9489	64.74
Solyc01g107910	1.13718	0.631228	0.892295	1.40267	1.16379	1.14275	1.41482	1.8553	1.54346	2.78956	3.41705	3.31656
Solyc01g108860	0.219146	0.152054	0.230295	0.304096	0.42051	0.229394	0.213007	0.111729	0.096991	2.49467	1.36603	2.5835
Solyc01g109110	13.3288	10.2794	12.3756	24.6607	18.3106	20.8812	28.0111	26.9896	27.5223	51.3008	55.0423	53.4239
Solyc01g109700	3.53686	2.71342	3.48109	4.03006	2.77263	4.15376	3.72286	3.29858	3.81796	7.97508	10.3409	8.3073
Solyc01g109860	0.356163	0.296548	0.269483	0.494227	0.785941	0.80529	0.470812	0.581074	0.472899	1.49072	1.537	1.69975
Solyc01g109880	132.188	90.3005	111.67	102.697	100.626	101.561	130.342	132.463	127.044	156.13	257.568	189.091
Solyc01g109890	50.831	47.3953	49.0716	46.4951	43.9467	42.3752	46.9422	52.0059	47.2692	53.5362	61.8366	58.6994
Solyc01g110360	95.5824	70.5567	87.6974	100.672	91.1583	96.7736	115.102	118.756	119.811	210.929	208.994	212.175
Solyc01g111260	18.1079	17.7631	20.1665	21.854	19.3203	17.9525	23.2651	22.6558	21.6478	27.1159	28.7425	27.5821
Solyc01g111630	80.4266	65.1374	72.8585	64.3916	57.2608	63.0766	91.677	88.273	88.9265	121.017	108.26	114.288
Solyc01g111660	20.0428	17.3913	19.4646	37.6583	22.0146	30.3849	38.1027	29.3167	37.1956	39.1312	45.3345	38.4806
Solyc01g112100	6.21876	5.53744	7.28668	10.9306	8.65138	9.11343	8.25081	6.97524	7.2593	14.9629	14.9466	13.8234
Solyc02g021220	0.0642736	0.118923	0.0540347	0.327025	0.462495	0.376765	0.649719	0.163846	0.369806	1.22683	1.07866	1.16853
Solyc02g022850	82.4442	91.9711	91.4237	121.576	117.541	115.066	38.0467	53.4968	42.4345	205.122	278.913	228.924
Solyc02g030300	0.359193	0.766849	0.464574	4.03857	4.90422	4.46562	0.837913	0.901565	0.660353	7.21835	6.41229	6.85998
Solyc02g030480	4.97934	4.99043	4.83398	2.96123	2.78678	2.18416	1.88984	2.23644	1.46919	6.70707	10.2893	6.73564
Solyc02g032850	8.64688	8.7714	8.35346	7.40276	8.44163	8.25729	6.60575	7.19283	7.58684	12.2452	9.45608	10.8165
Solyc02g062390	0	0	0	0.709051	0.551526	0.962768	0.074499	0.195386	0.0848065	2.46771	3.12387	2.66719
Solyc02g062550	73.5934	80.021	76.2082	66.9513	76.7782	71.6495	44.5333	58.896	51.8117	112.948	153.993	126.706
Solyc02g062710	1.46637	1.98271	1.32761	7.72182	10.3893	9.30416	3.20143	1.61025	2.64591	17.1985	23.9601	18.9052
Solyc02g065400	103.431	99.8777	105.303	80.0824	82.0202	80.6551	88.007	107.358	96.0599	124.606	136.623	128.089
Solyc02g065490	0.116602	0.287659	0.130703	0.503383	0.410195	0.16274	0.151114	0.237792	0.24083	1.34076	0.931831	1.21452
Solyc02g065550	17.781	20.0429	21.4788	25.0947	24.5123	24.7997	26.3784	23.7	23.5283	34.5273	33.4051	34.6161
Solyc02g065650	13.5447	13.0651	11.441	11.2237	13.1184	12.3639	10.9315	12.2403	11.9326	17.036	16.929	17.1047
Solyc02g067420	23.8789	24.9491	24.7778	23.944	22.9101	22.933	20.6455	22.2204	22.1716	34.4466	39.3937	35.1024
Solyc02g068620	16.3512	12.858	12.3718	13.8029	15.2956	12.6658	9.37695	12.5047	10.1315	46.91	93.1036	58.1774
Solyc02g068670	0.449802	0.790641	0.831926	0.707386	1.59675	0.866341	0.104928	0.0917305	0.199076	2.83431	3.70965	3.16884
Solyc02g068830	0.192675	0.24955	0.161982	0.106946	0	0.0645395	0.329609	0.23576	0.136441	1.2584	0.480411	0.788162
Solyc02g070880	31.5481	27.9422	31.2182	39.902	26.3978	30.0567	34.1027	33.4345	34.3346	42.5796	43.943	43.8985
Solyc02g070940	219.47	160.476	190.968	151.584	211.579	181.615	336.982	252.973	282.008	343.43	462.663	394.205
Solyc02g070950	0.192096	0.444286	0.32299	0.799681	1.29012	0.643454	0.373429	0.293814	0.255057	4.32932	2.39483	3.71068
Solyc02g070970	0.48024	0.266571	0	0.355414	0.921513	0.321727	0.0746857	0.489689	0.255057	3.13655	3.68435	3.87439
Solyc02g070980	0.096048	0.266571	0	0.444267	0.184303	0.160864	0	0.0979379	0.170038	4.99197	3.50014	5.34775
Solyc02g070990	0	0	0	0	0	0	0	0.0979379	0	1.01606	0.736871	1.09138
Solyc02g071010	18.057	17.0606	16.2302	14.3943	16.9558	16.8102	20.5386	26.835	25.5057	68.9157	55.4495	60.626
Solyc02g071020	0.794948	0.367716	1.00247	0.490268	1.01693	0.610225	0.618142	0.540393	0.938222	2.10238	2.73174	2.07003
Solyc02g071220	53.043	26.2034	40.0473	50.0226	46.5266	46.3595	54.1933	53.9992	53.1821	91.1525	110.131	98.9414
Solyc02g071780	18.7682	18.784	18.0775	34.6208	36.0136	33.7863	27.6149	25.0583	25.9974	47.4175	53.4925	47.7175
Solyc02g072470	0.0618947	0.0190869	0.0173449	0.114517	0.138562	0.190048	0	0	0	1.62268	0.652919	1.39488
Solyc02g073580	57.4847	17.2973	38.2713	57.2612	26.1835	40.6502	94.817	107.64	96.2168	211.892	491.69	308.121
Solyc02g076870	11.133	8.24679	9.65401	12.0636	12.3246	14.3429	10.1703	12.5825	12.0598	18.3337	16.8358	18.0907
Solyc02g076980	0.0587328	0	0	0	0	0	0.0456699	0	0	0.405207	0.56324	0.367054
Solyc02g077040	0	0	0	0.111838	0	0.151856	0	0	0	0.973072	1.10138	0.961582
Solyc02g077370	31.0685	23.636	26.7822	103.294	98.8056	98.1258	17.7817	19.2974	15.0767	175.395	194.646	182.785
Solyc02g077430	0.665155	0.236676	0.25809	0.662664	0.0981799	0.385621	0.119358	0.20869	0.181162	4.56548	8.58678	5.90109
Solyc02g078480	52.8515	40.1496	43.7667	100.111	78.0937	95.6919	52.9369	38.8398	44.2271	126.213	153.481	138.495
Solyc02g078890	154.472	201.815	213.136	118.902	75.7994	94.7957	102.388	107.813	98.8104	283.651	516.405	368.242
Solyc02g079360	1.85328	1.89823	1.44676	0.673537	0.698536	0.665125	1.02935	1.21484	0.820235	3.13563	5.96655	3.64763
Solyc02g079500	484.048	335.466	400.035	2112.71	2453.26	2270.99	970.525	728.154	854.921	2851.88	4156.82	3322.2
Solyc02g079510	4.57949	1.61661	2.88748	93.035	113.889	99.9604	2.67072	2.02759	1.86681	262.07	354.397	297.359
Solyc02g079540	0.0307076	0.0852259	0	0.369297	0.147309	0.30858	0	0	0	4.32188	5.56572	4.4488
Solyc02g079990	15.1446	15.4024	14.3128	18.1216	18.5646	18.2935	18.4221	16.8022	17.8843	33.1617	33.5385	33.5043
Solyc02g080040	0.705767	0.217643	0.435114	0.609374	1.03827	1.65485	0.768314	0.335838	0.916264	3.96028	5.0536	4.75824
Solyc02g080080	0.250829	0.331501	0.271121	2.35356	2.40653	2.34053	0.696578	0.730756	0.634364	8.2735	10.8588	9.52758
Solyc02g081170	27.43	28.4081	27.0909	45.1929	60.4364	52.3945	29.021	38.0562	33.7883	75.8372	69.2545	75.9554
Solyc02g081850	2.22644	1.31473	2.11071	1.84055	1.99976	2.10246	1.14189	1.20758	1.38374	4.27045	5.54224	5.57108
Solyc02g082510	28.8473	27.0205	29.4956	86.1624	78.2551	83.1185	30.5924	24.2169	30.4188	106.173	125.438	110.875
Solyc02g082550	6.67952	6.84629	7.23142	19.1599	25.3114	20.6437	7.36116	7.83994	9.57064	31.6283	30.0924	32.1339
Solyc02g082740	189.007	194.038	194.546	332.87	488.833	417.704	307.981	353.263	327.622	541.531	661.397	595.66
Solyc02g082920	4.93527	5.25757	5.21778	4.49642	8.68093	6.38715	3.48874	5.56612	4.63333	46.2932	69.4154	56.631
Solyc02g082930	0.94625	0.525244	0.212136	5.01879	8.0497	7.60706	0.833899	2.12271	1.00511	28.5506	34.7248	31.0018
Solyc02g083360	16.2949	16.5638	18.6037	15.4465	12.1596	13.4771	24.7157	18.8719	23.3273	25.075	34.147	25.7161
Solyc02g084440	261.092	226.346	243.334	311.22	297.626	301	344.18	286.79	317.681	571.175	548.294	574.057
Solyc02g084570	12.5898	8.02668	10.8325	10.3489	7.40327	9.27522	1.34931	3.23761	1.99352	15.0793	34.1668	22.633
Solyc02g084640	35.8265	36.8013	35.6814	57.2014	42.3974	51.0828	52.2545	43.4898	45.6721	68.2668	63.7663	66.0754
Solyc02g084680	0.541457	0.278289	0.758671	1.55835	1.38531	1.30989	0.842061	0.490765	0.745551	2.60109	3.92323	3.28133
Solyc02g084780	0.0587328	0	0.0987532	0.217334	0	0.0491836	0.0913398	0.119777	0	0.702359	0.84486	0.634002
Solyc02g084790	0.744741	0.344492	0.469577	0.229652	0	0.103943	0.434326	0.316415	0.329612	2.31214	6.8444	3.59651
Solyc02g084850	13.3588	6.02486	7.86153	3.86193	3.28432	4.89425	9.60859	13.8771	9.75552	22.1579	32.8281	25.046
Solyc02g084980	0.0534493	0.197791	0	0.0988913	0.102562	0.134277	0.124685	0.327006	0.189247	0.811262	1.0764	1.12357
Solyc02g085140	7.50469	7.93874	7.9382	13.2591	11.7741	13.0842	6.24213	8.43641	6.99687	17.7538	16.488	16.9326
Solyc02g085180	16.5342	17.3399	16.8266	37.6509	36.8647	36.829	28.3682	27.0298	25.479	43.4736	56.1703	47.197
Solyc02g085760	0.108181	0.200164	0.136422	1.05082	1.50499	1.26829	0	0	0	5.24939	5.34283	6.02329
Solyc02g085950	4.22318	2.82634	3.09718	7.14869	6.12088	5.64343	3.84286	7.23822	5.01084	52.9415	24.5584	43.3417
Solyc02g086300	89.5653	72.8256	79.5932	266.139	167.84	217.985	103.643	142.3	117.513	351.355	380.227	350.969
Solyc02g086530	0.656371	0.690035	0.877881	3.58803	2.80522	2.44846	0.904776	0.943085	0.924321	7.08079	8.18288	7.13618
Solyc02g086700	0	0	0	0	0	0	0	0	0	0.382591	0.56979	0.540105
Solyc02g086830	14.1771	12.8242	10.9727	9.78432	10.1475	9.61072	12.2838	10.234	10.4776	14.6767	14.0273	13.6033
Solyc02g086930	69.8965	55.5807	61.3881	75.6011	56.3033	65.4925	61.7247	55.8571	59.4016	87.3885	93.8312	90.1344
Solyc02g086970	12.3569	10.0414	9.65143	6.48805	5.8477	6.2926	7.2389	7.53449	6.7993	17.3001	18.3757	17.2903
Solyc02g087230	14.3758	13.9102	14.2438	15.4702	13.1592	13.6968	13.8019	14.3595	14.9974	21.1181	18.5691	18.7935
Solyc02g087270	1.97797	1.06743	1.59359	1.37236	1.66051	1.58736	0.640852	2.10092	0.948374	4.6625	3.08238	3.69906
Solyc02g087950	8.34789	11.0873	9.68168	12.3612	9.17227	9.45926	10.3902	12.0238	11.9253	16.4607	18.6003	16.4823
Solyc02g088630	40.6645	39.2447	38.8182	75.1415	61.1485	65.8858	51.1118	52.9456	49.68	82.7321	97.3434	89.5763
Solyc02g089320	13.3808	13.1934	12.7787	21.9339	13.1195	17.2011	21.4028	18.1921	18.9094	24.8877	29.2661	27.0412
Solyc02g089470	0.500956	0.463451	0.210577	4.86603	11.5352	6.08285	0.584306	1.78785	1.99545	24.5389	31.2267	30.0268
Solyc02g089630	0.668541	1.89185	1.32245	4.62029	3.9617	4.67635	1.37607	2.00499	2.47153	10.1472	9.88084	9.74142
Solyc02g089900	76.2903	57.4801	66.3649	84.8812	79.8356	83.9235	108.097	88.6395	97.4618	109.87	146.74	123.807
Solyc02g090210	0.196655	0.045483	0.123996	0.272887	0.0943384	0.205852	0.0382291	0.250656	0.26111	2.05774	3.48891	2.62561
Solyc02g090350	31.5066	25.0139	27.5225	27.5859	27.0349	27.5295	9.85639	9.717	11.6237	38.6084	48.142	42.5616
Solyc02g090430	9.78665	6.41688	9.07968	9.11218	7.536	8.14242	6.77264	6.29757	6.27988	11.7704	12.21	11.8222
Solyc02g090490	4.32919	4.73327	4.6735	6.37144	7.45752	7.08584	1.10936	3.26061	1.91604	24.5278	43.6394	31.9467
Solyc02g090820	120.417	112.634	114.754	175.436	164.967	165.023	113.945	103.187	106.421	206.31	253.176	218.973
Solyc02g090890	8.37134	8.89507	9.4857	9.03499	9.10843	9.88041	9.59908	12.8041	9.79956	15.6944	14.9798	17.2495
Solyc02g090930	43.4329	24.6312	35.9488	52.8678	32.64	43.653	12.826	12.6601	13.9658	81.5355	101.4	88.6198
Solyc02g090970	32.7675	32.7368	32.129	24.9444	19.6913	22.4616	17.0598	10.2474	14.3458	39.387	54.0243	42.3397
Solyc02g091000	3.50097	3.7594	4.73024	4.39542	3.65884	4.13587	4.52099	3.25112	3.32032	7.3324	7.49417	7.88515
Solyc02g091020	2.43154	2.15169	2.3997	5.4116	5.78151	5.69546	4.30211	4.27603	5.0533	7.29373	9.29346	7.64807
Solyc02g091040	0.696784	1.45039	1.02513	0.966887	3.67684	2.77161	0	0.355247	0.308387	8.57289	12.863	12.5689
Solyc02g091080	0.301757	0.279165	0.0845623	0.139577	0.0965049	0.0842317	0.0782142	0.0512824	0.178071	0.462638	0.916374	0.714336
Solyc02g091250	97.9044	61.1649	79.6848	84.617	52.0184	68.4309	58.0827	106.791	76.3043	124.866	161.22	142.161
Solyc02g091380	0	0.222981	0.20263	0.668916	0.231248	1.00919	0.187419	0.983074	0	16.9614	17.1044	16.0216
Solyc02g091560	60.3774	59.2778	60.048	69.3759	51.2921	62.0718	80.3	92.7474	83.093	124.226	102.745	120.036
Solyc02g092110	0.561511	0.779209	0.708093	3.37643	4.7139	4.23195	0	0.14314	0.124259	13.6234	13.4621	14.5153
Solyc02g092150	3.74299	3.14797	4.00493	6.33503	5.3459	6.09077	5.98638	6.15867	4.96979	9.35124	8.03555	9.08617
Solyc02g092410	1.17466	1.35839	1.33317	1.467	0.5635	0.983671	0.730718	2.03621	1.3517	3.64686	2.02766	3.30349
Solyc02g092470	19.574	19.6347	19.2709	49.1302	32.6463	41.5251	47.2314	29.8006	39.0115	54.1309	77.0682	63.1997
Solyc02g092490	39.9988	31.5281	36.7372	26.8964	11.1078	18.3697	8.05486	9.8969	9.36194	50.5473	56.6819	53.3382
Solyc02g092530	3.74951	4.01802	3.80892	4.88502	3.56742	4.68367	5.68537	3.85515	4.31465	10.1462	7.10158	9.37312
Solyc02g092750	25.7757	22.5412	24.1637	33.9229	27.5296	30.2189	31.2367	33.5231	32.8464	69.1639	72.0104	71.674
Solyc02g092860	3.65635	2.45239	3.34286	2.62142	3.68342	2.90878	2.98529	2.93603	2.95331	4.72983	4.86513	4.88172
Solyc02g093040	0.43373	0.171968	0.468818	0.0573202	0.178343	0.0518873	0	0.315903	0.16454	0.541477	0.653623	0.809666
Solyc02g093090	0.496092	0.0764919	0.139021	0.0764887	0.793277	0.553912	0.321463	0	0.219564	2.20569	1.8237	1.73808
Solyc02g093600	0.87721	0.811536	0.460919	0.608627	0	0.642764	0.852636	1.2299	0.776483	1.66431	2.62886	2.4296
Solyc03g007110	20.4112	17.2774	21.5372	20.1668	19.3833	19.7088	16.5733	22.0871	19.4809	26.9826	27.2973	27.1373
Solyc03g007790	0.828763	0.898908	0.672715	1.85062	1.04191	1.22051	0.0888877	0.203982	0.177075	8.41235	9.81134	8.10195
Solyc03g007960	28.7793	25.4219	24.9399	25.4209	24.1532	24.0012	19.5754	28.8635	24.0623	31.9642	37.5165	35.9581
Solyc03g019880	39.8085	32.9805	34.9655	32.7592	32.151	26.2709	40.6568	44.8328	43.1264	61.3785	60.3977	60.7618
Solyc03g025220	4.7848	4.01288	5.26319	6.45344	6.60715	6.77795	3.85969	2.64466	2.92914	9.58454	11.1069	9.73051
Solyc03g025720	18.6866	15.1356	17.2091	33.6414	26.1489	28.6022	24.5089	23.1656	23.0612	44.7929	58.3338	48.612
Solyc03g026050	14.2391	8.33606	11.7837	28.9177	20.919	24.7795	7.9581	7.14619	7.08977	51.2678	50.5665	52.8998
Solyc03g031750	28.347	26.5624	30.4795	34.102	25.913	27.7114	39.6382	34.7353	35.4303	43.087	54.0188	48.6609
Solyc03g031980	0.614037	0.53465	0.425123	0.7017	0.727744	0.907416	0.280863	0.368305	0.41564	9.13721	18.7741	11.3893
Solyc03g033540	70.1446	69.4508	72.889	102.312	91.0608	97.666	86.5453	97.2231	89.5604	141.521	129.715	137.226
Solyc03g033840	3.26583	3.35703	3.79636	2.94661	6.4601	4.55808	1.37947	3.16564	2.39118	19.9167	11.6383	16.7907
Solyc03g034220	222.48	291.44	262.284	328.832	280.212	304.568	214.359	348.242	278.504	552.493	514.426	541.787
Solyc03g034250	16.2124	16.1075	16.2815	15.1147	16.3415	16.482	15.2554	16.9174	16.3052	26.6066	24.9244	24.3714
Solyc03g034360	0.355392	1.09595	0.995926	5.04116	6.36485	4.66256	0.460581	0.845565	0.314584	14.3845	23.63	17.8357
Solyc03g034370	564.867	696.154	627.92	3118.71	3854.94	3496.72	975.317	1122.25	1025.45	6197.19	8003.39	6843.29
Solyc03g036480	3.2246	1.37685	2.08532	1.60626	1.90386	2.28489	1.92878	4.04683	2.63476	9.92561	9.27706	9.16015
Solyc03g043700	3.82652	4.45186	4.43549	7.83067	11.1807	10.0501	7.88946	5.97095	5.90181	15.4132	21.8507	19.2037
Solyc03g053110	19.2202	13.2998	14.1222	20.0211	20.6892	21.1331	14.5201	17.766	16.4599	36.3311	28.0225	34.5349
Solyc03g058190	16.1537	13.9838	14.556	20.8478	17.3734	18.7695	17.0962	20.9553	19.0291	28.5395	26.4142	27.3767
Solyc03g059260	10.9554	9.90313	12.374	31.2555	19.1765	25.1066	23.4755	24.3886	23.8365	43.6576	42.2651	42.0968
Solyc03g065250	4.09945	3.94797	3.4464	7.36716	7.83404	6.69703	5.80054	5.5849	5.32411	8.99485	11.3428	10.5381
Solyc03g071590	0.587501	0.501707	0.493911	1.7559	1.17069	1.0975	0.386552	1.05988	0.680052	3.09711	2.73035	2.67027
Solyc03g078000	8.68061	6.95035	7.88684	7.99437	6.7972	7.9538	8.86875	9.20865	9.68232	14.2874	10.3404	12.9156
Solyc03g078360	0.515486	0.92398	0.650052	6.73583	7.78952	7.04169	0.926932	0.821295	0.912588	13.9738	13.4091	13.7099
Solyc03g078370	0.129361	0.149595	0.108753	5.65445	5.67816	5.41642	0.0754421	0.0989296	0.08588	14.1161	10.9789	12.5126
Solyc03g082500	21.6097	24.4754	24.8648	30.6774	26.9433	28.9373	21.9399	22.7795	22.2135	37.5584	36.8628	37.8882
Solyc03g082720	74.7274	69.9218	71.7852	82.4432	76.2982	80.0745	61.5886	85.5459	72.7519	115.761	89.3484	107.563
Solyc03g083010	18.306	17.7647	17.833	31.7842	28.4558	28.999	11.6368	12.9888	12.8863	44.6971	56.6509	49.5486
Solyc03g093450	4.82017	5.93709	5.44235	8.11455	7.01759	7.9556	6.2759	5.37222	6.89615	11.91	10.1318	11.5273
Solyc03g093830	23.5966	24.3023	21.3195	22.1973	24.2759	22.6646	23.9635	23.713	22.2963	32.2717	29.9355	31.5611
Solyc03g093890	0.714317	0.793006	0.480421	0.991217	0.54827	0.598179	0.277722	0.582698	0.442606	2.33268	1.71255	2.15092
Solyc03g094160	27.1511	21.9419	23.0479	23.9445	22.0965	23.6213	47.6876	46.3217	47.6927	60.1561	86.8256	71.7863
Solyc03g096050	8.57866	2.83443	6.18178	8.12503	3.23346	5.81552	2.18385	1.09343	2.034	11.203	12.9279	11.0533
Solyc03g097030	18.8055	14.864	16.7922	26.8554	24.5239	25.472	33.931	24.5745	28.7348	41.1817	48.6751	44.5418
Solyc03g097100	2.95992	0.72061	1.83356	3.02644	2.39144	2.47867	4.23978	2.54161	3.03373	6.80698	8.81437	6.28407
Solyc03g097500	0.887795	0.547552	0.580508	0.684412	0.425889	0.371725	0.958804	1.00585	1.00414	2.54076	4.77721	3.44669
Solyc03g097630	18.5136	18.8783	20.2337	26.7559	26.2096	26.356	24.4411	23.5764	24.3267	35.9721	32.0761	34.2431
Solyc03g097840	1.11844	1.88682	1.71462	5.11247	4.03979	4.6279	0.409265	0.201256	0.232945	6.95982	13.3756	7.96162
Solyc03g097990	35.3364	26.2326	32.2485	28.362	20.4384	25.9149	26.9176	29.5739	26.8833	37.868	44.8609	38.2714
Solyc03g098000	98.5078	85.4582	92.2913	84.5332	87.8216	88.2867	90.7849	90.1823	90.6768	134.212	124.382	130.638
Solyc03g098240	5.5547	5.13884	5.03183	14.1013	14.3769	14.099	8.3372	8.73749	9.07143	25.2515	24.033	24.0726
Solyc03g111280	1.96928	2.20539	1.82984	4.69824	1.98882	3.42838	1.12832	0.845484	1.10094	6.98386	7.85223	6.56575
Solyc03g111290	16.2067	30.5119	24.9501	24.4467	12.9742	17.8507	15.3312	10.4206	12.1984	39.4074	36.7762	38.0037
Solyc03g111300	0.882782	3.36285	2.35743	2.9784	0.747325	2.00033	2.62463	1.1649	2.16038	6.47261	12.8979	9.26384
Solyc03g111320	56.5832	61.0064	60.6954	66.54	60.7654	63.5421	61.4487	74.2819	69.7467	84.5861	79.0947	80.5317
Solyc03g111610	0.983386	1.92656	1.60483	1.49837	1.72048	1.45324	0.494786	1.65156	1.79214	4.31018	2.60727	3.05643
Solyc03g111690	16.6731	11.8564	14.5749	31.3471	26.1438	28.6886	35.895	21.8223	28.4524	36.1878	50.5929	39.7993
Solyc03g112160	6.13962	5.19137	5.77208	6.47368	5.19381	6.91048	7.59749	6.86628	6.60336	11.4474	12.7253	10.8396
Solyc03g112590	0.599438	0.529352	0.48104	1.46196	1.33323	1.84819	1.65259	1.02798	0.964738	2.46884	2.84814	2.69356
Solyc03g113380	11.3994	11.8643	11.7902	19.9579	15.518	17.7104	18.8362	14.7591	16.8396	24.8473	22.607	23.3211
Solyc03g113690	0	0.0717329	0.0977791	0.035865	0.0371961	0.129863	0.120585	0.0395318	0.102952	0.410126	0.520506	0.506604
Solyc03g114150	28.8959	26.8502	28.4603	43.8208	35.4879	40.9802	35.1863	34.5193	35.5165	75.9625	74.8031	72.5525
Solyc03g114350	10.2195	11.329	9.92469	12.1435	6.4239	9.00059	9.17965	7.63578	9.98182	17.6265	28.0494	19.8209
Solyc03g115020	35.6386	30.0189	34.6714	39.5917	36.955	40.5308	35.5175	40.8625	37.4698	63.706	74.3983	69.2314
Solyc03g115410	12.314	10.2742	10.5943	10.3802	11.6488	10.6974	10.3359	10.3854	10.4926	17.203	15.6166	16.9018
Solyc03g115650	86.76	98.4273	90.7779	169.42	144.981	163.326	71.5499	96.05	82.9414	225.61	190.841	212.265
Solyc03g115900	75.4235	75.9091	73.0929	57.3908	52.3587	55.5619	82.6182	100.269	89.4349	135.359	186.997	151.113
Solyc03g115920	3.84981	3.64253	4.48701	3.07579	3.52574	3.51696	4.42232	5.62069	4.49203	6.55964	8.39074	6.26346
Solyc03g115930	12.4597	25.6154	19.6801	21.5393	21.252	21.5002	6.85049	12.4482	9.24655	39.363	29.5701	38.3977
Solyc03g115960	0.555855	0.114276	0.155769	0.171406	0.0592561	0.10344	0.0480252	0.125954	0.164009	0.795394	1.00689	1.40358
Solyc03g116030	29.2538	25.865	27.46	42.2655	46.1895	41.3431	26.353	27.6044	27.2829	60.2814	68.6637	63.2268
Solyc03g116390	0.877629	0.451069	1.14772	0.81189	1.59049	0.979917	0.75826	1.09376	1.29476	3.04988	4.11466	3.21331
Solyc03g116670	70.2307	63.7647	66.6798	74.214	58.7205	68.1783	58.4072	55.6923	58.6986	95.3398	95.8259	91.0594
Solyc03g116750	28.7033	32.4393	32.2346	38.1241	33.3799	36.3734	36.2481	29.9048	34.9417	46.5433	45.5276	45.4527
Solyc03g116790	26.8321	28.7524	29.9992	33.0474	26.886	29.0841	29.0126	33.4716	32.5348	38.5574	45.3731	40.3437
Solyc03g117070	0.111082	0.411061	0.280158	0.616566	0.319725	0.651148	1.38201	0.339802	1.27824	1.63492	2.4501	2.20885
Solyc03g117330	2.9994	2.81754	2.83194	3.07355	3.05481	2.39581	1.18409	2.39968	1.71553	5.77292	5.84129	6.05606
Solyc03g117610	2.61523	1.48888	1.69125	2.97764	2.50913	0.842317	0.625714	0.820519	0.178071	8.51254	7.13807	6.74333
Solyc03g117800	3.01437	1.66068	2.02165	19.52	22.6492	19.8538	10.6399	8.28858	9.59366	46.1265	46.3493	46.6632
Solyc03g117980	59.0433	47.3984	54.2985	152.786	108.66	128.893	84.8949	64.8904	73.5355	189.035	231.121	200.694
Solyc03g118970	18.4977	20.194	19.8266	23.1909	17.7905	21.0682	11.5839	16.7507	14.2224	31.2164	42.3839	35.8238
Solyc03g119200	4.13175	6.14164	4.91762	6.14138	4.27591	4.50964	4.54846	5.39649	4.47918	7.53744	7.65747	8.22915
Solyc03g119250	28.3191	15.9065	21.4788	62.3623	27.7609	45.036	51.1534	45.1977	47.2542	90.2259	119.215	100.233
Solyc03g119370	2.27302	1.42994	1.68162	7.14938	4.44884	5.71037	0.212097	0.18542	0.402403	6.81642	15.433	10.1246
Solyc03g120110	0	0.0292525	0.0265827	0.146256	0.242696	0.21183	0.0245871	0	0.0279889	1.29436	1.81938	1.04194
Solyc03g120290	3.83231	2.99995	5.03926	5.27243	3.95967	3.70296	6.95324	4.30851	6.26263	7.95453	7.25605	8.70919
Solyc03g120420	26.4348	22.6796	24.9552	30.7392	21.1117	23.7446	28.8235	12.6493	21.4386	61.5399	58.6323	64.1862
Solyc03g120630	261.053	271.135	268.591	183.511	258.18	222.168	221.756	250.558	248.407	294.799	310.75	306.632
Solyc03g120640	75.8479	66.3839	74.0851	53.9174	62.2382	63.6831	60.4529	69.9116	65.725	103.969	105.565	106.143
Solyc03g120730	3.63022	3.70467	3.86996	6.33576	4.56014	6.174	6.19855	4.88465	5.56543	9.74278	10.7311	10.2061
Solyc03g120990	11.9038	14.6616	12.4272	22.7475	21.103	22.1685	22.8781	33.5154	27.1444	61.3536	54.6927	60.1608
Solyc03g122190	245.226	229.069	238.268	248.486	182.091	212.885	205.985	135.273	164.58	397.685	547.442	447
Solyc03g122270	23.2512	22.1126	22.2829	24.9303	17.7669	22.394	19.552	21.8084	20.2148	39.226	33.2195	37.1594
Solyc03g122340	146.119	125.375	134.882	231.911	129.88	176.508	150.851	135.935	142.216	307.06	417.072	348.664
Solyc03g122350	3.99508	3.69598	3.91843	5.8175	10.7892	8.36382	1.06427	3.62105	2.35755	25.9464	20.5751	23.2651
Solyc03g123370	22.3596	17.4825	20.0197	25.8926	18.6885	23.7704	26.1826	21.2903	22.6696	40.079	54.4175	46.9545
Solyc03g123570	7.80934	9.13035	8.85604	14.9191	7.86777	11.7801	13.9494	12.5095	13.1328	16.9819	18.2288	16.5843
Solyc03g123740	62.4637	61.863	61.6713	66.8294	51.302	63.4517	82.6177	65.4159	73.4811	86.4393	91.3866	87.0404
Solyc04g007320	0.676016	0.754799	0.568326	1.94083	2.34835	2.10825	0.815683	1.52125	0.990441	3.64538	3.64385	3.44341
Solyc04g007710	45.6373	51.3484	48.1672	51.452	44.2975	48.6488	48.254	41.4467	40.9027	74.6586	55.8578	69.1281
Solyc04g007770	1437.6	1091.97	1227.34	2044.04	650.871	1342.64	946.445	382.193	680.843	3107.2	2571.93	2910.56
Solyc04g007780	7.32116	5.51878	6.53483	6.68916	1.90779	4.54136	2.03818	0.737306	1.2801	43.609	24.0965	36.7676
Solyc04g007790	0.668149	1.50117	1.12342	4.41501	1.73997	3.3571	1.55863	0.097328	0.929386	28.6239	18.124	23.6981
Solyc04g007810	1.64242	0.844143	1.22736	2.02586	1.05053	1.5282	0	0.744328	0.323072	18.5498	27.8261	22.2914
Solyc04g007900	26.6403	30.0499	26.7865	35.2069	29.7204	33.1299	26.6338	37.904	29.6137	74.0069	60.4319	65.6709
Solyc04g009860	0.829169	1.00681	1.13276	8.19795	8.80055	8.76625	1.04772	1.1097	1.14681	19.6406	17.7918	17.9601
Solyc04g011600	0	0	0	0	0	0	0.0373429	0.0979379	0.212548	0.485944	0.552653	0.654826
Solyc04g014470	0.253586	1.2903	1.11924	0.0586477	0.0608245	0.159267	0.0492963	0.193932	0	1.25383	2.24947	1.51276
Solyc04g014990	6.6749	5.11049	4.83757	6.17492	2.42914	2.31296	11.9914	4.45926	6.51966	14.08	10.595	10.0692
Solyc04g015520	2.70386	2.14409	3.01538	16.9478	15.7768	15.7111	7.59472	7.31467	7.86398	26.04	31.1157	26.6166
Solyc04g016470	0.118739	0.0549249	0.049912	1.15337	1.13922	1.14349	0.415486	0.242152	0.262762	16.9302	35.5273	24.6906
Solyc04g039980	1.0194	0.88414	1.0177	0.766223	1.58932	1.12043	0.69359	1.10443	1.07154	2.63738	2.62728	2.60624
Solyc04g039990	2.09926	1.85578	1.49031	3.19353	3.31206	3.1643	1.52353	3.4249	2.31243	6.9519	4.4737	6.46696
Solyc04g050620	0.622779	0.946537	0.897548	16.7901	11.8649	13.8576	2.66346	2.63085	3.18947	22.2198	17.8745	22.1394
Solyc04g051690	0.418261	0.29021	0.0879078	0.0967327	0.100323	0.262693	0.406543	0.426491	0.277675	9.71502	10.4288	11.0499
Solyc04g051820	85.4101	89.4595	88.9123	125.458	106.885	108.716	79.4656	127.682	100.321	168.887	186.891	174.184
Solyc04g056580	7.89926	7.23551	8.35044	6.43934	4.72736	7.0734	8.93988	8.53319	9.20756	16.3315	14.0255	15.5077
Solyc04g057940	0.930254	1.04502	0.907752	3.51913	3.61787	3.61682	0.775022	0.677541	0.852844	5.81438	5.83053	5.45504
Solyc04g057980	6.73717	4.61388	7.64999	5.90876	6.88358	7.83989	10.0012	12.9365	11.5399	18.6326	19.2148	17.2494
Solyc04g058170	4.7192	9.33396	4.78827	11.1401	9.68	9.81165	8.22495	8.46258	5.18562	27.1695	33.0841	29.4929
Solyc04g064530	1.57338	1.80216	1.25975	4.50521	12.8671	8.09365	1.04867	2.13912	1.06112	34.9429	25.1476	32.436
Solyc04g071340	7.56613	8.20081	6.8125	7.41356	7.77462	9.37274	7.41509	10.1345	9.07509	13.8582	10.9481	12.5144
Solyc04g072760	0	0	0	0.18401	0.222646	0.166569	0.257782	0.338038	0.205414	0.823384	0.794797	0.75339
Solyc04g074490	28.5594	32.9566	31.2001	44.3682	24.1088	34.0994	32.2322	33.5205	32.873	49.1546	46.3808	48.8638
Solyc04g076520	21.487	22.6214	21.6496	26.1526	26.149	25.9868	22.5195	23.8564	24.8083	36.2432	31.9019	33.5768
Solyc04g077230	3.06585	2.20603	4.00938	5.04214	4.90245	5.99056	0.794656	3.47353	1.50767	17.5482	17.6407	19.3538
Solyc04g077360	0.121324	0.0561203	0.0254992	0.673416	0.407406	0.634988	0.400945	0.0309277	0.295329	3.23653	2.676	3.22243
Solyc04g078680	34.2345	30.74	31.0126	38.9244	40.1935	39.3744	36.7275	36.0282	39.6484	65.2433	63.2324	64.5562
Solyc04g078780	10.5893	13.4896	12.859	14.5775	14.8767	15.1312	14.9325	15.8965	16.2918	20.9895	18.0533	19.8869
Solyc04g079030	0	0	0	0	0	0	0.51947	0.131	0.409391	0.779986	0.936342	0.715304
Solyc04g079250	5.51203	6.11924	6.19487	5.31385	4.2864	5.92772	6.09076	4.02309	5.44405	12.0357	7.06651	8.96631
Solyc04g079400	11.628	10.9001	10.5276	14.5805	14.6186	14.335	18.0357	18.7759	18.5926	36.5582	45.137	40.8123
Solyc04g079750	4.36198	3.96335	3.33969	4.25142	4.18502	4.37029	6.1174	4.13011	5.65377	10.103	7.09631	8.80655
Solyc04g079880	3.48149	2.82443	3.46723	2.67566	2.10692	2.2875	3.20695	4.6423	3.84029	6.79932	7.39651	6.78599
Solyc04g080550	0	0	0	0	0.327315	0.285688	0.176852	0.347868	0.100661	1.35991	1.41771	0.936819
Solyc04g080720	0.0489752	0.135926	0.164694	0	0	0	0.0380826	0.199756	0.0867031	0.698303	0.234833	0.639972
Solyc04g080820	2.40444	2.77198	2.58119	0.615971	1.06472	0.96029	0.604046	0.339474	0.556645	4.08336	5.56947	4.68665
Solyc04g081240	0.252126	0.148432	0.192693	0.508888	0.439813	0.556624	0.178227	0.163601	0.101443	1.25452	1.16497	1.02875
Solyc04g081730	161.981	155.639	159.114	232.63	181.692	208.496	187.877	154.785	172.577	269.654	265.247	260.27
Solyc04g082030	122.658	95.6382	110.228	131.415	142.364	137.185	232.832	223.126	222.329	341.704	413.624	372.896
Solyc04g082360	7.77988	7.01971	6.94428	4.44267	6.35844	5.71066	24.1982	34.8659	25.0806	75.2771	59.226	73.6134
Solyc04g082810	0.0709031	0.262379	0.357649	0.262368	0.748293	0.653127	0.551334	0.144596	0.502092	4.79389	4.48769	4.87424
Solyc05g005070	5.29029	6.05952	5.6918	9.35108	9.18454	9.44046	8.37425	9.88971	8.47368	12.8904	14.4952	13.3822
Solyc05g005720	0.396446	0.293412	0.155536	2.86065	2.07932	2.39032	0.863161	0.431197	0.655057	3.88999	2.88942	4.02425
Solyc05g006220	48.3036	24.7864	35.5582	75.2974	29.8888	53.3519	26.5974	18.7729	22.0004	118.884	123.449	120.618
Solyc05g006440	4.00451	6.44618	5.5212	8.81683	4.76414	7.2434	5.79177	8.6566	7.08936	15.14	11.3672	14.2878
Solyc05g006740	6.1999	5.66404	6.05924	31.1868	28.4778	29.7884	10.4253	10.9053	11.319	54.9648	43.1801	50.943
Solyc05g006780	13.5439	9.99863	11.9327	16.9906	10.5662	13.5758	28.2172	23.1917	25.4609	30.4079	45.3284	36.026
Solyc05g007160	1.97148	2.82888	2.70599	5.09921	3.8602	4.00943	1.87714	2.54361	2.7423	7.84634	11.4981	9.37209
Solyc05g007170	0.028398	0.00875732	0.0318323	0.0788126	0.108984	0.0475617	0	0.0193045	0.00837905	0.587768	0.372189	0.424865
Solyc05g007470	1.04719	1.30414	1.32056	2.71995	3.74833	3.2379	2.63076	3.32659	3.03039	12.5229	11.626	13.089
Solyc05g008370	72.3723	65.636	66.3528	80.2185	64.6067	71.1041	46.0842	34.7676	47.7522	126.989	160.759	133.336
Solyc05g009550	13.3316	12.448	12.3182	101.069	58.2117	79.3925	30.3292	29.2079	32.4064	195.989	300.107	225.632
Solyc05g010120	12.5414	13.8741	12.5284	18.8882	16.5267	17.3827	17.5361	17.5838	18.909	22.5696	21.8806	22.5671
Solyc05g010330	0.115692	0.0535155	0.0972626	0	0.0554994	0.0968823	0.0449805	0.0589845	0	0.718363	1.60874	1.28173
Solyc05g012280	0.151475	0	0.0636724	0	0	0	0.176678	0	0.0670407	0.55736	1.23473	0.817562
Solyc05g015800	13.4308	9.15545	10.9516	3.50321	1.21108	1.77586	4.31878	4.32475	4.24591	14.0966	19.8041	16.3512
Solyc05g016310	3.82989	2.0631	3.50508	5.56118	6.04667	6.08962	3.50584	2.52111	3.39011	8.94147	9.7167	8.97911
Solyc05g017950	31.579	28.751	29.7281	30.689	33.4894	32.2449	30.7209	29.6448	30.6554	44.3702	40.5096	42.6657
Solyc05g024190	1.22831	1.81815	2.89138	3.86342	4.7139	3.29152	4.77558	3.25643	2.17453	8.81325	9.89461	10.1886
Solyc05g025810	13.4185	14.4497	14.7103	16.5346	19.9806	16.181	22.3288	19.5933	19.7644	26.8841	22.545	24.5175
Solyc05g032660	9.78828	8.8966	11.1164	9.161	8.23788	8.34064	10.5044	10.9731	10.6404	15.4808	15.1507	15.7728
Solyc05g046180	0	0	0	0.613897	0	0.277855	0.258005	0.676662	0.587404	4.27309	7.31847	3.95872
Solyc05g050500	12.88	14.3574	13.6683	13.1848	17.5232	15.1178	17.8141	18.0853	16.8211	22.6765	24.501	25.2518
Solyc05g050560	18.4127	15.0374	16.8868	23.7573	11.918	18.1487	13.1187	11.1842	11.5415	40.3991	58.8023	45.0475
Solyc05g051400	96.3681	64.451	76.9254	90.6305	75.8098	86.7591	128.061	64.9654	98.2253	173.32	217.745	191.755
Solyc05g051920	0.152378	0	0.0854028	0.187952	0.0974642	0.38281	0.0789917	0.46613	0.224802	1.30826	2.63032	1.76031
Solyc05g052360	0.140378	0	0.236031	0.129863	0	0.235108	0.218312	1.28826	0.248517	1.35589	2.96165	1.7546
Solyc05g052370	0.611946	0.424599	0.385847	0.377406	0.14678	0.29893	0.555149	0.831983	0.631958	1.50113	3.6189	2.2309
Solyc05g052600	31.869	27.9083	27.309	30.969	26.6293	28.6277	36.1787	37.4138	35.1573	50.8026	41.2632	48.9455
Solyc05g052800	190.44	200.217	199.041	220.328	194.557	212.341	153.934	159.905	161.08	290.567	234.037	272.696
Solyc05g052860	0.0457044	0	0.0384236	0	0	0	0.0355392	0	0.0404563	0.210215	0.657449	0.415465
Solyc05g053010	4.0671	3.18111	3.35704	3.79665	1.98652	2.87948	8.07881	3.88321	5.79286	7.27848	15.4239	10.23
Solyc05g054890	0.817249	1.10709	1.07967	1.83608	3.3604	2.81082	0.113479	0.357141	0.103344	7.59833	9.32081	8.34105
Solyc05g055160	739.538	734.788	743.5	731.605	703.641	716.158	816.401	662.673	765.627	933.73	893.218	921.173
Solyc05g055580	0.0439738	0	0	1.58652	0.843795	0.994253	0.444515	0.358712	0.311395	2.71021	2.10852	1.99867
Solyc05g055650	0.441447	0.255248	0.324734	0.20419	0	0.0924184	0.257448	0.450133	0.341912	0.837545	0.899603	0.846465
Solyc05g056040	10.4212	10.3874	9.8633	11.1955	9.45012	10.0781	9.6718	7.81544	8.39138	16.2349	11.0254	14.3052
Solyc05g056260	12.9709	13.6362	14.6717	12.5447	9.67291	11.8001	12.9284	12.6851	12.8384	16.9757	17.8103	16.9829
Solyc05g056550	0.161815	0.1996	0.272075	0.49898	0.5175	0.451686	0.209709	0.219998	0.190979	1.71179	2.06905	1.80803
Solyc05g056620	8.56428	10.959	10.2145	13.4317	13.9916	13.9951	13.5804	16.8616	16.3378	23.907	23.0272	23.8739
Solyc06g007470	459.985	504.809	493.802	620.444	509.704	563.708	399.975	354.928	372.34	774.083	615.651	716.035
Solyc06g009050	0	0.216183	0.0654842	0.144116	0	0	0	0.238276	0.206845	1.39722	1.86745	2.12419
Solyc06g010030	0.354479	0.728756	0.397347	8.34392	9.52275	8.90536	0.70441	0.602423	0.767006	19.9634	19.2256	19.6248
Solyc06g019170	27.764	26.751	26.0974	32.5699	27.091	29.285	33.4628	31.834	32.8376	39.967	35.3777	38.0251
Solyc06g030470	0.0939292	0	0.0394831	0.13034	0.0450593	0.0786575	0	0.0478887	0.0415718	0.475224	0.810693	0.587016
Solyc06g036330	38.1278	37.8031	40.2646	25.5143	40.404	32.6484	55.1642	45.1718	48.5498	54.0474	74.2521	62.0563
Solyc06g048540	20.5282	22.4345	19.0669	24.2089	19.8069	21.6708	21.841	21.5844	20.6933	29.7163	29.0554	29.9667
Solyc06g048860	0.31157	0	0.0374195	0.041176	0	0.0372733	0	0	0.118197	0.348026	0.5549	0.354032
Solyc06g050630	6.27734	4.58782	5.54122	13.066	12.7078	12.6687	8.88375	12.0336	10.9464	18.7381	23.6582	19.3656
Solyc06g051010	5.31725	7.11879	7.85012	6.03873	5.43334	5.53877	6.82383	5.95084	6.00772	10.8364	11.6908	11.6663
Solyc06g059850	0.335286	0.496294	0.281874	4.65256	3.79586	4.09928	1.77286	1.36753	1.72136	4.99649	6.495	6.55284
Solyc06g060090	79.8848	77.2331	78.2148	101.712	68.6406	87.2231	97.5769	91.5304	93.7902	112.063	112.937	115.1
Solyc06g060760	2.06326	3.95897	2.89097	0.848316	0.146634	0.319963	0.118842	0.389603	0.270569	4.39345	8.50083	5.51379
Solyc06g062920	38.0896	19.21	25.2391	29.1477	20.2481	25.176	57.519	51.9586	52.6599	76.1114	172.62	107.212
Solyc06g062960	14.7996	11.818	11.1323	29.1114	11.0604	22.0471	9.9332	5.55976	9.37698	43.2064	44.52	41.2447
Solyc06g063370	246.26	216.167	227.558	158.781	168.496	169.701	209.359	208.967	213.244	292.744	271.66	287.017
Solyc06g066640	5.57803	5.44711	5.21049	1.72007	3.76603	2.50856	3.77515	5.05581	5.02896	12.1628	17.1375	12.1483
Solyc06g066800	263.692	277.387	281.407	393.917	297.336	339.013	237.186	240.923	239.297	460.104	474.781	461.481
Solyc06g068440	2.61294	4.08258	3.95405	4.40471	3.78826	4.86247	1.17392	3.19723	1.74753	11.2169	12.6403	10.8865
Solyc06g068720	12.0537	13.4169	13.8331	17.0271	13.4004	14.7083	18.4778	14.8661	18.765	27.949	29.0635	27.3276
Solyc06g069170	45.1469	45.5928	47.6899	52.7325	48.275	50.8513	49.4159	71.4073	57.5952	82.4895	75.9485	83.45
Solyc06g069370	3.32384	3.88035	3.35988	7.90681	3.7205	5.66627	8.95373	6.41536	7.00518	8.6813	10.0938	9.50952
Solyc06g069420	4.81157	3.7617	3.76022	4.20039	5.13652	4.76702	3.05637	6.42649	4.559	9.53795	12.7379	10.2031
Solyc06g069730	2.29709	2.12511	2.44614	0.920845	1.3958	1.28241	1.78619	2.34229	2.23665	3.52178	4.77291	3.21918
Solyc06g071810	98.2362	82.575	88.1112	78.4939	58.9312	68.0466	87.3043	106.828	91.9775	146.568	185.01	161.616
Solyc06g073460	41.0779	34.1048	35.8283	35.0028	32.0266	31.9566	34.8397	32.3853	33.2771	42.3707	53.9228	44.1904
Solyc06g074200	42.3571	52.4103	47.0371	36.9939	30.7946	33.6345	38.3917	50.702	48.5163	64.5767	83.5948	68.3582
Solyc06g074530	100.311	75.5916	90.1714	55.1121	61.1112	57.283	77.8177	59.7263	68.5747	159.505	241.001	189.1
Solyc06g075130	0.71754	1.08625	0.904852	2.14224	1.65849	2.34888	1.69921	1.69612	1.76109	2.85024	3.81589	3.22425
Solyc06g075190	145.309	123.597	131.558	106.604	111.837	109.203	103.057	106.377	109.071	146.643	153.897	152.26
Solyc06g075360	11.9068	10.8348	11.5417	17.8767	13.7335	17.3266	9.61278	11.6767	8.98459	25.6766	22.4003	25.3217
Solyc06g075520	4.56053	2.3137	3.09196	4.08283	2.25833	4.31182	4.57576	5.55031	4.68796	9.06699	10.1578	8.69247
Solyc06g075650	0	0.0755144	0	0	0.0783139	0	0	0.0832315	0	1.80207	4.9315	2.96799
Solyc06g075690	130.883	160.454	145.658	197.68	157.02	173.37	120.923	119.286	116.775	250.082	297.875	261.173
Solyc06g076050	43.4037	37.8446	37.815	66.043	44.2061	55.7855	55.853	41.0869	53.3457	88.9585	94.0837	88.6595
Solyc06g076080	42.6979	49.2147	44.4288	41.4422	54.3971	41.6174	55.2449	62.4522	58.2415	74.8523	93.9763	79.7348
Solyc06g076140	23.2429	21.8868	23.0296	213.355	207.337	206.804	31.7361	65.5989	42.6176	594.02	894.506	696.578
Solyc06g076520	236.697	332.886	293.22	326.621	259.197	293.455	91.2573	326.568	214.77	483.383	495.551	492.397
Solyc06g076760	0	0	0	0.0842603	0	0.038137	0.106237	0	0	0.628396	0.480411	0.569228
Solyc06g076800	0.225696	0.0417597	0.0758969	0.250548	0.216539	0.302401	0.210598	0.322191	0.239736	2.51214	3.33317	3.05181
Solyc06g082440	49.8201	23.1858	37.6391	43.556	24.7457	34.5374	64.7077	70.8352	71.1836	90.3708	169.873	119.198
Solyc06g082940	60.7032	49.7697	53.1834	40.0665	40.4084	37.6254	53.1686	54.5081	52.8272	89.3285	88.2198	86.0262
Solyc06g082950	21.0631	17.553	19.605	15.5419	16.7603	16.7986	15.0135	22.4151	19.0884	34.7148	34.9479	34.5233
Solyc06g083650	0.218677	0	0.0459604	4.60225	3.72404	3.29621	0.212551	0.501704	0.145175	14.2571	10.5903	12.952
Solyc06g083680	42.9219	39.1928	38.74	36.1831	52.9465	46.1351	35.3261	39.693	38.4867	75.1637	117.694	87.5141
Solyc07g005100	0.513638	0.58078	0.95959	2.79819	4.16143	3.15427	0.532532	3.02608	1.01035	31.9718	71.4231	43.3514
Solyc07g005380	0	0.100294	0.0911407	1.0029	0.728087	0.726275	0	0.221087	0	2.69259	3.2229	2.4637
Solyc07g006200	23.9106	26.667	25.3455	23.6059	22.5779	23.9802	24.6187	22.9356	26.1007	37.6438	37.2499	36.0288
Solyc07g007590	72.1178	66.8436	71.596	74.0939	68.0248	71.9954	97.3875	79.1193	91.7765	94.2256	125.616	102.567
Solyc07g007870	242.228	238.241	243.414	248.189	239.272	243.352	126.563	124.651	123.258	356.376	321.259	335.217
Solyc07g008570	1.98345	0.917479	1.16129	2.12977	0.509728	1.18641	2.12067	2.38364	2.00651	3.55137	5.23079	4.26605
Solyc07g017980	1.66171	0.192163	1.04775	3.07447	2.19215	1.91336	0	1.90621	1.10317	18.0564	33.0663	23.6021
Solyc07g018010	57.3942	78.4742	66.992	64.5444	54.5103	60.1238	22.399	31.2913	25.5621	109.787	103.626	108.145
Solyc07g019670	10.3399	9.45056	8.45712	14.4057	18.1676	15.9875	8.76673	10.6704	10.0072	37.8458	27.3582	33.7963
Solyc07g020860	206.553	186.692	194.197	162.607	183.191	168.99	177.214	173.078	173.753	220.921	209.44	222.616
Solyc07g020870	0.827862	1.06373	0.637985	1.76571	1.52236	1.48281	0.679499	0.515871	0.69209	4.32598	5.62353	4.19389
Solyc07g022910	10.5408	12.9859	11.4	14.3329	15.2206	14.6156	6.85782	15.2042	11.3232	26.3606	30.351	27.1748
Solyc07g040710	10.8776	14.8412	12.2187	12.5997	13.8567	12.9364	1.45711	4.10113	2.75103	22.8293	25.8159	23.5517
Solyc07g042170	352.456	302.995	321.569	400.131	274.626	344.129	234.484	226.506	230.906	505.919	441.926	477.017
Solyc07g042520	0	0	0	0.0996207	0.154977	0.157812	0.0628021	0	0.0476608	0.606743	0.542171	0.734178
Solyc07g043570	15.7223	12.9089	14.9939	23.0441	23.0038	23.4109	21.7766	24.2479	22.9195	34.8688	29.6838	33.6923
Solyc07g045160	0.952128	0.560537	0.909605	2.08191	1.41177	1.70337	0.572099	1.67694	0.957724	4.45888	6.43306	4.94226
Solyc07g049460	0.156341	0.108477	0.131436	0	0.149999	0.0327305	0.0303923	0.478252	0.172986	0.790991	1.31188	0.66618
Solyc07g053720	13.9998	13.93	13.9288	17.6098	13.6251	14.5069	13.0006	12.2726	13.1946	21.7726	22.9395	22.7171
Solyc07g053890	0.658716	0.783514	0.751561	2.21986	2.75368	2.36407	0.987832	1.29538	1.2911	8.63472	5.91091	8.1799
Solyc07g054210	22.8858	24.52	22.4007	20.7803	15.4197	19.7945	19.1112	24.2466	21.9634	33.6968	30.1492	31.6115
Solyc07g054830	15.0536	15.1362	15.5075	29.1597	28.2077	30.9234	16.3767	17.2956	15.89	40.9579	37.6833	38.2859
Solyc07g055810	9.499	12.6437	10.3897	15.2436	10.1133	12.3174	9.55321	9.80945	9.28769	17.6098	18.1956	17.7598
Solyc07g056060	0.171133	0.197901	0.0899197	0	0	0	0.0499017	0.0872502	0.113612	0.147584	0.676973	0.376758
Solyc07g056200	2.405	5.61073	4.74702	3.28891	4.11324	2.97718	1.46356	1.91921	2.86931	25.4418	13.8382	21.9809
Solyc07g056210	5.94531	6.68943	4.72804	1.78378	5.39578	5.24779	0.874622	2.12999	0.426699	15.2985	16.0258	13.9676
Solyc07g056320	10.7552	10.1787	10.6701	24.9311	26.2123	24.3625	12.6889	8.15159	9.88497	40.2946	33.9457	36.7331
Solyc07g056490	50.1037	55.6365	53.0042	65.7924	46.4663	54.563	42.3528	59.691	48.0195	77.5299	75.0371	77.6721
Solyc07g056540	1.77422	1.03955	1.14355	7.38594	3.68819	4.75441	2.02343	3.31674	2.09399	55.11	32.6112	47.3428
Solyc07g061730	4.72032	2.34722	3.47233	4.74884	3.17018	4.10109	0.137643	0.24066	0.208915	7.70736	7.07302	7.40851
Solyc07g062080	58.0268	39.0859	49.8518	50.3599	36.8401	42.7688	47.9701	34.8454	42.1633	62.6988	77.7337	68.5689
Solyc07g062620	21.1474	16.9874	18.5591	26.4343	27.6629	23.4969	28.1552	25.8236	24.837	34.5888	33.4868	35.2822
Solyc07g063190	59.567	60.4781	59.556	49.0342	51.9036	52.3481	67.5153	57.4791	65.0152	85.4044	92.1408	86.9007
Solyc07g063310	4.44688	4.48375	4.87264	4.06757	4.1706	4.93727	3.92407	5.4005	4.51122	8.15829	5.55823	7.18196
Solyc07g063320	0.111892	0.0517577	0.0940678	3.7264	3.48897	4.1228	0.0435031	0.114094	0.049522	8.72319	8.10141	7.53313
Solyc07g063410	27.9655	21.6355	25.8479	31.6703	14.8015	21.4557	8.05395	6.44802	8.01017	36.6822	36.49	36.8251
Solyc07g063600	8.86984	5.44964	6.94456	11.901	11.6931	11.7936	4.73845	10.0109	6.41293	27.9034	20.7782	26.1968
Solyc07g063910	0.605899	0.140134	0.382034	0.140129	0	0.380541	1.41342	0.463366	1.07265	1.46307	2.17894	1.37695
Solyc07g063940	78.0899	83.2926	82.6787	97.6159	45.121	73.673	51.7751	69.3219	60.565	149.966	186.274	161.11
Solyc07g064820	15.8184	18.8703	16.0107	16.4627	10.5338	13.2901	10.358	10.2402	9.44213	21.707	20.459	20.9009
Solyc07g065550	12.0153	8.91953	10.8752	13.9838	3.71867	10.3864	13.035	10.2757	10.2068	18.5847	19.6534	18.5524
Solyc07g066150	99.4142	132.49	119.668	92.1283	104.219	96.2041	79.4656	118.206	107.998	162.196	208.675	175.171
Solyc08g005230	129.13	125.873	127.657	137.462	128.111	128.117	137.097	125.281	137.397	168.228	167.751	171.24
Solyc08g006320	204.509	156.877	180.372	342.543	309.938	332.317	253.597	225.8	244.137	373.163	442.84	394.141
Solyc08g006620	7.57407	5.78841	6.09066	4.87425	6.23996	4.13649	6.08155	5.12075	4.95539	9.76936	10.1057	8.98047
Solyc08g006720	31.3853	29.708	29.3297	33.3132	28.7174	28.7724	34.0127	35.7759	33.5132	42.2732	39.0325	41.7065
Solyc08g006740	0.226095	0.0836672	0.152062	0.125496	0.0433845	0	0.0351618	0.138326	0	1.37268	3.77271	2.28648
Solyc08g006750	0.210567	0.0487005	0.0885116	0	0.101012	0.0440828	0.163734	0.107355	0.0931939	0.968489	2.01931	1.46549
Solyc08g007040	0.718559	0.775556	0.604092	0.443157	0.574506	0.501442	0.651867	1.95386	0.742057	5.50828	4.13454	3.33399
Solyc08g008100	76.3258	48.5851	61.8574	55.0213	26.0937	42.9431	35.8877	20.9159	26.3032	104.18	171.99	126.866
Solyc08g008150	1.40378	0.779209	0.472062	2.33753	1.88556	0.705325	1.30987	1.71768	0.994069	5.81094	7.808	9.09201
Solyc08g008370	152.42	69.1588	102.911	296.985	161.539	227.589	301.427	289.631	291.85	448.59	689.374	532.439
Solyc08g008630	27.8911	22.586	26.7978	31.0964	31.5555	34.3976	37.3481	42.9184	37.193	56.1116	54.6061	55.7289
Solyc08g013670	67.8803	61.2387	67.6488	56.4537	50.0309	50.5383	60.6479	78.1544	66.8504	94.077	107.021	98.6488
Solyc08g014280	0.283725	0.0374976	0.136301	0.149984	0	0.0678842	0.220621	0.165319	0.143512	0.596561	0.583047	0.368448
Solyc08g014570	5.33932	4.47425	5.39952	25.1622	28.6574	26.1793	7.49127	9.15286	8.66473	38.2249	46.9736	40.3366
Solyc08g016210	0.447867	0.452003	0.462094	2.95673	3.04694	2.86401	0.253277	0.33213	0.306339	9.56934	12.2407	11.0455
Solyc08g016310	6.41679	6.86074	6.62657	20.1706	14.6136	16.9944	7.32041	5.04879	6.3482	36.1925	40.4777	36.5574
Solyc08g029160	275.218	278.484	280.926	317.552	230.804	254.62	228.562	321.129	265.335	414.659	332.34	390.62
Solyc08g060920	5.52985	5.82968	6.81123	5.2346	5.73735	5.59999	8.09989	8.13016	7.22847	9.109	13.8126	9.6444
Solyc08g061240	5.27015	5.82951	4.81588	9.96274	11.9813	13.1439	8.10692	8.99535	9.53281	16.599	18.7877	17.7048
Solyc08g066440	14.4776	11.7717	13.0136	22.5228	24.0797	23.0309	22.1647	18.7468	20.0432	34.1931	38.1446	35.1498
Solyc08g067770	37.8995	41.5383	42.7702	53.0447	54.6285	54.3272	44.344	46.9199	45.5064	68.2502	72.1773	68.6501
Solyc08g068690	28.9411	22.4591	23.4395	68.3552	93.7772	78.1223	16.7339	25.7272	20.1753	199.182	259.039	210.683
Solyc08g075150	0.0616623	0.114092	0.103679	1.48313	1.06489	1.08437	0.191792	0.125751	0.218327	4.0273	3.19321	3.95872
Solyc08g075870	233.06	222.936	230.154	415.462	331.436	380.54	282.566	235.435	258.062	521.769	511.18	513.835
Solyc08g075970	10.957	10.6701	10.7982	10.1362	9.95915	9.92183	11.7405	11.5468	11.8335	13.6961	18.7025	15.9351
Solyc08g076390	28.2793	31.1339	29.1697	48.0504	41.8494	44.1952	27.2436	28.4899	29.2579	55.7353	61.169	57.6561
Solyc08g076470	7.02268	8.56954	7.13546	6.45678	5.86971	6.7107	9.14592	6.89727	9.26722	11.3745	10.9077	11.1863
Solyc08g076480	74.3192	75.2596	74.6763	71.7295	75.4845	73.1405	90.7079	96.5823	95.5881	110.496	128.535	120.426
Solyc08g076790	0.386452	0.0595865	0.216593	7.80552	5.87058	6.09484	1.75292	0.65676	0.855191	10.9018	9.26507	9.55083
Solyc08g076870	1.55785	1.05689	1.04775	1.24901	0.89679	1.21759	1.04985	0.635402	1.1951	2.57949	4.28269	3.00927
Solyc08g077560	6.02336	7.51714	7.61274	22.4757	9.34724	16.5201	12.2279	15.6226	13.204	23.9297	27.7574	26.9865
Solyc08g077760	30.8251	17.4187	27.0353	28.0537	30.5337	28.4645	26.6901	40.2665	29.2029	44.2195	42.5038	45.1552
Solyc08g077890	63.4919	49.9763	54.508	56.8971	55.3629	61.4918	53.5075	57.7067	60.7036	84.3276	86.9588	83.9364
Solyc08g078060	56.4428	51.798	53.3924	58.5009	69.5383	67.0675	53.8929	55.6134	56.5377	107.843	126.067	112.005
Solyc08g078440	7.59989	6.69238	7.33577	9.50435	8.34479	9.38136	7.90133	7.08929	8.22215	12.8946	12.5519	13.3372
Solyc08g078760	0.0346659	0.192423	0.174861	1.12242	0.598671	0.928949	0.0808673	0.070696	0.214797	4.6717	2.72602	3.60421
Solyc08g079280	5.5688	6.75314	5.56741	11.8697	11.3717	11.5639	12.6396	15.2319	12.6231	25.5442	19.5935	22.3181
Solyc08g079430	2.16771	2.51426	2.01279	5.05823	3.25933	4.47043	4.22654	3.464	3.5512	6.4881	6.91901	6.39679
Solyc08g079870	10.788	9.63183	11.0273	31.0804	45.4101	39.0614	25.1393	17.8798	20.008	84.1473	54.0269	74.892
Solyc08g080130	12.6124	14.4814	14.2074	30.3912	35.0346	28.6587	14.517	14.3347	13.547	41.8909	45.3686	44.4664
Solyc08g081230	58.2005	39.2235	48.6051	149.298	148.394	154.19	74.8844	68.4974	72.8653	198.754	220.403	201.932
Solyc08g083090	5.27458	5.03218	6.51293	5.48942	5.06059	5.10716	1.53804	2.68918	2.33446	10.7654	13.7521	11.9868
Solyc08g083350	35.1858	34.1681	35.0561	33.7258	33.7583	34.653	33.4744	34.1774	34.3796	57.7565	50.119	58.4373
Solyc08g083360	0.096048	0.533143	0.242242	0.355414	0.368605	0.402159	0	0.489689	0.510114	1.63454	1.75007	1.69163
Solyc09g005000	0.1514	0.490228	0.254564	0.280119	0.145258	0.380353	0.206022	0.231569	0.435549	1.53198	1.5971	1.5483
Solyc09g005080	17.6824	16.8147	17.3715	16.275	14.0193	16.1024	14.7255	14.9682	16.4852	20.4612	23.5123	22.2441
Solyc09g005090	0.557516	0.762452	0.855892	1.61454	3.11636	2.49674	0.471215	0.494335	0.729518	7.77083	4.97458	6.39004
Solyc09g005970	0.138288	0.0319838	0	0.0319824	0.0331695	0.0289511	0	0.176262	0.0306022	0.636049	0.364696	0.451762
Solyc09g007270	82.0238	73.6788	84.6944	178.963	150.404	163.426	64.8393	94.9514	81.1612	214.085	199.75	211.774
Solyc09g007860	0.1996	0.258519	0.167803	1.14482	0.880909	1.20346	0.776032	0.610581	0.706721	1.9279	1.68444	1.97318
Solyc09g007920	58.2303	58.4257	58.2674	47.8686	47.3969	48.8421	23.7256	38.5221	30.8216	80.9469	74.2293	81.0267
Solyc09g010210	1.06207	1.2282	1.56255	0.286568	0.0424577	0.222348	0.103232	0.451238	0.23503	1.34336	2.97067	1.83537
Solyc09g010800	7445.42	6403.66	6821.45	6066.54	7054.26	6578.39	6304.8	7147.95	6841.65	8775.47	10957.7	9445.99
Solyc09g011270	2.89622	2.58369	2.5218	2.77496	4.06884	3.46475	3.21723	1.79302	2.38053	11.4656	5.75326	9.814
Solyc09g011600	56.4645	52.3744	52.7094	75.6412	68.9808	72.0135	76.2732	60.5262	67.057	160.464	143.377	155.214
Solyc09g013150	13.0545	14.1382	14.3265	45.5586	42.1496	44.4808	26.0158	23.4344	24.5294	63.1894	70.2419	68.6387
Solyc09g055940	3.30613	2.54166	2.97519	2.28309	2.09977	2.41764	3.8381	2.61148	3.66842	4.79749	5.314	4.97366
Solyc09g059240	6.65431	5.78075	5.76483	40.3885	28.2624	31.8374	19.4352	11.4191	14.1509	64.6274	55.098	62.7486
Solyc09g060110	0.268421	0.13545	0.225661	0.22574	0.0936476	0.224779	0.322568	0.398112	0.410397	0.67341	0.982846	0.623867
Solyc09g063130	75.7123	57.5149	68.7551	49.9522	61.3833	55.6788	40.9433	60.4164	52.7053	92.9788	133.234	111.302
Solyc09g064630	9.45096	7.4463	9.12413	11.5773	10.612	10.0886	9.89283	8.36612	8.59556	20.0866	32.8671	23.6021
Solyc09g064720	16.2467	14.5588	15.8547	36.0125	28.3022	33.6662	19.0737	15.1371	19.0621	42.9893	42.2198	46.297
Solyc09g064940	21.5731	21.0433	22.739	23.9968	24.2621	23.9601	24.5796	31.5675	25.9035	55.0978	67.1276	61.1717
Solyc09g065430	0.647194	0.171069	0.38864	0.171062	0.0887054	0.0774241	0	0.659929	0.654718	2.76411	4.87655	3.1517
Solyc09g065560	0.750431	0.662691	1.03236	0.725775	1.04725	0.62842	0.159143	0.347817	0.120775	4.9577	5.82266	5.11621
Solyc09g065760	6.62375	3.25652	5.47312	21.5691	11.4027	15.2775	16.1286	10.0346	13.0665	23.032	36.334	26.4501
Solyc09g074050	3.8673	2.79407	2.97256	5.45161	4.2758	5.3667	6.30074	3.56784	5.34676	8.01282	11.8678	10.2953
Solyc09g075020	1.91616	1.90241	1.72878	7.43638	8.66897	7.37079	3.13744	3.65356	3.54395	13.8576	16.7921	14.6127
Solyc09g075060	0.0461447	0.25614	0.116381	0.554946	0.442726	0.656916	0.430578	0.941052	0.735228	1.33711	1.37182	1.46814
Solyc09g075720	1.21326	1.46403	1.33042	3.07434	2.27746	2.29704	2.00988	2.3129	1.91442	4.22163	4.19872	4.6453
Solyc09g075890	33.8703	35.1163	33.016	44.2313	16.8084	29.3415	45.8063	45.6273	46.0055	64.832	75.3229	69.1344
Solyc09g075920	0.064927	0.30033	0.245628	5.37569	6.66534	5.40988	0.0504864	0.0662045	0.0574716	17.5892	11.1142	15.4744
Solyc09g082120	19.2852	24.063	22.7814	22.4151	24.196	23.5205	16.1495	14.1182	20.4849	35.7989	35.8504	35.1739
Solyc09g082810	1.34467	0.622	0.188411	2.59156	3.87036	2.90895	0	0.914087	0.0991889	12.7818	16.6563	16.0432
Solyc09g090620	15.5847	14.2998	13.9612	9.92671	7.96648	8.98584	18.5751	16.2822	19.2228	22.6794	42.0191	29.4661
Solyc09g090900	0.680292	0.293702	0.724433	4.61512	3.08941	3.38013	0.564253	0.277471	0.321161	6.65427	7.17631	6.23557
Solyc09g091730	0.357492	0	0.300543	0.198428	0.754575	0.478989	0.0555963	0.14581	0	1.87446	1.50845	1.94982
Solyc10g005060	0.668566	0.176718	0.562062	0.265066	0.137452	0.199952	0.148534	0.34086	0.38044	1.71323	4.44223	2.82167
Solyc10g005210	11.2866	5.69542	8.1516	23.8249	20.2792	21.223	39.3339	23.0697	32.1515	37.4003	48.3623	41.6514
Solyc10g005310	8.99001	8.26943	9.97642	11.0255	8.72387	9.12006	6.03183	6.44302	6.09333	13.9642	14.6809	12.2874
Solyc10g005320	34.9395	17.0661	25.8336	33.7135	10.9175	24.1794	7.63993	7.71832	9.58441	54.1591	63.2153	58.2986
Solyc10g005550	0.52354	0.290607	0.792251	0.290595	0.30138	0.0876838	0.0814197	0	0	1.97455	2.61076	3.56934
Solyc10g006540	13.8608	14.9131	13.6114	19.5495	15.8724	17.3221	18.6099	16.4611	17.2894	24.1154	27.2392	25.082
Solyc10g006900	2.20991	2.14419	1.85787	1.7452	2.17197	1.85061	2.30517	2.30836	2.5764	4.41282	5.0656	4.44034
Solyc10g007280	4.03896	3.51933	3.86935	11.1224	13.5178	11.7593	0.986017	2.87332	2.20331	31.6888	42.6515	34.9542
Solyc10g007930	0.124426	0.11511	0.104605	0.230211	0.238756	0.312587	0.435384	0.570933	0.495622	2.14608	1.8495	1.97936
Solyc10g008280	22.1006	21.8375	20.4122	38.9311	48.4748	43.1838	23.3194	21.8469	23.0951	59.4515	66.232	60.4097
Solyc10g009190	4.46089	4.12692	3.75027	20.2586	18.8705	18.1686	0.47301	4.34191	2.69227	105.573	143.311	118.427
Solyc10g009210	22.8146	23.2264	23.1167	31.2744	25.3619	28.1433	29.7738	24.3809	27.1028	39.3465	41.5603	39.3574
Solyc10g009240	0.459961	0.386841	0.421842	1.04443	2.24662	1.43566	0.0975437	0.511649	0.333119	5.44277	5.45357	6.12922
Solyc10g009290	18.4268	12.7593	15.1112	12.5496	4.39268	8.1414	3.42827	3.91925	3.9026	16.7946	22.6038	18.7864
Solyc10g011740	71.2276	50.057	65.3607	86.5972	66.9064	77.3371	75.7203	78.795	74.449	119.81	129.534	123.276
Solyc10g017970	57.38	148.403	94.718	364.987	334.733	347.929	18.8894	15.3746	20.0199	3130.58	5522.35	3933.65
Solyc10g017980	7.18559	25.8519	15.7735	70.5358	50.1735	55.4929	0.310413	1.62822	1.06008	393.291	827.673	551.355
Solyc10g045420	13.4093	12.7343	13.2801	31.9519	29.4342	31.0502	19.6689	22.8921	21.581	35.1829	46.5177	39.881
Solyc10g047040	6.96784	7.30567	7.94065	7.23375	8.24503	8.81727	12.2811	9.63115	9.59427	11.6086	15.8885	12.536
Solyc10g050160	0.726997	0.192163	0.873122	0.768619	0.59786	0.608797	0	0.847202	0.459656	4.9679	4.38228	3.77634
Solyc10g051020	0	0	0.0415451	0.228579	0	0.0413827	0	0.251948	0.0437429	0.659147	0.75825	0.589597
Solyc10g051030	0.100586	0.511803	0.211406	1.30272	0.868545	1.47405	0.508392	0.461542	0.890357	2.52138	3.6655	3.42881
Solyc10g054440	180.14	111.303	144.254	169.885	163.45	164.813	142.909	142.658	141.408	313.294	405.442	348.368
Solyc10g054820	0.313482	0.145006	0.263544	24.215	14.3615	21.0667	3.41263	1.43842	2.98297	28.9089	33.9706	29.8321
Solyc10g075070	3222.48	2616.4	2980.33	10879.5	11002	10969.2	9210.76	7808.64	8386.65	22941.3	18901.5	21695.1
Solyc10g075100	7613.08	7950.33	7856.76	11351.4	13415	12400.5	11076.3	12606.2	11673.3	21840	24137.3	22698
Solyc10g075110	11.5525	11.0986	9.71216	16.2362	26.0043	21.0228	5.87355	4.53069	5.11297	166.353	199.843	170.018
Solyc10g075150	0	0	0.565232	0	0	0.187674	0	0	0	3.09237	3.65365	2.03724
Solyc10g076500	0.272763	0.364493	0.407664	0.196258	0.465239	0.45683	0.25923	0.309033	0.375576	1.17092	0.87192	1.34305
Solyc10g077040	37.7869	41.4359	38.6619	47.0366	38.6144	41.7332	49.3962	58.664	52.2101	64.9352	82.5168	74.6195
Solyc10g079130	119.972	124.875	123.564	237.024	198.987	222.612	210.108	173.693	189.261	354.787	346.553	346.767
Solyc10g080900	18.2745	17.8911	16.3328	13.2947	19.4906	17.0862	6.82908	7.59834	7.22426	25.6237	25.8621	25.2506
Solyc10g081190	463.215	436.414	453.861	739.074	974.528	852.421	532.903	475.967	510.163	1165.47	1219.09	1174.63
Solyc10g081320	28.5827	24.8917	28.3923	67.5075	53.2376	65.3212	16.8864	27.1098	23.0391	108.734	106.656	108.003
Solyc10g081650	14.5993	14.8492	14.7144	17.5344	19.1005	18.1995	18.2216	18.2276	17.3651	25.1044	24.2623	27.0748
Solyc10g083360	35.3415	33.7585	32.6092	30.4168	30.0236	28.6792	34.3727	43.7352	39.7095	62.7811	64.8462	65.6142
Solyc10g084170	11.9526	15.6191	14.068	7.74012	4.87378	7.0065	15.5678	20.7193	17.1927	20.6158	37.3962	23.8526
Solyc10g085010	2.44616	2.1373	2.39923	9.6803	5.8673	7.96617	1.47941	5.82001	4.45084	36.3781	65.5531	45.3218
Solyc10g085140	3.94656	2.11379	2.27012	2.88232	2.79001	3.13095	0.807578	1.059	1.28704	11.0822	15.5372	14.6333
Solyc10g085420	186.803	176.775	178.524	643.972	495.832	550.992	218.068	259.666	243.296	881.489	722.037	830.749
Solyc10g085810	61.9693	68.997	63.9794	59.0373	61.1242	58.1758	60.5291	74.1635	70.3473	74.0063	96.5442	83.2005
Solyc11g005840	9.97025	11.782	10.8704	6.91757	13.265	10.8931	2.90728	3.21672	3.27505	16.9816	24.0901	20.8879
Solyc11g006020	2.85638	2.20211	3.60204	1.76162	1.67475	1.72753	2.22109	1.94172	2.52839	5.18212	5.47847	5.22912
Solyc11g006500	98.3572	105.601	100.572	111.987	84.6883	104.22	132.073	121.76	126.858	168.297	203.999	185.833
Solyc11g006520	0.318635	0.214385	0.0730572	0.562739	0.389083	0.460887	0.495534	0.472589	0.256407	1.23905	0.861145	1.11909
Solyc11g007200	4.03401	1.866	2.07252	8.08567	14.8364	7.50697	1.0456	3.42782	2.18215	29.3775	45.3483	31.1952
Solyc11g007430	0	0.850216	0.463572	2.21047	1.58712	1.69312	0.714619	0.562262	0.325397	8.03126	4.58291	8.45856
Solyc11g007990	30.6239	27.104	29.1394	28.9702	26.7256	27.4318	34.2617	41.106	35.7349	59.0203	56.8002	58.8476
Solyc11g010500	211.386	141.743	174.606	266.53	219.253	239.82	276.846	232.78	263.518	460.965	523.416	491.288
Solyc11g010630	12.1753	8.76499	10.5502	12.5703	2.99011	8.10789	9.33813	6.60997	8.1657	21.1098	28.0144	21.9677
Solyc11g010660	23.6504	29.3072	25.7679	27.2205	25.2332	25.0379	29.7381	33.0684	34.9378	37.0902	46.6504	40.8047
Solyc11g010670	52.7565	44.2024	37.0998	70.5981	65.2599	59.7389	45.6669	46.013	51.1042	170.008	179.462	180.216
Solyc11g010980	1.56131	0.984833	1.7899	2.49481	1.2937	1.90176	0	0	0.251278	2.41548	4.96825	4.19331
Solyc11g011110	0	0.0635376	0.0577387	0.12707	0.263573	0.172539	0	0.0700308	0.243173	0.821307	1.51484	1.05353
Solyc11g012450	3.62456	2.98517	3.38161	9.5685	10.5598	9.10577	5.9118	6.40019	6.2211	12.6659	13.7341	13.109
Solyc11g012700	2.16286	2.28231	2.15925	3.09506	3.11267	2.66021	1.07741	0.999329	1.25639	5.00506	5.96319	4.99204
Solyc11g013810	9.96206	9.39744	9.03381	33.2651	22.8745	29.0108	28.5049	28.0488	27.7672	41.1607	44.1178	41.7494
Solyc11g015890	2.495	2.3082	1.92974	2.95438	2.58528	3.84439	4.26817	2.84938	4.06364	5.41648	6.79519	5.67004
Solyc11g018550	19.5681	18.053	16.6332	18.2026	16.85	16.4774	19.5152	20.6717	20.4879	22.5131	23.9638	23.2512
Solyc11g020330	10.8348	11.7561	10.2334	5.19723	6.93017	6.38485	1.6642	11.048	6.63059	16.8575	26.6817	18.1631
Solyc11g021060	14.9415	9.28557	14.0955	80.1903	59.8581	74.9775	41.9501	39.3098	43.6148	94.1654	132.021	107.245
Solyc11g030730	0.610727	0.612088	0.342292	0.517899	0.488292	0.681908	0.158298	0.103791	0.13515	2.90264	2.14749	2.68909
Solyc11g039740	12.9394	11.5432	13.5422	14.4131	13.1745	12.5494	15.8623	15.2135	13.7327	18.3704	19.3095	17.891
Solyc11g068380	2.44778	0.99073	1.54339	1.13222	2.49526	2.69037	1.54649	1.55997	2.43755	14.4953	25.5279	13.3854
Solyc11g068620	4.30707	3.26014	3.62095	6.42945	7.23159	5.65611	3.12078	9.38252	6.15199	15.0377	16.8972	14.5709
Solyc11g068940	1.80769	2.00683	1.87433	3.01012	6.82181	5.39917	0.0937095	0.245769	0.0533374	6.20808	16.5266	9.41441
Solyc11g069590	3.8742	3.63258	4.92956	15.0625	8.94095	12.6703	6.96139	4.59104	5.56108	19.1195	18.4761	20.3155
Solyc11g071470	61.2249	62.3373	63.6141	23.7947	20.9238	21.5394	38.4352	40.4854	37.6918	71.4323	128.906	89.1188
Solyc11g071620	1.4819	1.23213	1.43507	21.6741	16.1975	19.0543	4.82803	3.2134	4.03485	30.3266	26.4797	28.3166
Solyc11g071800	36.6286	35.0922	33.0949	52.6965	52.1511	52.5047	50.2742	47.3844	48.2878	66.2193	70.8778	69.3551
Solyc11g072600	105.322	91.4546	98.7045	101.601	75.2659	90.5952	39.197	40.2122	41.8519	142.255	120.675	136.239
Solyc11g072650	0.221521	0.546497	0.0620775	2.25421	1.62943	2.04055	0.344504	0.677639	0.522892	6.28305	7.86013	7.42546
Solyc11g073080	6.35829	8.02127	6.70605	10.6946	6.65491	8.13198	5.66327	5.3046	4.91187	12.6018	14.3015	13.7928
Solyc11g073110	1.05085	0.729131	0.662586	3.03792	1.51232	1.97999	4.34099	2.87973	3.25564	3.86665	7.05426	5.03745
Solyc11g073120	0.117196	0	0.197053	3.36094	1.91151	1.66841	0.546782	0.836515	0.518694	7.16919	7.30533	6.05914
Solyc12g005430	16.4003	15.2241	15.0539	10.579	4.70978	6.68005	10.5405	12.4	11.3075	18.6785	29.2621	22.8505
Solyc12g005560	0.323402	0.132973	0.211465	0.831049	0.655039	0.782372	1.1456	0.659531	0.826992	1.37178	1.68853	1.10243
Solyc12g009970	30.7101	28.8884	29.8678	31.9113	29.2166	29.3909	27.6926	34.7353	29.8488	43.087	47.4345	46.9182
Solyc12g010790	112.391	85.1113	98.5267	92.2633	83.5441	89.4069	119.927	93.3312	107.888	139.664	140.937	135.032
Solyc12g010970	3.1464	2.32867	2.11614	4.54072	5.0715	3.1618	0	0.384997	0.557021	15.0505	25.1044	17.304
Solyc12g010980	61.5805	51.5646	55.4789	26.6556	12.9157	23.1698	18.6192	17.4066	17.6965	58.8341	95.0923	69.7777
Solyc12g011100	1.5968	0.5909	1.34243	1.18175	1.83842	2.40692	0.24833	2.2795	0.848065	19.2423	37.0577	24.8575
Solyc12g013710	0.577736	0.296935	0.269834	1.24707	1.23177	1.45141	0.249578	0.458192	0.227287	3.30682	2.89333	3.61059
Solyc12g017250	0	0	0	0.171268	0	0	0	0	0	4.93883	5.50384	5.15399
Solyc12g017480	0.349983	0.0647562	0.117692	0.129507	0.671569	0.351696	0.0544285	0.0713739	0	1.48095	2.75216	2.50538
Solyc12g017530	483.08	320.292	423.878	298.332	388.194	332.493	103.184	93.041	103.383	527.956	794.531	636.748
Solyc12g019230	0.130351	0	0.0547929	0	0	0	0	0.199373	0.173074	1.07917	1.12504	1.33304
Solyc12g040800	13.7688	12.8795	11.9613	6.51025	10.1278	10.6334	5.59115	6.86386	7.71891	24.6982	25.3812	23.7286
Solyc12g042380	32.0049	28.6899	26.8601	59.7256	49.7128	57.3918	31.4087	33.5912	32.0421	83.0438	107.794	92.0139
Solyc12g042470	0.538679	0.0711928	0.194086	13.3125	9.67201	10.3752	1.37629	1.33396	1.22612	18.2636	16.457	17.4009
Solyc12g042590	2.5902	3.15873	2.77146	2.39618	6.32574	3.155	0.732402	2.0409	1.14639	20.4695	32.0658	23.4118
Solyc12g044280	3.21593	3.47102	2.70363	1.98336	1.71414	2.0946	1.80604	3.09703	1.89777	11.258	11.8221	12.1807
Solyc12g044950	1.12834	0.745615	1.49064	6.33747	10.7483	11.2036	1.12806	0.246544	0.356704	24.3546	29.2929	25.2759
Solyc12g056390	0.112056	0	0.0942053	0	0.21502	0.281511	0.174267	0.114261	0	3.09237	3.33127	3.62883
Solyc12g056400	9.13998	7.19067	7.38145	8.5885	5.31674	6.93073	9.84926	9.53997	11.9127	13.704	13.8724	12.8798
Solyc12g056830	110.236	83.5264	97.8955	22.0342	53.1262	38.7835	98.3031	42.0352	78.6572	129.776	140.173	133.182
Solyc12g088910	31.5426	23.2201	26.5808	40.8241	39.6797	37.7704	45.85	39.4974	41.3173	47.2452	58.6298	49.8458
Solyc12g094520	70.8145	71.0793	70.3509	129.821	80.7306	104.261	34.5503	36.6703	34.9878	164.897	203.242	183.808
Solyc12g096120	77.1572	85.3259	79.4716	91.4675	92.6563	92.2118	67.9431	116.19	80.9619	121.74	120.545	128.025
Solyc12g096390	26.0572	18.3444	22.6543	12.817	16.5854	16.1792	18.5815	12.5721	15.8643	28.1206	27.1826	24.6255
Solyc12g096770	55.0859	51.3361	54.0858	36.9498	28.3943	34.1737	26.4286	35.0693	32.3365	60.9882	72.1725	65.0234
Solyc12g097060	1.93035	0.525244	2.482	24.7905	22.7692	24.1524	6.97532	7.52598	5.82966	31.1271	54.5555	38.5785
Solyc12g098840	0	0	0	0.0738018	0.0956763	0.0835084	0	0	0	0.642131	0.631172	0.793187
Solyc12g099360	3.59842	3.16256	3.36552	8.32219	7.16379	6.96839	3.74244	5.59556	4.61857	13.7164	14.1916	12.7265
Solyc12g099400	65.1081	46.4333	54.8749	58.6301	34.8707	46.5165	23.327	18.5722	23.6364	67.2461	76.9804	72.4829
Solyc12g099430	4.57354	2.26147	3.44722	32.9723	18.0059	25.3569	9.44268	9.16626	10.6095	46.0973	33.9535	41.0819
Solyc12g099500	97.5111	78.1958	86.9892	103.206	71.2898	90.0367	176.645	150.881	163.582	166.962	263.181	196.924
Solyc12g099870	0.801815	1.24755	0.674085	1.38236	0.944124	1.22082	0.1417	0.44596	0.29035	2.16245	1.1534	1.8843
Solyc12g099930	1.14397	0.88194	0.694588	0.940697	0.670733	0.957978	0.345932	1.81453	1.06887	6.31397	10.1783	7.4382

## Sheet: cluster 3
Supplementary Table S4. The cluster 3 analysis of differential expressed genes (DEGs) at 15 or 23 DAP in ER and WT fruit exocarp. cut-off with P-value(P value ≤ 0.01)
The genes’ expression level were normalized with the value in FPKM
Gene_ID	WT15DAP_rep1	WT15DAP_rep2	WT15DAP_rep3	WT23DAP_rep1	WT23DAP_rep2	WT23DAP_rep3	ER15DAP_rep1	ER15DAP_rep2	ER15DAP_rep3	ER23DAP_rep1	ER23DAP_rep2	ER23DAP_rep3
Solyc00g024150	30.506	25.541	28.0186	19.4724	20.0488	19.2873	29.4734	33.5947	33.4838	34.9373	37.6656	35.7467
Solyc01g006390	12.0229	8.80557	11.4764	0	0.120158	0.209753	2.33722	11.7487	7.31664	0.633633	3.24277	1.20961
Solyc01g006830	119.463	112.225	113.258	118.147	100.953	107.257	138.264	143.714	144.095	135.034	155.359	142.264
Solyc01g057830	32.6713	30.7757	31.0095	18.8499	15.6967	16.9387	28.7587	38.6222	34.537	29.9172	23.1539	27.2655
Solyc01g058260	53.2176	45.8072	48.8688	45.768	38.7767	41.3289	58.5663	57.959	57.9036	56.1752	60.6862	56.0563
Solyc01g066740	20.8308	21.8129	20.0998	13.3188	8.52479	10.6004	23.4178	25.7087	23.9644	16.5308	18.0922	16.8039
Solyc01g068030	9.90459	7.89433	7.4941	6.41388	4.82448	5.67836	8.23488	8.54571	9.03703	9.46154	10.0829	10.6051
Solyc01g079090	27.1721	24.2439	24.8907	15.8759	14.6851	15.1803	24.4348	24.0414	26.1048	19.5732	19.8676	21.6522
Solyc01g079660	52.679	20.5081	33.0091	8.02128	0.863292	5.1375	36.8917	55.4671	42.5752	6.99793	35.8493	17.9389
Solyc01g080280	31.3594	37.7699	35.6237	22.3157	18.2969	18.333	33.1618	40.2375	35.2118	27.3399	28.8075	29.453
Solyc01g087730	37.85	35.3567	38.9801	20.8144	17.905	20.1182	30.2493	43.3119	36.1096	38.904	38.2638	37.9608
Solyc01g087980	8.53781	4.2485	5.70956	2.51309	2.23403	2.97903	10.5116	11.4758	11.2789	4.9979	12.8397	8.37846
Solyc01g088090	15.4171	12.4893	13.3305	11.8606	7.54911	9.86683	15.7461	14.7023	14.4246	18.7196	19.611	18.2444
Solyc01g090300	3.95525	4.94477	4.67321	1.0878	0	0.716146	6.98234	6.43112	5.10968	1.72086	3.07543	2.55081
Solyc01g091130	4.06936	4.49571	3.88612	3.5818	2.80501	2.77913	7.18877	6.08315	6.08508	6.26922	7.84283	7.13794
Solyc01g091270	39.4789	44.9084	41.4234	29.8814	20.602	25.8266	43.6115	48.8775	45.4993	38.9462	46.9602	42.8202
Solyc01g091570	14.1906	11.7918	13.2873	8.56835	8.23416	8.53897	10.0433	10.4841	11.6585	13.64	11.4084	13.3245
Solyc01g094020	34.7941	29.0391	32.3226	8.56373	4.86615	6.26698	43.1067	40.5058	45.6487	8.5971	17.2788	11.1434
Solyc01g094170	22.5452	20.09	20.6653	10.7073	10.1642	10.7974	24.5667	25.4492	24.7954	15.0515	15.8358	15.6577
Solyc01g095000	9.62255	9.21124	10.1683	7.04723	7.62936	7.94613	10.0804	9.4712	10.8836	9.74299	14.739	12.4525
Solyc01g095430	53.9728	42.56	46.9633	26.9029	33.6551	30.0629	46.7595	54.3646	50.7566	49.4978	67.9094	56.7077
Solyc01g095670	20.1925	13.4624	16.3781	14.4704	12.2789	14.4882	19.9033	19.3332	18.5032	20.6242	21.1826	20.7362
Solyc01g096240	72.001	74.857	72.8274	54.6451	49.3859	49.7286	65.4078	80.5867	76.4022	68.7159	64.8944	71.364
Solyc01g096370	18.1666	15.637	16.2174	9.09595	5.12107	7.13597	20.6431	14.9911	18.6916	10.746	13.3805	11.3587
Solyc01g096660	62.7671	57.6846	58.5733	32.3225	34.5159	33.3644	69.5324	76.887	72.7349	50.9104	56.6833	51.6667
Solyc01g098640	24.0388	20.451	22.1897	7.54309	8.63434	7.53625	19.4437	25.9283	24.4328	12.8067	15.2914	15.4075
Solyc01g103590	229.649	240.404	235.638	170.226	123.789	144.749	287.124	257.88	275.741	207.186	202.654	201.431
Solyc01g103970	7.87952	6.35079	6.82504	6.24009	6.8726	6.39846	9.6547	11.6866	10.0922	10.2135	11.7353	9.42817
Solyc01g105030	76.4529	85.3401	80.4778	37.4503	39.0258	35.844	71.9301	97.1507	85.3628	54.703	58.3572	56.4376
Solyc01g105050	28.6261	25.0926	28.8791	12.0492	10.7112	10.7274	22.5932	30.5028	24.3254	30.2827	32.3934	30.8196
Solyc01g105360	3.07112	1.4206	2.02862	1.74523	1.43117	1.24916	2.45629	1.78945	2.13594	2.88562	2.86102	2.89143
Solyc01g106480	19.5118	18.9767	19.3898	12.8203	10.1281	10.5997	15.5223	18.6203	15.2785	15.2103	15.8329	16.9124
Solyc01g106790	10.8337	10.4998	10.2231	4.15885	3.53542	2.83893	12.6648	14.4285	12.8514	5.18626	6.50218	5.27576
Solyc01g108340	53.0081	52.9838	52.4492	17.3976	14.0438	17.256	53.4846	48.7861	50.3178	21.7009	24.3041	22.7688
Solyc01g108490	54.4637	46.5533	49.2344	32.4582	34.2426	34.8751	59.8006	78.1544	67.9216	28.9011	27.1083	28.7119
Solyc01g111510	86.0869	75.93	80.3595	62.5537	57.3462	59.4411	80.0621	82.6066	80.5368	94.8765	88.8372	94.4333
Solyc01g112060	20.7584	22.5281	20.9035	12.3978	13.3504	13.133	23.9905	27.04	25.341	20.6167	18.2663	20.5742
Solyc02g014150	27.1187	25.5012	27.3417	18.6206	20.7387	19.7619	28.0263	28.6128	27.6032	26.4056	26.2918	27.35
Solyc02g055440	2.48479	3.1829	3.53517	1.14933	1.46707	1.20046	1.93214	2.14389	2.45325	5.27477	2.84113	4.12655
Solyc02g061790	57.2787	61.5044	56.0066	37.6127	30.1791	35.198	44.112	49.4418	49.6072	46.3091	52.295	47.9942
Solyc02g063150	184.324	192.488	195.776	53.2199	47.8586	53.5368	139.526	187.679	157.886	86.7829	100.619	91.9921
Solyc02g064640	14.0036	11.9188	13.1855	8.29097	6.8073	6.80153	13.4298	16.0878	14.131	13.1394	13.6083	12.9948
Solyc02g064980	19.0906	11.818	15.9301	5.31788	0.340448	3.26866	17.7142	12.5192	15.3908	6.59362	23.0717	10.9671
Solyc02g065470	751.783	861.996	810.38	429.74	541.436	492.2	876.098	1202.25	1009.56	657.861	716.619	691.041
Solyc02g068090	98.4327	103.691	105.334	58.3591	70.011	68.1411	103.482	109.47	106.647	89.1789	85.0821	87.1913
Solyc02g069450	13.5626	11.0673	12.1915	5.24389	7.47379	6.52329	12.1145	16.0635	14.2832	11.8523	19.6764	14.68
Solyc02g069490	317.551	424.066	373.004	1.05449	0.64109	0.658303	513.562	661.948	576.267	1.28357	2.11085	1.58552
Solyc02g069660	7.21814	12.254	12.5119	7.02167	7.13949	8.47485	14.2344	18.8936	17.5871	10.439	10.062	9.30107
Solyc02g069680	19.7604	17.8853	18.6262	10.8415	10.5873	9.67066	18.0926	17.4452	17.4156	13.9674	19.5242	15.7465
Solyc02g070040	17.6301	14.6516	14.068	4.49204	1.00343	3.44069	13.9413	10.6643	10.3818	5.18831	9.74307	6.15415
Solyc02g071210	13.1356	10.8154	12.2578	7.47328	7.12053	7.42495	13.738	15.0014	14.1271	10.7541	10.8963	12.2018
Solyc02g072520	2.87635	4.9046	3.31902	1.30436	1.461	1.41688	3.15757	2.9617	2.64591	3.81324	2.59613	3.71695
Solyc02g076710	49.4713	34.6424	41.2667	24.5456	20.7348	23.1867	49.8158	57.514	53.2988	31.1195	43.6256	37.5648
Solyc02g076810	19.0949	16.6291	17.8019	15.7402	11.1047	12.685	20.8203	19.0899	18.9797	18.2275	20.1532	18.4548
Solyc02g077670	37.613	41.0698	41.096	30.5574	20.0435	22.9039	51.9044	61.2902	54.5032	43.3235	61.8601	48.2051
Solyc02g077990	81.734	84.0504	85.6005	44.6213	42.981	42.6606	76.1945	94.6612	88.4327	65.9474	65.7724	66.5202
Solyc02g078410	16.7713	14.6456	15.1538	7.25001	6.31604	4.98776	15.235	11.0279	13.3193	10.3813	12.6263	8.81605
Solyc02g080540	55.5584	51.524	53.8107	20.6963	22.4371	22.4137	49.5084	66.1625	63.5974	49.2112	43.2332	47.578
Solyc02g081560	19.0662	15.1694	18.9142	15.1687	9.14636	11.1764	16.0117	34.2169	20.2523	37.8838	42.7852	44.1959
Solyc02g081600	14.5906	13.8903	15.9819	5.99277	7.49308	6.48943	13.3227	15.742	13.344	10.3309	13.2375	11.3508
Solyc02g081730	35.4395	33.3565	34.4574	9.57076	10.2639	10.6544	41.627	50.6365	47.1526	8.38297	7.17719	7.75373
Solyc02g082260	99.9334	107.308	103.19	46.839	40.4649	41.8856	152.577	188.05	166.082	36.3978	37.9612	36.0106
Solyc02g086650	47.128	52.1164	46.0108	13.3216	11.3445	10.998	79.6298	97.6607	86.5353	9.71157	9.75988	9.18903
Solyc02g086890	25.8546	23.8191	22.0082	15.0299	14.0341	15.1421	23.0842	27.7393	25.4181	20.1836	20.6533	19.7797
Solyc02g087150	30.1711	26.124	28.5442	16.7156	18.6261	17.6648	24.0488	34.2782	29.4591	25.3574	25.6293	25.4018
Solyc02g088240	13.8215	11.5186	11.0915	10.8841	6.19199	7.65241	19.141	9.78386	15.3182	14.4742	23.2777	17.4249
Solyc02g088250	6.04841	6.60463	6.58535	8.57649	3.99553	6.18596	13.1843	13.2953	13.2531	11.6522	18.0667	13.5764
Solyc02g088580	20.6272	18.2794	17.3717	13.1231	12.0478	14.5158	28.5333	27.8596	27.42	18.0593	30.1577	22.0608
Solyc02g088740	74.0393	64.8784	61.368	25.0821	30.2651	26.4161	60.0047	103.408	74.3066	53.2392	55.0021	55.2471
Solyc02g089080	51.598	44.153	51.0177	46.1979	34.115	37.9814	72.9323	66.7938	68.4047	73.7406	75.0942	73.7587
Solyc02g090030	197.048	195.461	195.345	117.119	106.679	112.793	204.97	214.232	217.857	164.396	194.63	174.251
Solyc02g090100	245.613	222.584	226.911	127.165	131.283	124.169	250.951	283.21	261.114	164.586	201.87	173.917
Solyc02g090460	6.09917	6.58297	4.61481	3.57346	4.87644	2.55376	5.69117	7.25571	9.35796	7.48075	9.16349	7.39241
Solyc02g092160	30.0393	28.3322	29.6506	14.3978	13.5674	12.963	43.2029	37.5841	40.3664	20.3013	25.8785	23.1516
Solyc02g094130	86.7264	80.461	81.4369	70.9051	65.5167	72.4714	86.6507	77.2143	80.1955	107.314	84.9969	99.6633
Solyc03g006030	0.300426	0.399531	0.410423	0.156332	0.0900744	0.12579	0.29201	0.478653	0.365653	0.38863	0.558204	0.416044
Solyc03g007230	44.5726	38.7509	42.2918	33.6369	24.3801	28.5457	42.6512	33.0734	40.826	44.8264	55.8206	51.4981
Solyc03g007650	9.51085	10.0065	8.62288	5.08929	2.77328	4.91925	9.57068	10.3635	9.73933	7.03345	7.24298	6.9398
Solyc03g008010	71.1289	63.8724	68.8241	65.801	41.7042	54.6942	85.6304	94.2719	88.4363	82.8857	108.109	86.753
Solyc03g025340	291.913	245.342	271.676	256.676	191.266	232.959	321.666	238.036	284.821	309.857	268.46	300.052
Solyc03g025410	20.1701	17.5075	19.301	13.5554	11.6111	13.0158	22.1421	22.8656	20.7947	19.8094	17.8637	17.5599
Solyc03g026160	7.81266	7.91248	7.81257	2.8149	1.81475	1.99716	6.45871	6.20539	5.67803	5.74942	8.43863	6.82157
Solyc03g058970	43.6849	40.1975	40.5684	30.7364	28.9256	29.0254	47.4789	49.0855	46.3194	41.4115	41.2751	40.3998
Solyc03g059170	21.461	18.1997	20.9418	11.1085	14.5848	11.5532	17.7804	22.0135	16.2828	18.6841	23.0309	21.2649
Solyc03g080100	487.931	447.35	470.64	269.019	402.43	336.132	652.187	690.713	676.586	214.825	289.813	236.217
Solyc03g093690	107.6	114.024	113.885	66.23	70.6411	66.0066	98.7863	110.075	100.712	93.5561	83.8686	96.7023
Solyc03g095820	5.07475	6.09787	6.57114	3.18371	3.13399	3.7612	7.30249	6.06678	6.40244	6.35842	4.64287	6.06462
Solyc03g095860	10.2481	12.259	11.4206	3.52762	4.0244	3.51259	16.8271	14.4352	14.2188	6.51128	11.4734	7.98884
Solyc03g096850	25.5258	29.0888	26.2605	20.3677	15.9088	14.8074	22.1491	33.8155	27.4669	24.4619	27.5141	24.5483
Solyc03g098110	8.18345	10.0944	9.57778	5.83866	4.9264	6.00191	10.8967	10.9623	10.7946	8.8563	7.69395	9.48104
Solyc03g098460	27.2197	27.6524	28.0826	19.3299	16.0468	17.38	37.1949	42.1346	38.5258	16.4198	15.6351	16.9286
Solyc03g098710	44.8523	39.7085	45.3442	11.2398	5.12034	7.32179	66.2214	85.2172	75.484	11.1765	5.98912	9.03175
Solyc03g111100	101.045	26.904	60.0854	21.7351	5.12314	14.7907	108.722	96.0805	109.221	26.3359	99.028	52.1338
Solyc03g111700	13.6511	12.687	13.161	8.05213	7.7502	6.60723	16.5066	18.4531	17.0722	10.8006	12.5507	11.4557
Solyc03g113730	144.038	177.16	155.805	95.1621	101.085	96.3762	126.948	170.101	144.407	141.449	143.137	139.536
Solyc03g114450	28.1127	28.5636	25.9112	13.6298	10.186	11.0679	29.231	29.0525	26.8983	20.9774	25.0897	20.6497
Solyc03g114460	12.815	11.9119	11.3877	7.15246	6.68782	6.75493	10.6512	10.7703	10.6968	8.98826	9.92493	9.3041
Solyc03g115230	184.153	186.683	185.018	176.042	107.888	140.406	205.985	254.626	226.986	191.331	233.902	205.991
Solyc03g115380	4.35551	6.33897	5.4925	1.76894	0.96826	1.20096	5.2867	6.49933	5.40693	3.95772	5.60313	5.19051
Solyc03g115820	54.0911	43.1655	45.3008	44.4529	43.1317	43.0923	50.9704	67.2075	64.8755	65.4495	65.1874	63.4275
Solyc03g117270	8.43591	5.51878	7.64929	4.18072	3.4109	4.44044	8.52756	4.05518	6.66718	6.79009	9.24564	8.55856
Solyc03g117590	135.964	120.676	127.512	55.9313	51.0647	54.218	147.258	198.93	177.493	104.796	156.867	117.222
Solyc03g118130	88.1969	91.0372	82.6533	61.9591	74.9113	69.2083	113.211	107.462	119.284	85.3321	129.059	104.643
Solyc03g118240	32.1806	34.3175	35.0647	15.578	17.0187	15.4565	35.6943	34.2804	33.79	23.2631	24.9415	24.4797
Solyc03g118410	47.4123	53.0089	46.4729	40.9106	32.5357	37.211	47.4479	60.9192	54.2009	49.3347	52.502	49.8876
Solyc03g118830	5.10515	5.10589	5.21987	3.76544	2.31664	3.00414	4.61344	5.69803	5.67921	5.39425	7.01287	5.29136
Solyc03g119590	112.004	171.361	141.722	4.22054	2.18859	3.43846	176.314	227.718	201.314	105.969	59.2836	94.8679
Solyc03g119600	458.716	624.742	534.285	210.298	186.906	208.114	439.319	559.514	509.867	316.476	262.272	299.708
Solyc03g119700	48.4518	38.5775	47.5057	28.1648	29.4374	25.8921	49.098	45.4189	48.341	40.5382	35.7858	43.6132
Solyc03g119960	4.11224	4.30857	3.95699	1.37502	0.808096	1.03724	5.35507	5.40564	6.35912	1.95977	2.04307	1.9704
Solyc03g120090	109.709	122.042	118.695	72.7588	54.5518	65.6528	145.362	116.295	130.665	98.4243	123.866	106.635
Solyc03g120430	18.2245	16.9398	16.8064	9.36632	10.706	9.92173	19.2969	25.7879	21.9667	14.0299	14.2543	13.8299
Solyc03g120550	50.558	34.03	42.2105	33.5588	22.5026	27.4279	59.229	60.1287	61.1871	55.2516	67.2635	59.3775
Solyc03g120740	67.926	61.2838	60.4494	51.7989	42.2726	48.5548	67.0937	48.203	57.4179	63.2584	63.3797	65.797
Solyc03g121360	252.482	249.452	258.377	217.465	141.787	177.032	267.028	335.732	307.742	242.048	316.351	272.447
Solyc03g123390	18.5166	29.5406	23.6636	0.424264	0.220005	0.288038	29.0195	39.7494	31.9689	0.949221	1.48435	0.879387
Solyc03g123560	59.2772	58.785	59.136	43.0577	33.0915	36.8544	69.5965	62.3344	66.5868	53.8746	67.8716	55.3104
Solyc03g123710	13.8921	11.5225	13.827	8.12454	8.57929	6.95333	12.044	14.9796	14.9825	18.2141	18.9882	18.2349
Solyc04g007890	262.592	268.799	275.17	103.464	94.9225	102.417	235.584	208.146	222.574	135.436	194.82	153.966
Solyc04g008750	35.1426	34.441	32.5251	18.4257	21.2106	22.5301	27.4886	31.8998	25.8458	31.368	25.401	32.0522
Solyc04g014530	12.3376	18.6866	18.5415	8.48437	7.96125	7.58877	19.2721	30.282	25.901	24.9081	31.6209	25.9911
Solyc04g016220	71.4512	59.1364	58.17	56.5569	40.9581	50.3767	70.4301	68.7114	69.1781	79.8907	74.4415	75.3713
Solyc04g050930	17.0507	12.1719	13.8177	5.34632	4.08975	5.32011	19.5689	23.2791	20.535	7.37108	8.56878	8.10374
Solyc04g053130	28.6679	26.6003	26.9618	14.0079	11.3447	11.1842	21.8288	32.0077	30.0446	25.4323	23.2501	24.7936
Solyc04g054990	183.663	200.407	193.612	82.5561	90.6608	90.8829	179.413	247.746	216.468	112.048	159.015	127.694
Solyc04g055250	22.009	22.8965	20.3029	13.0719	8.2164	10.9723	25.9706	27.6815	31.3073	16.2676	17.0822	16.5912
Solyc04g071480	107.187	64.9534	85.1975	47.27	24.4492	36.7397	106.533	118.136	117.494	59.0269	93.217	70.5616
Solyc04g074030	0.435199	0.568401	0.688699	0.0710472	0.122807	0.0857509	0.398124	0.757007	0.430547	1.71908	0.491001	1.19264
Solyc04g074180	11.2199	10.8341	10.4545	4.15181	3.207	3.3668	15.2133	15.8978	15.3319	5.07454	7.19561	5.88315
Solyc04g074440	152.241	62.9795	103.928	22.2887	8.84303	14.9629	160.44	139.161	146.211	34.4721	90.638	56.4995
Solyc04g074450	320.13	120.581	213.97	43.5185	10.3496	27.8473	363.461	334.369	353.944	66.4025	209.853	119.072
Solyc04g079660	0.0393259	0.109145	0.0661226	0.0363802	0.0377305	0.032932	0.611588	0.441097	0.417723	0.470281	0.867402	0.670281
Solyc04g080040	0.802075	0.504578	0.620359	0.207759	0.307814	0.0806001	0.997894	1.374	1.33475	0.841114	1.47683	1.27594
Solyc04g080290	256.511	257.595	259.547	147.493	194.362	167.729	269.057	314.511	293.637	294.969	271.063	287.817
Solyc04g081320	25.6283	22.1633	21.8134	13.106	12.8288	12.9969	28.0358	25.808	27.4058	17.1323	20.9899	21.1173
Solyc04g081530	105.798	96.2106	102.3	54.8454	52.9528	47.5898	90.0356	89.1762	89.5904	89.9404	173.705	122.357
Solyc04g081850	13.8846	15.5181	14.5741	13.7355	11.8583	12.8369	20.8441	21.605	22.9466	25.36	32.4798	24.9876
Solyc04g082000	3.12842	2.81268	2.9264	2.91447	2.45193	2.52753	3.0836	4.11103	4.03678	3.91137	4.50017	3.71749
Solyc04g082010	72.0146	66.0702	70.34	37.3185	40.8538	39.5367	70.5199	80.7443	76.0448	65.7644	67.1985	69.7754
Solyc04g082910	209.906	182.373	183.79	85.4084	88.0213	81.4463	162.092	221.141	198.653	206.577	173.734	183.421
Solyc04g082970	21.0528	19.1544	18.4523	12.017	13.0361	11.6699	25.1942	22.0761	23.5696	16.688	18.1848	17.8142
Solyc05g005480	30.1266	28.9895	32.2792	15.702	14.0578	13.8088	32.3378	38.3129	37.9248	28.5583	33.4357	31.7047
Solyc05g005960	71.5503	72.6711	72.2733	21.6165	15.0651	17.3819	96.4219	94.1655	97.5504	24.0483	24.991	23.915
Solyc05g007510	20.0755	21.0098	20.483	9.82431	7.75928	8.49979	22.439	25.1144	23.6455	17.4152	13.0045	15.1883
Solyc05g008350	15.9794	15.317	15.6558	10.9323	8.13189	9.71799	15.3545	17.378	16.1882	16.376	13.3138	15.2402
Solyc05g009080	5.72801	5.77231	6.24873	1.57707	1.40662	1.71311	8.43085	10.0474	8.42029	1.48978	1.73294	1.04603
Solyc05g009480	22.2785	53.8901	37.8027	2.8362	4.90245	3.42318	8.58229	30.8449	23.5197	32.4328	14.7006	22.4116
Solyc05g009490	3.81868	4.79449	2.0638	1.00932	0.523393	0.228415	4.45403	3.33755	3.38019	4.39094	2.35418	3.09936
Solyc05g013160	7.6967	7.88337	8.16529	4.7044	3.82409	4.14341	8.15793	10.9313	9.65162	7.03796	6.80989	6.19482
Solyc05g013410	17.6456	13.2921	14.8346	10.3098	5.18898	7.41119	16.4822	21.168	18.5692	13.4931	17.9173	16.7914
Solyc05g013440	70.1118	82.713	74.0559	28.0715	25.9652	27.4775	95.7557	105.95	101.135	21.2963	19.4986	21.3507
Solyc05g013510	7.68876	9.21836	7.53643	5.61372	5.52435	5.31262	9.89299	9.14087	8.27083	9.53084	6.77827	8.30566
Solyc05g014260	12.8789	10.6381	12.2686	4.83532	4.49325	4.58711	14.2089	14.7526	14.9903	7.25062	7.73925	8.10102
Solyc05g014280	5.62123	6.53562	4.91735	2.03791	1.74914	2.22642	4.25287	11.6186	6.85848	6.53351	15.5165	8.89045
Solyc05g015390	217.771	203.149	204.656	149.832	108.359	129.833	156.557	186.187	177.413	169.768	159.547	163.178
Solyc05g015640	13.0754	16.1732	16.1547	11.5613	11.1587	12.5223	18.4246	21.2144	20.3344	16.8789	20.3674	20.1518
Solyc05g017760	144.013	165.981	153.358	70.4089	59.7454	64.4091	183.719	224.947	207.476	58.2945	53.4426	57.9902
Solyc05g025600	218.533	257.675	240.678	98.5496	133.067	112.705	213.387	237.952	223.728	163.78	250.041	205.288
Solyc05g050840	1.6731	0.962173	1.48261	0.627478	0.737537	0.75734	1.16034	1.52159	1.40093	1.93424	1.9514	1.79836
Solyc05g051240	53.7208	42.3654	47.2726	16.4073	17.837	16.9535	66.7387	63.5005	65.5736	26.466	34.9467	30.2618
Solyc05g051280	21.4147	17.8561	19.5455	7.85785	8.37906	9.08335	21.9854	17.2411	19.9088	12.5642	14.3028	12.8689
Solyc05g053210	72.7891	62.927	68.3068	62.3105	46.637	56.0226	84.2065	98.2851	91.2679	95.4769	104.209	97.9784
Solyc05g054220	16.7664	13.9846	15.9301	10.3896	12.7668	11.0986	16.9278	17.3134	16.5844	14.6153	20.5706	16.9043
Solyc05g054250	2.62651	0.368162	1.33824	0.736294	0.229087	0.399904	1.7329	2.59703	2.60672	1.53751	3.89267	2.35139
Solyc05g054410	22.6737	24.9793	24.2273	14.0903	14.9454	15.412	28.5771	29.6793	29.237	20.3929	17.7325	19.5686
Solyc05g054760	162.923	142.182	156.599	65.0472	60.69	58.9371	102.068	124.832	112.336	105.031	117.592	108.827
Solyc05g055010	15.5134	16.0559	14.8883	10.4195	6.66045	9.84717	23.2448	20.8027	18.9365	14.1077	23.9122	19.6802
Solyc05g055420	4.6705	5.42676	5.14183	3.03475	3.04069	2.5143	5.68538	5.49944	6.15208	4.73109	3.89243	4.58046
Solyc05g056300	53.6065	62.416	53.8642	36.8537	30.1193	32.0538	64.6669	84.6127	74.2641	51.2119	51.0559	48.6567
Solyc06g008920	10.3222	9.58505	11.0416	4.56073	4.24961	3.83817	11.2011	9.11147	11.1143	7.42262	7.71965	7.54942
Solyc06g036290	926.118	932.061	925.507	440.474	270.806	351.468	786.785	797.273	799.464	470.572	681.465	528.467
Solyc06g049020	225.294	138.056	168.316	42.543	16.0444	27.5216	187.918	210.306	203.741	70.1855	173.066	105.104
Solyc06g049050	22.5959	19.1226	24.393	9.26398	15.7667	11.8801	36.3386	39.5354	40.6276	7.88321	8.12594	7.0753
Solyc06g053140	11.5153	11.196	10.6675	7.93865	5.06665	6.63343	11.5206	16.4536	12.6601	12.2795	17.5141	13.418
Solyc06g060340	163.719	158.5	159.077	81.3323	70.4277	77.989	197.642	239.994	218.813	127.533	118.091	124.794
Solyc06g060360	6.08187	7.79581	8.00835	1.35574	1.75757	1.2886	10.8259	11.357	11.4156	2.25808	4.35677	2.41459
Solyc06g061070	45.5324	44.5418	44.7298	25.7411	26.9392	25.6315	44.1913	55.972	48.5142	54.4502	41.8053	51.3066
Solyc06g062990	9.97129	7.79948	7.33949	7.2845	5.9125	5.98482	9.38413	7.20015	8.2581	11.0818	9.97275	10.6008
Solyc06g065460	22.2813	21.0308	21.8222	22.581	14.664	18.5236	22.1146	25.3172	23.262	23.8332	25.9749	24.3469
Solyc06g066000	115.768	124.089	128.681	82.8281	102.098	87.8717	112.547	143.748	130.541	120.867	131.911	127.268
Solyc06g066240	5.60933	2.87848	3.72103	0.567565	0.33636	0.256885	3.85061	3.35139	2.67657	2.49936	7.90082	3.61016
Solyc06g066620	52.0449	57.1043	55.4766	27.8526	43.9687	39.2693	50.9667	66.8342	58.0182	58.864	72.566	67.0093
Solyc06g068480	7.9485	8.92915	10.0234	5.87294	5.79381	6.22396	7.50509	11.21	10.8278	9.87559	12.0277	10.4686
Solyc06g071860	41.2841	42.6387	41.8481	30.1777	20.6163	25.9855	51.5737	42.89	48.9444	32.4359	41.246	37.0861
Solyc06g072110	24.9491	23.3015	24.4222	23.5698	16.0172	18.3669	27.5675	28.8392	27.4004	23.8265	28.5689	24.7417
Solyc06g072840	59.1271	54.0927	51.7333	20.4612	21.4307	22.5563	82.0767	97.2464	86.2603	28.6557	22.6809	26.563
Solyc06g073180	171.155	116.164	131.278	64.6408	51.8062	55.6788	188.33	217.797	203.639	63.2836	62.8105	64.7054
Solyc06g074050	79.1187	71.1939	70.499	25.2552	28.4658	26.4848	95.567	73.0071	90.0955	34.3527	50.2862	42.0827
Solyc06g076040	114.537	113.57	111.478	71.4924	71.4326	69.0661	131.226	134.975	129.739	103.41	113.298	110.324
Solyc06g076280	19.2383	16.1255	16.2023	15.3675	14.4325	15.9105	20.4234	21.3559	21.2262	24.4747	28.9497	24.6702
Solyc06g083150	24.7042	23.121	22.8989	16.4078	15.746	15.8171	16.12	23.2526	19.4717	24.3937	20.8194	25.4863
Solyc06g084050	37.2198	35.522	33.0221	23.4082	21.0307	25.5013	38.4364	35.402	35.2899	44.0494	41.1955	43.5459
Solyc07g005390	89.5106	92.6298	91.3354	57.4786	52.6208	55.3454	88.0231	109.435	98.6622	81.6226	82.0437	80.2261
Solyc07g006680	7.89586	10.9049	10.1941	2.60872	2.11033	2.36146	15.744	13.342	15.4761	2.41246	3.35333	3.62082
Solyc07g007250	1374.61	989.079	1165.4	433.567	383.808	391.552	967.022	1704.5	1307.13	981.666	1244.73	1058.22
Solyc07g007750	1536.08	1585.37	1544.23	271.597	344.026	304.546	1388.82	1591.33	1503.67	477.452	861.882	607.021
Solyc07g007760	828.031	848.92	832.815	267.463	237.005	247.584	674.448	1141.18	909.682	441.241	687.071	522.694
Solyc07g008410	14.0819	15.4167	14.3784	1.26214	0.467494	1.18331	21.8998	27.6248	24.8435	0.874042	0.747645	0.609034
Solyc07g019520	66.0286	50.3416	51.326	36.8338	46.4778	43.0676	59.0832	41.6147	53.4538	74.6265	59.8205	73.8961
Solyc07g040960	207.762	80.126	139.355	42.1649	8.87344	25.4171	214.398	249.156	230.493	65.7821	181.16	102.362
Solyc07g042590	26.5086	25.5459	26.4312	22.3699	17.4853	20.514	26.4408	25.9442	28.1437	27.0884	27.3129	26.8716
Solyc07g043390	1308.45	1472.95	1389.47	2.91441	1.4539	1.83671	1934.59	2552.46	2230.84	3.57666	4.70388	3.17192
Solyc07g047850	205.841	168.137	192.329	127.14	154.308	140.542	188.409	218.69	204.705	231.469	282.904	246.127
Solyc07g052690	0.409674	0.447912	0.438343	0.137814	0.214393	0.124751	0.434397	0.531663	0.824164	0.890747	0.392872	0.719418
Solyc07g052990	86.227	64.4081	69.0007	67.6552	40.4452	45.9989	119.198	104.857	113.358	76.6753	135.061	99.6113
Solyc07g053110	5.28595	7.89956	4.78573	0.376154	1.56046	0.851254	3.63603	6.6338	4.49902	3.08581	3.50942	2.65665
Solyc07g053550	60.3568	54.2518	59.1028	32.3594	25.6638	31.0154	58.6659	123.788	90.612	115.381	128.26	120.896
Solyc07g053620	41.5131	47.5415	48.1253	32.6632	29.0961	25.6153	53.9587	61.1333	57.0921	43.9356	37.8829	42.7018
Solyc07g054540	17.7342	20.1459	19.4116	11.6383	13.67	12.9892	18.033	22.8745	19.6335	17.5916	17.0069	16.8787
Solyc07g056140	104.762	97.5495	101.999	53.5406	48.9091	52.9329	94.3421	98.9301	94.0105	65.8388	69.2335	66.2874
Solyc07g061790	87.7822	91.2994	86.5179	38.7207	45.3894	36.3369	99.1927	136.653	110.401	64.1478	63.4864	59.952
Solyc07g062310	15.4496	12.0655	11.5969	13.4571	9.91399	12.3076	23.5589	26.0344	25.6195	19.2415	28.5738	24.1954
Solyc07g063240	89.6454	87.6819	87.8364	73.3309	60.2024	66.5687	73.0571	103.136	88.6364	95.8344	79.7179	90.7739
Solyc07g063620	19.3371	18.589	20.9793	20.9867	8.91355	14.7457	19.1524	23.4628	20.6548	26.2348	36.0521	28.2327
Solyc07g063630	53.1917	56.1839	54.5773	31.9377	34.5583	32.2676	41.966	47.1001	45.8127	47.8571	37.4687	45.0077
Solyc07g063820	8.74396	9.25217	9.87796	6.9262	7.76003	7.4596	9.43389	7.8851	8.29622	12.1029	7.67784	10.1374
Solyc07g066610	154.911	170.953	161.091	105.591	99.1724	108.506	159.248	188.303	175.168	154.99	160.669	160.573
Solyc08g006160	15.1649	16.1029	17.3338	12.6468	13.3312	14.4509	17.4848	17.977	16.0686	17.8327	18.9847	19.7357
Solyc08g006930	238.608	298.761	264.703	156.757	135.731	144.044	172.056	276.855	238.243	233.902	280.596	249.969
Solyc08g007770	15.5147	18.5276	14.6541	7.14769	6.81994	6.57374	17.0146	21.1773	18.2197	10.9455	12.3888	11.3079
Solyc08g008520	7.04526	6.87593	8.98205	4.51214	3.11974	2.59332	10.174	10.0259	11.5817	7.40669	6.31085	7.38961
Solyc08g016440	19.0862	19.0513	17.8193	17.2849	9.15595	13.88	25.6206	26.5295	26.5868	22.9168	39.8823	27.5658
Solyc08g016500	0.668751	0.721797	0.780858	0.10311	0.0356456	0.0933367	0.260006	0.340955	0.59196	0.649353	0.78384	0.633242
Solyc08g065840	20.71	22.7407	20.9907	14.5033	11.5133	14.5064	25.2093	25.3607	28.3545	19.0064	19.7678	20.1235
Solyc08g066070	35.938	35.1922	34.6652	22.2887	21.1379	20.7855	43.3163	41.3856	41.7949	28.076	30.2773	29.4211
Solyc08g067320	8.60882	12.8457	11.9067	0	1.59863	0.930211	11.6607	23.2198	15.978	5.62005	4.52735	4.25993
Solyc08g067330	10.8389	23.636	17.1397	0.477475	1.98079	1.72888	21.0704	42.6297	22.8435	8.78358	4.20723	8.79716
Solyc08g067340	141.859	158.42	149.278	3.72252	4.77989	4.59989	203.929	296.14	250.179	107.639	75.8304	101.462
Solyc08g067350	0.880992	8.96538	5.18454	0	0	0	2.39767	12.5766	3.11932	3.84947	2.53458	6.2566
Solyc08g075790	3.66832	2.83472	2.90254	1.55704	0.207029	1.15648	3.25514	2.9924	3.3617	2.38196	5.2975	2.42739
Solyc08g076930	167.437	108.075	137.558	145.201	86.5744	117.951	191.668	163.18	177.61	175.124	259.852	205.802
Solyc08g076970	320.16	330.645	321.071	91.5764	74.1707	78.4198	193.464	322.05	261.172	138.332	166.879	150.807
Solyc08g077090	3.23129	2.57086	2.77088	1.6142	1.11607	1.24473	2.91463	2.89949	3.08907	2.73464	2.72692	2.53345
Solyc08g078240	18.0344	17.2457	17.7856	14.2773	15.5559	14.3762	20.2934	18.6545	19.8777	23.2494	18.2926	21.4774
Solyc08g078510	114.227	108.138	116.347	97.3346	70.1473	85.1507	148.58	164.088	160.3	130.65	176.859	148.062
Solyc08g079240	14.9055	15.0063	15.6638	8.92228	7.01018	7.52593	12.7834	17.2849	14.5521	15.1228	9.38931	15.1103
Solyc08g082710	18.2851	17.4151	16.5966	6.03766	5.175	6.41394	16.525	13.0899	11.411	8.73263	9.87969	7.96759
Solyc08g083320	91.2094	93.1286	90.8087	49.3877	37.8776	43.8397	81.4424	71.5389	74.2295	61.919	50.2705	57.4077
Solyc09g007190	20.3703	17.5253	17.0587	16.7914	13.9165	12.5449	21.4483	21.9026	22.1707	21.9466	25.0077	24.1822
Solyc09g008830	317.717	299.333	291.805	84.3264	151.538	116.449	345.392	400.262	369.191	151.756	155.056	150.285
Solyc09g008970	1309.51	903.861	1070.49	301.39	203.971	270.949	1072.79	1356.77	1228.81	490.454	1177.83	694.086
Solyc09g009190	6.70347	6.8172	7.33457	5.79096	4.18521	5.34527	8.43205	8.21752	7.26445	8.11613	8.4611	7.49102
Solyc09g014520	258.795	228.73	252.914	182.719	172.727	177.66	231.059	264.442	243.429	292.709	275.331	287.224
Solyc09g015770	246.827	260.854	252.337	34.8516	47.5407	41.5464	165.425	220.397	188.587	119.957	87.4441	108.988
Solyc09g061320	15.5233	14.6446	14.8534	10.6759	10.5332	10.9469	10.9192	14.6312	11.9328	16.1116	14.7397	15.2889
Solyc09g061620	68.1736	68.5129	69.9106	68.0021	45.5371	53.5419	82.4141	77.8344	77.4977	77.5422	101.49	84.061
Solyc09g074270	7.05185	10.7532	9.77177	4.04915	2.0064	2.64721	9.68109	6.09961	7.49052	9.79747	14.7845	11.5773
Solyc09g074470	2.23365	1.65314	1.55592	0.236153	0	0	1.14137	1.95223	1.52525	0.410943	1.22403	0.616387
Solyc09g074610	1.94126	0.309642	0.675316	0.247703	0.321121	0.448451	1.24924	1.56991	1.59984	1.93969	2.95295	2.28188
Solyc09g075950	4.69353	6.06261	5.2115	4.09619	2.93128	3.11468	7.12712	9.48147	8.85789	9.20529	9.5541	8.75447
Solyc09g090330	13.3526	11.4446	11.5556	11.8074	9.85933	10.5787	13.0294	14.8834	12.5146	14.2698	16.2572	15.3954
Solyc09g090410	12.4373	12.7802	12.9524	8.51976	7.51471	6.37881	12.482	16.412	14.8566	12.2327	10.2351	11.6383
Solyc09g090960	22.67	26.26	27.1733	15.1562	20.349	18.0802	26.7135	26.8069	26.0813	26.929	25.6377	27.3109
Solyc09g091030	77.3086	68.614	74.6595	49.7734	45.1356	49.0664	73.5449	60.9234	69.6943	65.2567	89.9852	72.2421
Solyc09g091070	18.5421	14.5452	16.0193	12.2523	14.4286	11.9496	14.9496	14.8119	16.3373	17.8034	21.8788	17.7194
Solyc09g091600	4.31907	3.67859	3.80394	1.01474	0.591978	1.09079	5.75735	4.05452	3.82312	1.98653	1.3149	2.84334
Solyc09g092480	1.25292	1.86467	1.5571	0.55434	0.0522649	0.364944	2.07559	3.83273	2.60387	2.00444	3.60462	2.41406
Solyc09g092500	27.2303	24.3386	26.4495	20.4736	9.10753	14.0361	43.7398	43.4191	42.2532	26.421	62.1627	35.0093
Solyc10g005050	25.3021	30.0469	28.984	18.9582	18.8101	20.8786	34.4019	39.0018	35.2978	25.7252	36.5386	29.5911
Solyc10g005110	32.3958	38.8103	36.6858	29.7329	30.1991	28.5407	31.6273	40.6403	37.3601	37.9557	40.7206	38.3204
Solyc10g005630	22.5618	23.2412	23.0931	19.885	15.5057	17.1069	20.0323	24.0935	22.1901	25.5627	23.3245	25.8185
Solyc10g006230	345.633	302.268	322.356	207.546	200.82	200.757	301.966	305.091	300.449	328.097	357.723	344.213
Solyc10g006690	1.52165	0.88635	1.23187	0.677769	0.648854	0.707918	1.44616	1.58033	1.49658	1.62008	2.26994	2.03321
Solyc10g006700	97.0022	57.8409	81.0258	61.4895	60.5831	66.6197	102.239	105.053	109.214	121.714	156.169	125.799
Solyc10g007690	144.907	153.27	150.792	84.0558	79.1934	82.5622	98.7717	142.682	117.656	116.094	113.647	114.708
Solyc10g008740	29.943	30.8296	31.0646	17.3182	19.0895	17.3594	24.3122	35.1295	29.3678	29.3475	26.8821	28.2882
Solyc10g008980	46.5794	42.2261	45.5808	27.1566	24.9314	25.9936	43.1781	47.8777	46.5338	54.5242	61.6893	57.9691
Solyc10g009380	54.4178	54.0298	50.6853	20.8544	31.0846	25.4631	45.4128	48.753	48.1692	35.0601	49.1695	39.5547
Solyc10g011770	33.402	28.3919	27.8204	18.497	23.1243	19.794	22.1765	32.7158	25.0389	36.2867	28.6877	32.5824
Solyc10g018300	29.0608	26.694	28.9182	15.9266	13.5115	15.5704	35.3686	38.0239	34.3493	27.8572	27.836	26.7027
Solyc10g044520	791.659	800.201	785.384	371.64	307.502	333.317	800.548	972.888	898.52	671.914	666.088	661.398
Solyc10g045190	91.5497	92.1804	97.0126	62.2389	61.0764	71.1379	87.5778	98.9956	86.6911	104.192	90.6535	98.8251
Solyc10g049630	88.6495	45.0387	64.3801	81.9471	42.1405	66.3746	128.949	183.865	158.543	118.775	185.333	140.543
Solyc10g051070	4.79039	7.53397	7.11486	2.80666	3.67684	2.2732	7.8224	6.0244	6.78452	6.24272	12.5567	7.16694
Solyc10g054910	144.432	180.891	164.009	75.96	76.2289	79.6433	159.965	124.234	146.671	100.733	111.033	109.159
Solyc10g055740	1.84038	2.65404	2.3208	0.60089	0.778991	0.589265	2.02031	2.37333	1.96444	2.26555	1.50536	2.27571
Solyc10g074610	14.9508	18.5586	15.1147	6.1276	9.44176	7.44858	9.71247	14.859	15.4117	14.3623	10.5263	12.4724
Solyc10g075160	1160.27	1013.58	1053.65	289.325	330.155	318.71	837.677	1199.27	1010.82	521.096	759.867	613.948
Solyc10g078440	27.348	24.8012	23.899	4.82687	6.55962	5.57471	27.4212	36.3253	28.3485	18.7023	17.7718	20.2397
Solyc10g078580	24.7111	17.4364	19.3661	6.58681	4.42024	5.26103	32.2422	27.7598	28.5469	12.9068	18.0745	14.5153
Solyc10g081980	34.3665	17.1518	22.3342	16.7328	5.09768	10.9814	50.4572	57.4054	51.034	40.1406	92.9085	58.1255
Solyc10g085020	184.288	172.465	181.413	135.421	113.78	127.617	190.674	142.51	165.065	191.064	171.614	185.381
Solyc10g085590	33.011	25.3911	30.4638	24.103	21.7819	24.7841	44.8961	42.7528	43.8867	31.21	47.607	36.7554
Solyc11g006540	36.1646	36.2069	35.1039	24.0933	16.9073	21.0985	43.0347	36.8762	41.9726	40.7542	56.3997	47.7678
Solyc11g010170	97.2055	79.4169	89.7056	79.3581	40.2001	58.3954	89.7027	76.4994	81.0949	100.367	103.308	101.949
Solyc11g042640	47.0392	42.9202	40.864	28.3279	21.946	26.1836	49.0564	46.1779	51.3533	39.6225	43.6064	41.8167
Solyc11g056330	7.60231	7.14845	7.8581	4.15054	3.34802	3.33968	6.78365	5.33737	4.85396	7.0506	5.49777	7.36387
Solyc11g065930	50.2697	56.4444	55.3894	14.9329	10.776	12.9188	31.6429	47.6715	39.0518	16.2507	24.4468	20.4155
Solyc11g066100	94.5109	95.4461	95.2938	89.8852	59.6153	74.2124	119.714	113.672	116.217	108.881	162.08	125.341
Solyc11g066410	67.1151	67.8463	68.5541	44.5759	39.245	43.5657	50.438	69.6506	64.5642	61.6167	50.0175	60.844
Solyc11g066680	15.549	20.7387	18.5226	5.94688	4.69159	5.79731	25.2923	26.1635	28.5971	5.98922	7.85084	6.77381
Solyc11g068730	51.1701	45.929	48.1443	25.5822	19.4287	20.9694	52.9395	49.4386	48.314	28.2091	32.3663	28.742
Solyc11g069070	135.177	131.667	132.453	62.96	53.3176	56.3881	127.224	114.435	126.235	92.1491	117.729	98.1629
Solyc11g071710	11.7299	19.325	15.3999	12.4864	10.4832	12.1103	20.1163	17.2038	19.7704	15.8158	21.1109	18.2583
Solyc11g071790	47.691	53.1022	47.8262	40.9674	38.8928	35.2302	46.4874	43.7665	48.547	57.4232	46.7151	50.223
Solyc11g071830	55.8536	60.2464	55.5168	27.358	18.0771	24.2543	68.2286	55.7091	63.9591	43.6947	54.3816	46.0402
Solyc12g005120	8.33505	11.0637	10.8156	7.37547	6.60614	7.28335	11.8353	6.28191	10.1046	11.751	13.9012	12.4564
Solyc12g006030	10.1479	10.2717	8.93278	7.06842	5.84171	8.09805	10.2117	10.7128	9.72236	10.6528	12.4795	12.4805
Solyc12g006460	187.427	197.177	190.492	11.7691	7.38382	8.3738	262.701	344.862	301.967	8.33165	10.192	9.93466
Solyc12g006470	394.141	466.747	433.788	16.9925	14.7394	15.2421	593.742	731.201	655.787	18.2025	21.2448	18.8161
Solyc12g008350	159.935	142.604	158.728	85.0861	57.8489	71.2449	180.851	88.6618	138.103	122.994	240.518	166.055
Solyc12g009000	127.428	77.6333	102.39	91.6649	43.4145	63.6552	151.271	144.492	150.145	131.732	184.338	150.57
Solyc12g009930	461.795	520.621	491.672	26.7825	24.5716	26.4716	722.069	841.027	761.629	32.7492	36.4251	32.721
Solyc12g010450	28.8532	23.3378	25.0699	16.4774	14.4599	14.9157	29.6429	24.2435	23.8992	23.3537	25.2739	23.8564
Solyc12g014030	71.0169	56.2857	67.8949	12.2181	11.4252	10.1535	82.3277	62.9209	81.2609	16.1327	28.446	17.9596
Solyc12g014040	29.891	26.9058	30.4778	4.95121	5.13498	5.91952	39.4187	36.8633	36.3808	7.15279	11.3305	8.31905
Solyc12g014430	21.5535	21.4961	20.7422	14.1032	13.7188	13.9698	22.4281	27.338	23.2975	16.5707	22.3164	19.3936
Solyc12g014490	37.7834	39.4072	39.0627	15.7289	10.4436	13.1081	35.151	41.6457	37.3467	19.9643	26.7009	22.463
Solyc12g014610	12.0229	11.5477	11.7572	6.6039	7.56996	5.45359	12.8223	13.7068	15.1137	9.08207	8.56733	9.91405
Solyc12g042930	0.603514	0.620367	0.338249	0.0620342	0	0.168463	0.312857	0.820519	0.474857	0.709378	0.321535	0.571469
Solyc12g049630	19.7002	13.669	19.6673	6.54946	12.6991	9.79523	18.4303	13.8104	16.6207	18.9715	23.6154	17.4883
Solyc12g088200	23.5018	21.2514	23.1997	24.6169	13.1653	19.8712	30.8902	29.2209	31.0034	28.1745	41.15	32.0026
Solyc12g088400	31.0799	28.7531	32.7718	12.914	14.9095	14.7779	13.3125	24.44	20.983	24.5923	25.2587	26.786
Solyc12g088430	102.85	118.382	103.722	49.8962	26.6073	44.8012	130.745	110.663	136.464	64.5803	97.1662	80.0203
Solyc12g096190	148.318	146.85	151.354	95.2113	99.7892	98.0344	183.795	177.604	181.517	125.829	127.624	127.752
Solyc12g096860	18.5546	18.1281	16.182	8.82303	9.98237	8.85805	17.1696	18.684	14.8379	14.4628	21.9511	16.1245
Solyc12g098890	56.8969	53.5073	53.6311	39.875	37.5955	35.7018	45.0955	61.6924	57.4395	62.1433	49.6032	61.8014

## Sheet: cluster 4
Supplementary Table S4. The cluster 4 analysis of differential expressed genes (DEGs) at 15 or 23 DAP in ER and WT fruit exocarp. cut-off with P-value(P value ≤ 0.01)
The genes’ expression level were normalized with the value in FPKM
Gene_ID	WT15DAP_rep1	WT15DAP_rep2	WT15DAP_rep3	WT23DAP_rep1	WT23DAP_rep2	WT23DAP_rep3	ER15DAP_rep1	ER15DAP_rep2	ER15DAP_rep3	ER23DAP_rep1	ER23DAP_rep2	ER23DAP_rep3
Solyc00g025290	41.1619	39.9769	45.8745	27.866	40.0972	32.7526	20.8475	31.3582	27.6406	38.6623	39.9275	42.8291
Solyc01g005060	2.71628	1.5296	2.03536	0.327758	0.28327	0.0494488	0.137749	0.722537	0.365883	0.108638	0.169883	0
Solyc01g005440	203.149	171.595	194.059	139.725	152.657	147.686	111.249	116.002	118.52	120.396	109.902	119.051
Solyc01g005480	16.2459	20.7392	19.3042	10.1173	15.2385	12.9205	11.7505	13.234	12.5728	9.37158	7.87686	9.77141
Solyc01g006320	38.9955	56.3354	48.1255	10.7513	17.3245	15.1212	15.1612	25.9535	20.1495	20.012	12.8952	19.3719
Solyc01g006400	614.752	329.298	497.429	7.98673	6.82887	9.3269	131.703	213.833	169.817	28.9481	251.603	105.102
Solyc01g006560	3.15499	2.7798	3.09446	0.023164	0.0480475	0.125811	0.973525	0.817034	0.531945	0.103651	0.0480254	0.0711303
Solyc01g006720	3.28981	6.0285	4.76027	0.146317	0.0303495	0.211918	2.58272	2.67718	2.68805	0.276437	0.788722	0.575101
Solyc01g006890	92.2661	109.134	102.89	101.765	82.0754	91.3844	47.5005	56.1773	53.2687	81.4634	55.4465	74.6404
Solyc01g009860	145.724	182.796	158.752	151.008	159.46	149.06	18.4048	49.8584	34.5465	84.4298	38.4947	71.3681
Solyc01g010230	39.8838	45.026	42.0829	19.5711	35.7147	28.1715	15.2819	34.3031	21.3871	30.3612	28.3812	31.9206
Solyc01g014140	1.56776	1.7727	3.22182	1.61148	1.00277	1.16699	0.270906	0.888118	0.154194	1.28193	0	0.98968
Solyc01g049810	2.76937	5.04871	3.52654	1.73307	1.68017	1.39828	1.07671	1.91026	2.01877	2.28526	1.99184	2.7303
Solyc01g056990	3.20193	3.08564	3.14051	3.0238	1.72802	2.12273	1.34863	1.15633	1.71237	1.62612	2.17502	1.62966
Solyc01g066900	12.8888	17.3566	13.4002	7.90186	10.2439	10.41	8.18377	11.4315	8.64098	7.15584	8.48391	8.14591
Solyc01g067370	2.53752	4.51452	4.04779	1.68535	3.74551	2.83327	0.303561	0.26538	0.230374	0.837932	0.187189	0.998082
Solyc01g068270	12.9753	12.4288	11.9702	3.74442	4.29653	3.67799	6.47332	5.62009	6.02221	3.47249	2.56021	3.44127
Solyc01g073700	0.990506	0.916349	1.07064	0.0436339	0	0	0.110029	0.048095	0.0417509	0	0	0
Solyc01g073970	63.983	125.538	95.2539	52.0382	44.5057	49.2268	26.5346	52.8732	43.1849	12.9976	14.4449	12.5715
Solyc01g079360	14.2289	10.6479	14.0357	4.32919	2.85167	4.55435	7.03192	6.31942	5.14996	6.36998	6.36782	5.78457
Solyc01g079570	0.714373	1.56961	1.27622	0	0	0	0	0.121405	0.105391	0	0	0
Solyc01g079750	5.20897	5.59347	5.89103	2.98306	2.40958	3.0119	2.57974	2.68735	3.26601	2.06783	1.99219	2.23719
Solyc01g080080	22.4434	18.4909	20.0073	11.5955	10.9696	11.844	13.0394	12.522	13.569	14.5297	13.9696	14.4832
Solyc01g080600	10.2195	14.8119	14.7011	5.46232	6.64555	5.03968	5.20941	9.72588	7.9404	1.93239	1.74229	2.38696
Solyc01g080920	0.520117	0.831124	0.516764	0.0874831	0.317555	0.27717	0.036767	0.0482137	0.125562	0.0869908	0.181377	0.161182
Solyc01g086800	30.3258	56.466	51.8504	26.397	22.3434	24.538	11.1438	22.5721	14.3845	4.88481	7.60797	5.52503
Solyc01g086820	77.0662	96.4543	89.6814	40.6004	47.4463	47.1273	24.9827	48.6056	36.8966	14.2944	14.2978	16.0464
Solyc01g087780	1.73334	1.87919	1.68491	0.0501096	0.207878	0.0453601	0.252718	0.165698	0.383577	0.946724	0.727237	1.03095
Solyc01g088530	58.0076	69.4853	63.0919	39.3222	48.0409	41.8796	34.1524	35.1256	31.8535	24.3885	18.4052	22.437
Solyc01g088610	141.043	166.353	154.099	94.0896	84.7506	94.0181	89.0493	93.1665	94.9037	77.536	67.5752	77.2589
Solyc01g090180	3.96446	4.18241	3.68375	1.2225	1.66826	0.931899	1.13574	2.05669	1.23131	1.63149	1.80089	1.77819
Solyc01g090200	20.4941	20.8316	20.485	20.3075	16.7613	18.1094	13.3477	16.5271	14.5974	18.352	13.3319	16.4889
Solyc01g091260	279.609	285.578	282.762	80.6371	52.9176	70.2884	112.187	152.554	136.289	54.1237	68.2424	58.7443
Solyc01g091700	6.126	8.50105	7.30599	3.29484	4.44228	3.34046	1.49552	3.84961	2.58518	0.720787	0.614801	0.728464
Solyc01g094210	2.72655	1.90583	2.59783	1.51339	1.4533	1.5729	0.518254	1.29742	1.34081	1.17046	0.23242	0.791744
Solyc01g095240	0.6317	2.53243	1.12115	0.389588	0.0673414	0.411439	0	0	0.0621293	0.258264	0.336552	0.159509
Solyc01g095500	1.66308	1.2041	1.39815	0.133783	0.624369	0.242206	0.112451	0.442383	0.384029	0.332576	0.0693423	0.164324
Solyc01g096670	47.8235	54.5599	52.7896	22.696	33.4969	27.2614	10.1055	16.5318	14.1993	20.3193	20.4837	18.9341
Solyc01g096730	15.4928	20.8623	18.9583	11.227	12.1391	11.28	8.33251	11.4533	8.60921	10.7679	13.2066	11.1493
Solyc01g097020	249.973	241.649	252.259	141.529	165.13	153.28	175.493	156.773	171.427	168.098	173.496	168.751
Solyc01g097110	0.510635	0.850329	0.829961	0.346416	0.440927	0.498881	0.502947	0.48597	0.436933	0.133089	0.195877	0.145056
Solyc01g097120	101.918	107.628	101.011	87.3652	83.8075	82.8095	62.3359	69.6312	65.9414	82.6917	63.6587	77.594
Solyc01g099410	294.339	435.968	365.385	197.948	196.588	206.929	128.381	203.803	162.015	57.0284	65.4291	57.3986
Solyc01g099470	12.0812	14.3831	11.9049	5.67973	6.84063	5.63895	4.6971	5.35166	5.34697	5.92105	4.55832	5.23226
Solyc01g100530	6.23362	6.79824	7.421	1.76789	0.873099	1.46697	3.66193	3.96688	3.82623	2.47995	1.72358	2.30074
Solyc01g100660	161.371	103.293	131.298	62.8093	105.553	87.7001	61.3192	65.8968	66.0575	30.1221	29.5118	29.3949
Solyc01g102390	14.4822	16.3682	15.5061	10.996	15.5987	11.3839	7.59598	10.0305	9.00974	15.5842	11.7264	15.0587
Solyc01g103510	64.8217	68.1402	64.5163	44.4145	50.7559	47.6811	27.0671	49.6818	39.6394	38.0051	28.3719	33.914
Solyc01g105870	1.5078	0.736203	0.669012	0.852411	0.924233	0.841765	0.293111	0.0854147	0.0741477	0.616446	0.80331	0.928028
Solyc01g105880	11.0515	7.33771	8.21652	1.53007	0.649172	1.07027	1.78301	3.64133	2.16279	0.449523	0.72097	0.4912
Solyc01g105890	89.147	94.8662	92.2313	9.18245	7.08874	8.65585	25.5923	42.73	31.8086	12.7522	24.2982	15.8792
Solyc01g107430	1.39357	2.44955	1.75736	0.966887	0.802219	0.758545	0.216724	0.355247	0.185032	0.961446	0.467745	0.752157
Solyc01g108330	6.09362	4.84465	6.08344	2.55434	2.64915	2.07304	3.18356	1.55338	2.94979	4.20409	4.47409	4.38164
Solyc01g108360	0.698371	0.96913	1.39441	0.32303	1.34008	0.365516	0	0	0	0.521969	0.418581	0.793548
Solyc01g109120	5.20539	6.4841	6.03015	1.59252	0.825814	1.0297	0.924266	1.29561	0.834459	2.18682	4.71676	3.14369
Solyc01g109150	2.36828	0.756883	1.66521	0.478012	0.0413128	0.252411	0.0669654	0.0878139	0	0.336686	0.33035	0.342496
Solyc01g110060	9.1869	14.1241	10.8202	4.63942	6.34452	5.98362	3.58907	5.92833	5.61775	4.22546	4.12842	4.53866
Solyc01g111610	92.3449	72.2749	84.9319	37.8445	43.5019	37.9694	38.1291	41.4313	37.5192	27.9476	29.0469	29.223
Solyc01g111950	26.5507	27.3793	27.051	18.466	18.7447	18.0065	12.5551	12.4953	12.9278	9.39371	7.53875	8.36327
Solyc01g112080	66.2972	62.9375	66.1147	23.2786	31.451	28.199	31.0455	29.8369	31.5278	15.8264	20.1516	16.6543
Solyc01g113620	2.01847	2.41557	1.88374	0.873679	0.781739	1.07	1.39674	1.15183	1.13103	1.41387	1.11879	1.33615
Solyc02g031790	0.308962	0.461726	0.319685	0.0439721	0.182417	0.318435	0	0.0969357	0.0210373	0.174899	0.136749	0.229544
Solyc02g038690	30.0908	47.0969	36.9117	18.2077	22.8781	16.9574	7.94656	15.2449	9.38106	4.09109	7.07805	5.161
Solyc02g055450	11.2566	9.4778	11.0584	6.43528	9.22243	7.7318	5.80257	5.67458	6.15757	7.79522	7.76268	7.1858
Solyc02g062800	25.5488	20.4737	24.4998	14.1891	18.5419	16.037	13.7327	16.6676	14.8957	21.4259	21.1809	21.3622
Solyc02g063240	21.2323	23.2043	23.8327	13.5443	21.0425	16.901	14.7411	15.8807	15.2832	13.6558	12.2505	13.3223
Solyc02g065050	18.6565	26.2744	20.5297	8.07988	14.4223	10.7472	7.94656	8.17895	6.83711	5.30162	2.56405	4.28708
Solyc02g066970	11.355	7.44096	8.94951	1.5319	4.08538	2.77341	2.20738	2.89461	2.51278	0	0.226861	0.134401
Solyc02g067830	4.7947	4.40383	4.3209	3.3506	2.94544	3.32188	2.70906	2.53246	2.1984	1.7452	1.65398	1.80298
Solyc02g067910	40.148	43.7078	44.1509	28.6997	28.2085	25.9795	26.0155	28.5326	25.1278	28.2584	27.2233	25.9202
Solyc02g068110	63.9717	64.5374	67.6247	43.1154	33.8001	38.026	45.9411	46.3024	42.9333	36.8596	45.5565	34.8141
Solyc02g068140	6.84755	4.86593	6.11826	4.4067	3.39596	4.07213	2.34076	2.7322	2.54749	5.67517	3.07716	5.20597
Solyc02g068320	45.6426	53.9517	52.5797	23.8369	27.1195	23.3716	17.7687	23.6648	19.6477	19.5972	13.6962	17.3102
Solyc02g069110	40.2708	37.8102	38.3394	16.964	17.6511	17.514	24.6039	28.1698	25.9392	15.5179	23.9646	20.1557
Solyc02g071700	191.256	183.973	185.708	21.0499	21.1993	21.0104	95.1725	127.734	109.718	57.2586	92.8548	68.4488
Solyc02g071810	11.6425	13.7481	12.7122	4.53144	5.744	5.52871	1.69285	4.19848	2.53451	1.79585	0.975802	1.47887
Solyc02g072140	7.21179	10.1371	9.07092	2.99963	3.1646	3.46437	2.82564	4.04738	4.30527	1.67137	2.03728	1.96925
Solyc02g072530	58.5115	50.0353	53.0917	28.5693	28.4526	29.4793	30.9816	31.4902	30.4996	22.6924	27.1608	23.7578
Solyc02g076690	6.85522	5.04303	5.17297	2.67422	1.58484	2.35159	2.82583	3.28451	2.85125	1.44355	1.90094	1.59543
Solyc02g077480	279.731	330.041	299.606	185.285	193.235	187.869	133.99	162.014	149.722	85.688	93.1752	88.5752
Solyc02g078400	9.86573	8.43567	8.89103	3.87195	3.9081	4.06826	2.23751	3.58192	3.04327	2.71574	2.5803	2.71764
Solyc02g078660	2.01905	2.80184	2.21969	0.957853	1.01824	0.823713	0.664226	0.844627	0.756127	0.380985	0.347531	0.470608
Solyc02g078760	187.995	183.598	186.375	80.2102	91.1972	85.4109	82.5942	88.5135	84.762	63.1038	75.625	69.262
Solyc02g078850	20.824	34.6445	29.5701	9.55114	12.5919	12.8955	8.30035	13.561	10.8428	14.89	11.9148	14.4159
Solyc02g079330	0.63519	1.2928	0.676405	0.901004	0.528165	0.921988	0.0329277	0.215896	0.0374835	0.759595	0.60914	0.457112
Solyc02g079710	0.517181	1.85005	1.65222	0.542234	0.793919	0.837315	0.214482	0.281257	0.244157	1.12594	1.28952	1.29286
Solyc02g080330	17.2354	23.6497	19.0951	0.2472	0.256375	0.111885	1.48911	2.72473	1.57688	0.184356	0.213547	0.404843
Solyc02g080450	34.1384	44.4194	33.3292	19.1525	17.1163	14.9395	14.8998	25.8269	19.8857	14.2835	17.5309	14.3902
Solyc02g081190	9.15973	7.38055	8.74388	1.53072	1.41744	1.38563	2.52734	4.27831	3.3478	1.5221	1.87016	1.71229
Solyc02g081350	1.19438	2.36233	1.66198	0.609608	1.30398	0.724275	0.0960761	0.419959	0.182282	1.11764	0.394964	0.88917
Solyc02g081360	16.463	19.2896	16.713	5.49568	6.10944	5.78767	4.61939	9.85838	6.56455	10.8224	8.34075	11.1402
Solyc02g083580	74.4962	92.4653	79.0922	59.5624	67.7386	63.7953	49.4778	52.2017	51.2311	53.3472	33.1014	46.022
Solyc02g083790	4.99867	6.73112	5.50978	2.20936	1.97164	2.186	2.8504	2.77505	2.50732	1.71156	1.4381	1.73553
Solyc02g085040	38.6785	38.2487	36.9489	26.1921	21.2541	23.4616	25.1477	26.3333	25.1667	23.4838	18.2337	22.1768
Solyc02g085360	10.3338	7.89223	8.42886	1.017	1.18131	1.32567	0.649676	1.65904	1.08988	0.0606764	0.168681	0.07495
Solyc02g085910	40.7708	36.5538	42.3893	24.9073	23.148	27.2316	15.8242	17.2567	16.528	21.8723	20.5218	19.4288
Solyc02g085920	47.1854	53.2549	45.6425	39.1455	42.0538	40.7839	28.2476	43.2292	32.7212	35.657	35.6029	36.9687
Solyc02g087980	12.9715	20.1979	16.5778	7.42593	8.7433	7.32285	7.04094	9.68775	7.80915	2.09574	3.2168	2.66585
Solyc02g088480	19.5521	22.96	21.5424	11.2814	13.0297	12.7863	9.22789	14.7985	11.3075	11.7394	9.71339	10.6932
Solyc02g089010	40.1289	35.6396	39.9214	24.0063	22.8439	22.739	20.5945	21.414	17.9973	30.6387	20.6526	30.0946
Solyc02g090340	35.1933	33.4593	35.7071	3.26	3.29203	3.53345	9.87912	12.813	10.302	5.28902	7.47034	6.00634
Solyc02g090680	58.8609	49.1002	53.2224	33.1674	33.1796	33.7471	26.8361	39.0772	34.235	29.3775	17.1913	22.7353
Solyc02g090900	11.717	11.3685	11.1478	4.49436	3.29024	4.1641	5.51104	4.8373	4.09803	4.96855	4.38496	5.0008
Solyc02g091190	54.2474	54.8269	57.2278	33.2941	44.7153	43.1805	42.545	34.9732	37.7434	40.7261	38.3736	41.6238
Solyc02g091630	9.25041	11.3086	9.90618	9.47438	7.81856	9.31414	3.8534	5.05309	3.99663	8.81325	3.90748	6.75713
Solyc02g092910	27.3559	37.8752	33.266	27.8432	30.5506	30.3181	18.9942	23.9546	20.5742	22.8428	18.9434	24.3928
Solyc02g092950	4.87109	7.16681	6.3647	2.17167	2.59012	2.65388	1.73413	2.09449	2.1299	1.43064	2.25124	2.20064
Solyc02g093180	3.00574	2.98517	3.12149	0.204455	0.127226	0.222092	0.274968	0.27043	0.273885	0.569253	0.296724	0.426921
Solyc02g093990	6.90956	10.4121	8.14438	4.48099	6.90262	6.02476	3.7111	5.44757	3.97235	6.32326	4.78178	4.89689
Solyc02g094190	10.0823	9.89857	10.725	6.47187	3.71797	5.14051	4.34661	4.58086	4.58372	1.2934	1.34837	1.26644
Solyc03g005220	25.6474	28.2125	27.4112	26.1229	24.3229	26.4362	16.5473	16.0762	17.7885	19.95	18.2071	18.8608
Solyc03g005470	275.305	234.955	254.524	174.196	194.972	187.176	195.389	147.226	171.538	159.544	177.698	163.003
Solyc03g006980	6.1317	4.83569	5.40844	2.13878	1.83239	1.72562	2.30581	3.74116	2.49136	2.24232	3.66309	2.45571
Solyc03g007290	9.59606	9.27345	10.0714	4.80616	5.27776	5.22075	2.18626	4.61198	3.08387	5.25703	3.10658	4.44488
Solyc03g007690	2.64887	3.08296	3.05301	1.46237	1.10674	1.64576	1.12953	1.17624	0.907628	0.550214	0.655544	0.679647
Solyc03g007770	21.5938	16.6215	19.1514	13.8611	8.78148	9.48149	7.93426	8.84897	8.79197	9.8696	11.4432	10.092
Solyc03g019890	13.8396	18.4603	15.8024	12.4072	11.5641	11.6948	9.88103	10.0836	11.315	6.1687	5.59838	5.89
Solyc03g025640	0.248046	1.28506	0.917542	0.458932	0.666353	0.166174	0	0	0.0439127	0.18254	0.523321	0.140925
Solyc03g031890	0.813655	2.48404	1.16287	0.602166	1.17097	0.613228	0	0.165933	0.0720225	0.112271	0	0.138681
Solyc03g044010	26.803	27.0993	26.0861	15.3699	23.4385	18.6639	17.0155	16.8823	17.6787	18.6649	17.8206	17.8262
Solyc03g044910	61.1218	67.0507	63.6161	23.1426	40.7686	30.978	33.0417	38.5345	33.9226	21.8291	33.5187	28.1738
Solyc03g059190	0.418832	0.83953	0.469482	0	0	0	0	0	0	0	0	0
Solyc03g078650	4.34432	5.11954	4.65229	1.81808	1.63746	1.34259	1.36732	2.37311	0.91559	1.18937	1.23993	0.763964
Solyc03g083020	16.7505	13.6181	17.6382	9.86097	14.123	12.4685	8.68333	9.48895	9.73496	12.9961	11.1958	10.5741
Solyc03g083400	39.4016	37.383	36.8726	9.57817	8.9679	8.06823	11.1259	13.1235	11.647	3.43932	4.34398	3.59479
Solyc03g083520	90.906	104.383	98.303	62.0832	75.2469	73.663	61.8862	71.2477	66.8985	58.3724	80.1694	66.281
Solyc03g083620	576.522	723.223	666.019	419.425	407.064	414.394	227.324	342.299	280.093	352.819	325.742	348.962
Solyc03g083720	21.4123	27.0126	26.286	5.73993	12.2561	11.92	4.25709	9.42815	6.13837	6.99465	7.23361	6.56645
Solyc03g083910	76.5796	103.139	87.7277	38.3979	39.0234	38.0529	40.0007	67.8539	55.3621	25.7919	18.032	23.4303
Solyc03g093250	9.06823	14.809	11.8332	6.49234	6.61982	6.7024	5.15055	8.68382	7.29406	1.97664	3.66758	2.12802
Solyc03g093260	15.3543	19.0297	19.0117	9.76537	10.6883	9.88799	6.91053	10.3383	9.27008	3.18563	4.96154	3.46092
Solyc03g093410	0.353209	0.571839	0.705238	0.490127	0.381239	0.665508	0	0.0900396	0	0.142149	0.127021	0.12542
Solyc03g093610	110.186	93.2795	103.77	70.4187	56.0857	64.6248	30.9033	23.5857	28.0129	66.2989	67.5541	65.3488
Solyc03g094020	1.38944	1.88878	1.76408	0.419712	0.136028	0.261202	0.330739	0.433709	0.376499	0.769489	0.62544	0.547748
Solyc03g095310	7.41482	9.72096	8.26707	2.82446	1.94018	2.22471	0.277493	1.37468	1.26354	0.291799	0.0380253	0.225276
Solyc03g095460	2.56915	1.71658	2.27987	0.660196	0.6847	0.956194	0.221971	0.291078	0.126341	0.196944	0	0.324365
Solyc03g095600	40.4329	44.1405	39.8001	29.8548	33.2762	30.6362	22.2461	30.023	27.3351	17.4666	19.165	18.098
Solyc03g098030	13.6789	12.1937	14.0606	5.89168	8.18256	6.0289	6.63171	4.96936	5.49036	0.891514	0.637308	1.06977
Solyc03g098050	251.183	224.863	238.047	206.164	169.654	190.286	161.954	181.582	167.493	184.456	155.494	178.444
Solyc03g098410	118.001	125.992	118.68	92.3368	81.2228	82.3158	90.9141	84.7777	79.9193	107.253	90.3213	100.131
Solyc03g098450	5.68814	6.6443	6.81075	2.17924	3.03188	3.22366	2.45724	2.81215	1.88176	2.51052	1.37749	2.21973
Solyc03g098720	1.75667	3.07924	2.17638	0.427654	0.354822	0.232272	0.359465	0.754204	0.245519	0.680396	1.59596	0.525283
Solyc03g111270	41.2772	55.9139	49.804	37.0774	36.3088	34.9004	28.3717	37.6118	31.7318	26.3296	28.023	27.7605
Solyc03g112960	24.9008	28.8599	26.1481	23.3781	23.6241	24.3405	12.5965	16.1406	14.3393	18.9889	18.3757	18.7752
Solyc03g113090	2.2718	3.70303	3.27412	1.35105	1.55688	1.35888	0.925323	1.21341	1.10123	1.09466	3.00859	1.75167
Solyc03g115560	21.905	28.9952	25.272	0.355513	0.532578	0.786663	4.31638	7.66305	5.97189	0.392791	0.286641	0.242596
Solyc03g117100	13.2279	15.1746	14.4251	7.62194	8.84762	8.67188	8.28747	10.251	8.56428	6.25793	4.05933	5.41103
Solyc03g117550	1.34851	1.95562	1.77713	0.0337162	0.244773	0.244164	0.538462	0.817592	0.322611	0.184395	0.139806	0.207066
Solyc03g117560	15.2962	26.7722	25.0239	14.0739	17.5314	12.3245	15.4945	17.2833	13.6129	5.28605	8.16698	6.67047
Solyc03g118770	19.8819	20.9525	21.7049	2.23911	1.93518	1.93036	2.95756	5.34741	3.1117	0.715663	0.994775	0.851274
Solyc03g119310	21.1347	23.8523	24.6982	6.49017	6.47864	5.58127	10.8424	16.9901	12.653	9.7208	12.5308	10.8117
Solyc03g119320	36.1395	28.9894	30.8414	11.3125	16.6558	12.8918	14.9423	17.3676	15.6566	8.58727	10.5752	8.31219
Solyc03g119490	3.6201	3.5223	4.14534	2.48283	3.29359	2.77018	1.79574	1.33652	1.38121	2.32532	2.87308	2.4468
Solyc03g119840	5.68095	4.82485	4.69767	1.63693	2.76991	1.71575	1.66559	1.89926	1.40142	1.15654	0.714487	1.4286
Solyc03g119940	0.540397	0.833231	0.757185	0.0277732	0.0288041	0.0251408	0.0700343	0.0306128	0.0797241	0.0552339	0.518234	0.170568
Solyc03g120380	99.7184	102.672	100.008	15.411	28.2141	19.7138	14.5957	37.4822	27.3458	3.74114	2.40009	4.04355
Solyc03g120390	600.959	524.119	559.802	327.912	280.313	306.711	211.95	310.367	255.076	141.488	70.8565	120.604
Solyc03g120880	35.0383	42.1625	40.7461	23.6605	30.7229	27.1963	26.5707	27.8491	28.2719	21.4369	19.7725	18.7564
Solyc03g121270	60.8727	59.8505	60.8504	32.1847	32.3988	31.776	44.0862	41.3199	43.3423	37.1332	37.5397	38.8758
Solyc03g121330	304.415	403.546	350.13	336.274	319.227	322.244	220.908	287.572	246.932	273.676	249.172	274.222
Solyc03g121900	3.10405	3.53435	5.01841	0.883552	1.83269	1.99952	0.185667	0	0	0.43929	0.915923	1.08526
Solyc03g123860	38.4652	51.4978	45.5116	33.3397	36.4643	33.4924	23.1803	26.3412	23.7178	34.2478	23.3901	29.6515
Solyc04g007020	39.5237	38.0456	38.3222	25.1041	28.7784	28.7889	29.0142	25.6887	28.2042	19.809	16.1187	18.7956
Solyc04g007070	122.312	167.764	146.891	68.5288	88.6225	78.3295	40.5735	76.4611	57.9004	68.7279	31.2026	54.7641
Solyc04g007080	6.2283	6.52636	6.35816	3.99796	3.65855	4.63023	4.34887	3.11062	3.31913	6.46013	3.65686	5.30784
Solyc04g008330	25.6628	23.0556	23.7801	1.52995	1.20373	1.5282	7.93769	11.2812	11.2066	0.839357	3.22669	2.13842
Solyc04g008910	0.67921	0.580024	0.614935	0.265834	0.200509	0.196885	0.0406266	0.266375	0.18499	0.33643	0.175365	0.445255
Solyc04g009790	11.5632	10.9575	11.4595	3.34283	2.40757	2.52166	3.40299	4.2987	3.74943	3.93342	3.88884	3.74098
Solyc04g009890	16.3512	17.1125	18.214	2.3635	7.15758	4.45013	1.35092	1.45888	1.17598	3.43129	10.8784	5.69
Solyc04g011390	416.887	662.035	561.341	336.345	382.533	349.312	179.944	377.496	274.425	107.793	138.525	123.799
Solyc04g012020	6.17285	3.64851	5.67002	3.01386	4.55149	4.1641	1.91109	4.07965	2.68143	1.3933	1.3703	1.46127
Solyc04g014600	62.2424	44.7415	54.1618	16.636	14.3221	15.4248	16.7665	25.28	22.8726	25.4159	35.8305	28.6173
Solyc04g014850	1.63593	2.2982	2.03752	0.504463	0.63945	0.558127	0.518254	0.988514	0.482693	0.167208	0.92968	0.447508
Solyc04g049090	1.02032	1.96337	1.40676	0.377556	0.587354	0.273417	0.285619	0.166463	0	0.0187716	0.0391389	0.0695622
Solyc04g050790	5.90383	6.80333	6.09534	1.43726	2.18623	1.38777	2.01349	2.74597	1.74197	0.762227	2.68186	1.47115
Solyc04g063210	11.4351	7.60545	8.93796	5.03197	4.21057	4.1927	5.23896	5.60947	5.36196	4.00861	3.91225	4.31948
Solyc04g070960	4.48057	6.08539	4.16753	2.29295	2.83537	2.39495	1.48257	1.4581	1.43454	1.27156	1.2799	1.08323
Solyc04g071120	4.01463	5.28147	5.63548	3.33911	3.8871	4.34888	1.86158	3.22983	2.9668	2.27002	0.812381	2.57384
Solyc04g074580	526.64	521.2	507.809	367.292	314.007	335.29	308.437	320.414	323.544	359.564	365.368	357.691
Solyc04g074700	118.649	128.252	120.307	128.666	104.059	112.204	26.7184	46.7541	32.8703	74.5677	72.9057	73.8416
Solyc04g074770	73.7064	71.426	72.7337	36.8447	33.1755	35.5799	23.8397	36.6862	31.5991	34.9633	40.544	35.9105
Solyc04g074810	24.9762	16.287	18.2901	0.794454	0.892603	0.659225	3.1163	4.52434	3.67416	0.724152	0.960822	1.01648
Solyc04g077490	3.87691	4.34843	3.63428	0.793477	0.757093	0.890654	0.0533565	0.804634	0.455541	0.0789011	0.0658038	0.0974618
Solyc04g077510	20.1682	24.8668	22.3597	11.469	8.33643	9.22838	8.45925	8.89592	8.19145	3.57404	2.40493	3.33116
Solyc04g077540	0.823543	1.52377	1.50407	0.446605	0.326951	0.0713426	0.397475	0.521222	0.402194	0.182861	0.490201	0.419487
Solyc04g077850	21.6652	16.9702	21.3816	9.12685	11.0828	9.71487	12.2205	11.7282	11.2344	9.80517	9.60387	9.71756
Solyc04g078380	356.848	389.762	373.423	241.757	276.364	282.748	286.57	246.212	271.824	190.935	268.87	220.671
Solyc04g078460	16.846	18.7478	19.4407	9.20098	6.67974	7.75628	4.54366	6.02163	6.10772	2.83053	2.86142	3.39044
Solyc04g078620	61.1275	70.7984	63.3409	27.6168	37.5072	32.2411	39.4258	45.4189	41.9445	41.628	42.9429	39.7096
Solyc04g078790	6.78967	4.92147	4.53115	0.323767	0.537255	0.58616	0.108857	0.356869	0.123918	0	0	0
Solyc04g078800	1.98618	1.64902	0.941928	1.17782	0.830648	1.19413	0.0396008	0	0	0.445055	1.46517	0.636552
Solyc04g078940	1.91445	3.66875	2.73036	0.822271	0.787191	0.543937	0.717743	1.18521	1.02887	0.676128	1.67201	0.971141
Solyc04g079360	79.4738	54.6524	67.3229	42.3188	14.7267	30.697	11.4644	8.6495	8.93876	7.6637	16.6568	11.6467
Solyc04g079900	18.4863	23.4297	21.5621	15.0842	15.7392	13.9243	12.5249	13.569	14.192	4.51348	4.15875	4.66011
Solyc04g080160	13.1665	19.799	18.6006	15.4869	12.8928	13.1097	11.7158	11.7185	11.8949	12.0493	11.3248	11.362
Solyc04g080440	25.3057	28.5386	29.0608	24.1522	19.0314	21.6188	15.7079	19.6316	19.495	14.0878	12.5885	14.0872
Solyc04g080570	48.7054	46.9636	52.3701	39.0168	39.1669	39.4565	36.9579	34.7286	34.3652	32.8722	31.0258	33.1858
Solyc04g080630	38.8192	49.3373	48.2752	45.3196	27.844	34.6887	21.1201	29.9718	26.1281	30.7466	28.3069	28.8192
Solyc04g080670	19.6873	15.2409	16.06	13.9973	10.4812	13.8447	11.402	8.33965	9.92856	7.52351	9.69207	8.96144
Solyc04g080880	34.8661	33.8984	33.9032	21.6523	23.6949	23.0695	24.1618	21.6166	23.6232	22.31	17.3631	21.0775
Solyc04g081160	22.7867	17.727	20.3541	12.6958	13.0428	11.3841	8.96002	11.7496	11.9187	9.28965	5.95969	9.4889
Solyc04g081470	60.9703	48.9453	53.2218	37.5093	47.723	40.8332	34.5172	41.4979	35.8239	31.7173	33.6075	32.6273
Solyc04g081920	7.08813	6.33888	7.42886	6.16376	5.2591	5.34212	3.38047	4.86658	4.97754	5.12929	4.7582	5.26202
Solyc04g082840	1.84002	4.16761	2.66707	0.46957	0.608748	0.478196	0.641382	0.582276	0.842448	0.933855	2.37302	1.47797
Solyc05g005320	8.14367	6.94307	6.71213	0.886313	0.306403	0.267436	0.620825	1.30257	0.989409	0.293775	0	0.362883
Solyc05g006340	47.6487	60.6643	56.463	33.1646	32.0444	30.8572	34.1928	42.1081	38.4014	20.6425	18.4954	22.0437
Solyc05g006420	72.2232	78.1226	80.9247	32.8952	47.7961	44.7391	38.692	60.6483	50.2786	50.5909	40.3512	49.2661
Solyc05g006550	15.4129	20.9866	17.2858	8.87057	10.0642	8.78428	6.48035	9.7775	7.9466	5.9051	3.88806	5.48438
Solyc05g007230	0.997786	2.61855	2.12277	0.24489	0.175832	0.289888	0.031668	0.394509	0.180248	0.11239	0.0976393	0.0925525
Solyc05g007950	6.92798	12.3318	10.4691	5.19213	9.76003	8.66565	0.545531	1.87785	0.931513	3.34783	1.09329	2.39154
Solyc05g007980	0.251771	0.499118	0.423327	0.0998194	0.207049	0.180717	0	0.036675	0.0636745	0.115801	0	0.081738
Solyc05g008020	1.20317	2.1025	1.31121	0.494686	0.256524	0.410483	0.554411	0.590702	0.512783	0.122976	0.0427342	0.10127
Solyc05g008140	135.587	124.869	128.615	82.5335	89.1266	81.0009	85.0481	105.04	96.5437	89.7894	106.947	94.9737
Solyc05g009170	56.2552	60.3661	58.6886	40.9452	30.0361	33.4483	26.1155	23.8499	20.9163	28.2465	18.1744	25.4188
Solyc05g009430	1.93852	3.10395	2.56994	0.344869	0.500737	0.499491	0.0579759	0.228077	0.329986	0.514392	0.143002	0.550678
Solyc05g009460	22.29	31.8362	23.6705	25.8659	21.0105	23.4143	15.66	14.3549	16.4421	25.4505	18.9382	20.9954
Solyc05g009500	9.86845	9.99568	10.3951	0.144336	0.11227	0.359303	1.0009	3.22163	2.52046	0.0717619	0.261842	0.155125
Solyc05g009640	1.48348	1.44866	1.73216	0.076242	0.395359	0.138031	0.192256	0.252111	0.145904	0.0758129	0	0.0468236
Solyc05g009790	219.874	230.749	226.938	142.407	180.561	155.275	78.3619	92.5617	85.8344	168.965	176.889	170.848
Solyc05g009890	6.4716	7.23657	7.61694	3.07151	3.56346	2.68614	3.45693	2.52481	3.4869	1.3977	1.45711	1.72649
Solyc05g011980	110.014	101.778	107.199	67.7537	80.1477	74.5578	47.4988	61.9709	54.4817	57.2238	55.0158	55.73
Solyc05g012110	22.4969	21.3571	20.1226	10.8899	13.1136	11.5554	6.15316	14.1371	8.62537	3.21849	2.75949	2.86095
Solyc05g012210	17.9282	22.0874	19.6272	11.2063	17.1586	13.8698	13.1529	12.4418	12.7502	13.1692	10.8565	11.9126
Solyc05g012430	0.487158	0.650991	0.864613	0.200297	0.623193	0.362625	0.0420898	0.220775	0.0958265	0.771782	0.467179	0.707314
Solyc05g013530	9.25601	9.53953	10.2388	1.87778	2.33697	2.44772	2.9042	3.31163	3.59349	3.13692	1.09008	1.70678
Solyc05g014590	2.89728	3.89872	3.91195	0.32488	0.252704	0.220565	0.546156	0.179048	0.077715	0.524959	0.505174	0.59857
Solyc05g014720	8.27431	11.4823	11.075	5.13659	5.84952	4.19388	4.2329	5.88378	7.22782	4.70708	4.38511	4.76284
Solyc05g032760	12.9488	13.7944	13.1952	6.41292	5.898	7.55757	6.40743	9.20248	7.64127	8.90349	5.14269	8.69433
Solyc05g041200	14.2052	11.0538	12.7608	9.53861	12.9071	10.858	7.50152	9.92723	8.03017	10.6858	10.949	11.691
Solyc05g050850	102.461	140.53	124.345	88.4224	98.6046	98.5172	76.4848	78.2607	76.395	75.5559	97.5262	84.7823
Solyc05g050920	14.9998	12.9517	13.451	8.70668	10.2714	9.01441	6.49508	8.39725	6.97717	9.44229	6.48721	9.19043
Solyc05g051030	42.2002	39.7305	39.2385	31.7279	33.0486	34.9643	25.6253	30.1062	23.891	34.0871	25.0253	33.2949
Solyc05g051290	6.91015	9.71968	9.84034	4.37041	2.97665	3.3657	3.28975	2.51647	2.74626	1.2324	2.0286	1.52231
Solyc05g051310	16.0389	17.727	20.6435	8.40356	7.76221	7.13162	6.62214	10.1311	7.78963	4.76569	2.58621	4.67716
Solyc05g051460	30.5583	37.8871	37.43	24.9674	25.5336	26.7436	16.8962	23.3697	18.0144	27.5054	22.0989	26.2201
Solyc05g051660	173.937	235.335	204.747	73.2466	65.3407	72.663	117.907	132.274	119.307	66.1039	97.5487	79.7668
Solyc05g052050	317.566	338.749	332.053	263.606	271.304	275.857	100.093	125.601	111.824	274.173	224.47	244.598
Solyc05g053860	1.21122	1.0309	1.22193	0.0448199	0.185934	0.202859	0.188367	0.345816	0.171543	0.0222838	0.092924	0.137629
Solyc05g054860	9.06163	8.32499	8.99359	5.18108	6.36956	5.63854	6.3367	4.29913	4.45617	6.23729	4.52604	5.3628
Solyc05g055440	497.51	479.108	491.691	394.13	345.325	370.796	359.609	353.631	353.284	294.331	359.237	312.472
Solyc05g055990	41.5393	39.4332	38.7661	27.1002	23.6448	25.3753	16.8131	19.8349	19.6195	10.0876	13.9722	12.1524
Solyc05g056390	272.101	323.025	292.605	217.494	210.966	202.608	181.295	205.422	193.896	197.199	184.895	189.968
Solyc06g005430	199.477	341.813	262.289	138.401	150.373	128.369	113.659	154.054	135.038	75.7036	62.6659	67.2729
Solyc06g005520	13.391	15.4762	14.5371	8.37022	10.4171	8.25038	8.22382	8.28289	8.11579	5.93716	5.05188	5.43753
Solyc06g005560	16.5486	24.979	22.6992	0.991679	2.24981	1.34653	4.63665	4.91881	4.74442	2.28035	6.10382	3.34969
Solyc06g005810	31.8016	32.4035	33.1423	30.5041	31.1442	29.0242	18.404	18.6794	16.41	26.5914	25.2973	27.3099
Solyc06g007120	68.5782	84.4405	76.6749	30.6011	26.3184	28.4057	40.3693	42.7435	39.3409	30.3966	23.4805	28.0408
Solyc06g007510	413.104	359.558	377.3	260.858	293.468	279.713	297.263	264.362	275.904	374.297	351.08	361.409
Solyc06g007610	5.23614	7.09915	5.00919	0.918676	0.60631	0.680402	1.54439	2.0252	1.91789	0.581322	0.0865758	0.461618
Solyc06g008270	1.5111	1.06142	0.988072	0.207098	0.241632	0.187469	0.0652785	0.114136	0.0247701	0.308898	0.42937	0.381564
Solyc06g008590	38.7992	36.9955	37.6213	9.76229	6.24225	7.97324	7.83551	20.6308	13.9764	7.44474	9.20688	8.79033
Solyc06g009020	512.432	611.79	562.062	326.072	446.148	382.317	254.964	303.426	270.897	360.52	279.657	329.683
Solyc06g011400	25.4296	30.2238	26.4884	27.4525	21.182	23.6903	11.4681	16.679	14.0042	20.1857	16.3721	17.9262
Solyc06g034110	38.6577	39.1335	37.0619	28.2657	30.0994	28.9484	26.8225	24.7881	28.6911	27.0467	29.4439	28.3408
Solyc06g034370	81.0147	153.45	128.984	45.678	84.0783	64.8497	8.85239	23.3518	16.7562	50.0483	46.209	48.6601
Solyc06g035490	33.8381	48.5764	42.9781	17.5407	9.44573	12.3972	15.1975	20.3008	16.461	12.4778	9.02176	11.2283
Solyc06g035920	59.3116	69.886	64.0793	62.6511	40.3555	49.7395	37.2	46.962	39.9399	39.3958	43.1075	37.801
Solyc06g036050	401.026	490.006	450.521	392.153	350.245	391.494	292.56	362.388	333.038	426.076	354.715	394.008
Solyc06g048410	116.533	108.161	108.74	49.4572	49.0977	48.8569	56.1004	79.2431	68.1827	49.3893	52.5125	49.4821
Solyc06g050250	0.928242	1.88107	1.52358	0.572475	0.890584	1.03643	0	0.135215	0.0782528	0.833549	0.720616	0.778503
Solyc06g050370	57.7264	59.2816	56.3093	36.0274	60.6844	47.4156	27.5982	33.5149	31.1721	49.3542	55.2265	49.8228
Solyc06g050840	12.8643	13.9819	13.9159	2.74632	5.26496	4.2187	9.6534	3.57749	4.85746	1.19993	0.431355	1.02221
Solyc06g053610	46.3281	37.6116	40.1668	23.7322	34.4099	30.5616	12.0081	21.2739	17.0729	21.3663	35.2403	27.7176
Solyc06g053770	4.24922	6.08207	4.31374	3.56009	3.38454	4.09546	1.43387	2.12554	2.12903	3.28192	3.92118	3.27961
Solyc06g063340	4.71425	5.43938	5.83357	4.50813	2.79511	3.28242	2.34772	3.61876	3.04764	2.11957	1.21912	1.89592
Solyc06g065320	51.6686	60.6472	55.6049	41.834	48.1017	42.7771	37.0918	39.5829	36.9158	36.9742	37.1838	37.7825
Solyc06g065860	7.12989	13.6044	11.2389	9.48149	9.97592	9.70232	1.15502	2.42339	0.92038	4.30415	2.27916	4.8947
Solyc06g066020	3.20026	4.95912	4.30473	0.0740136	0.0767607	0.267994	0	0.897389	0.0708196	0.0735971	0.306901	0.0454551
Solyc06g068530	1.02195	5.04235	3.72299	1.26053	2.28781	1.99685	0	0	0	1.41012	2.94011	2.32245
Solyc06g068620	22.5563	17.727	17.1239	14.8649	19.4699	18.194	9.50303	11.1539	9.21519	14.0526	18.3034	14.7868
Solyc06g068880	20.6134	29.7184	25.5986	13.3582	14.9583	13.7132	6.91595	9.2825	8.42855	11.1655	6.17123	10.4629
Solyc06g069790	133.247	228.269	186.37	17.7263	40.5866	28.8831	32.0919	44.4879	39.2719	7.0506	5.65407	7.11809
Solyc06g071150	1.15336	1.00235	0.822718	0.549652	0.53652	0.70243	0.217416	0.285105	0.0618743	0.707311	0.56979	0.536133
Solyc06g071320	3.35454	3.94978	2.82016	0.564231	0.390115	1.0215	1.65993	0.829224	0.449902	0.70132	0.779871	0.750792
Solyc06g071990	130.692	114.665	118.96	92.0554	117.533	97.6483	54.0468	83.0975	69.1789	93.4356	109.626	100.379
Solyc06g073190	608.495	643.615	632.484	405.456	497.923	461.126	467.644	401.218	432.74	398.439	355.222	383.795
Solyc06g073790	140.828	175.377	161.56	142.585	154.748	145.428	96.1255	127.38	107.449	118.123	109.541	120.016
Solyc06g074390	43.6024	61.4562	50.852	18.3096	31.4162	26.7764	9.27395	13.2074	10.0273	20.1727	18.0785	18.5064
Solyc06g074420	15.14	20.0857	17.7222	12.4497	7.26289	8.6724	3.18844	2.19776	2.93158	12.5973	11.0406	11.9169
Solyc06g074780	273.762	346.661	327.701	198.107	192.183	192.405	177.418	266.123	226.936	118.979	117.23	128.017
Solyc06g074790	316.947	366.771	346.214	203.79	188.556	196.444	129.757	217.521	168.743	52.5097	63.3941	58.7718
Solyc06g075680	11.7208	10.5996	10.6287	2.19294	0.252704	0.992545	2.3553	1.07429	1.74859	9.1464	2.77846	5.53677
Solyc06g075850	179.824	222.269	195.581	122.039	124.918	121.58	105.445	118.735	113.075	77.9634	68.5555	69.3665
Solyc06g075930	185.474	290.905	243.082	142.719	119.497	139.478	89.0168	154.806	124.165	64.9695	57.9542	65.4585
Solyc06g075960	1148.22	1472.7	1299.67	712.232	718.633	694.716	704.684	734.952	691.499	348.801	389.188	374.188
Solyc06g082460	25.1858	30.2836	27.4587	8.59455	9.88847	7.53682	8.80443	13.6918	13.235	2.0364	1.94894	2.35049
Solyc06g082570	164.739	205.184	187.843	79.207	96.9947	87.5732	90.0041	134.366	117.047	115.825	82.2846	100.359
Solyc06g083140	29.4936	26.6012	27.6711	7.86884	12.951	10.5297	2.80382	5.18515	4.17383	7.05911	1.86195	4.88513
Solyc06g083440	118.827	177.038	145.719	48.9384	69.5956	59.4022	59.9109	82.0366	64.4751	43.5478	52.5569	41.6106
Solyc06g083490	1.2565	2.61546	2.17869	0	0	0	0	0.480457	0.208541	0	0	0
Solyc06g083900	210.159	232.124	220.408	40.0694	37.2516	36.7317	66.2926	67.323	61.4416	57.3651	101.516	72.4205
Solyc06g084070	34.7162	54.328	43.7789	30.7603	32.4427	36.4342	25.6803	27.1242	22.0497	16.9007	18.1595	18.8272
Solyc06g084090	23.1934	27.1481	27.3261	15.3038	16.2706	15.5936	12.6697	14.1559	13.8339	7.11178	6.77629	6.23434
Solyc06g084410	32.5219	41.7154	37.8342	25.2071	33.4795	27.9703	19.8892	28.7701	23.6524	31.1698	20.3987	25.1188
Solyc07g005180	221.951	269.56	251.674	187.246	186.94	186.719	171.001	186.548	182.625	174.858	186.039	177.37
Solyc07g007270	151.973	122.847	130.944	56.8217	63.0677	54.3837	37.7028	55.4528	38.9467	34.4435	26.1606	31.0471
Solyc07g008560	0.981297	0.616027	0.471414	0.453896	0.100873	0.205438	0.109006	0.178679	0.15511	0.580297	0.537744	0.537604
Solyc07g008660	17.514	17.7896	18.1394	13.9472	11.6065	11.2644	11.0915	11.1386	12.2265	9.67486	11.8609	10.9762
Solyc07g018240	4.56894	4.83071	5.17373	0	0.0894608	0	1.81263	1.61633	2.4761	0	0	0
Solyc07g041980	9.94192	9.59066	10.6442	4.87374	7.01127	5.47917	5.61634	4.07235	4.28733	3.98648	2.2002	3.52423
Solyc07g043000	622.689	518.658	593.543	42.3143	79.7044	61.4929	241.185	217.572	249.167	4.94679	5.45344	5.33789
Solyc07g043050	22.0137	24.7261	22.2893	12.6351	14.3887	12.8279	8.78787	9.39382	9.15033	6.20808	2.56823	5.08188
Solyc07g043580	29.2166	27.6923	28.1777	17.8238	19.173	19.4178	17.965	21.4516	17.6144	17.2193	14.9593	15.7369
Solyc07g045010	1.41303	2.85216	2.62785	1.02991	0.780558	0.753003	0.332957	0.654925	0.795949	0.315111	1.14977	0.924439
Solyc07g045220	9.04084	9.71151	9.0363	6.41212	7.85485	6.56146	5.11632	6.35069	5.55744	5.7985	5.63554	5.7072
Solyc07g049660	17.9752	17.4277	17.7714	3.94656	12.1412	7.82738	0.969093	2.00396	2.16392	11.3321	6.94117	9.69503
Solyc07g052220	15.1133	52.5984	35.8484	7.9893	11.9109	12.0534	2.79809	10.0904	6.5297	12.744	7.4193	12.6753
Solyc07g052320	17.9854	24.034	22.7155	18.9106	22.0091	19.2449	10.6508	12.5658	11.8665	12.9829	8.58398	11.6611
Solyc07g052390	29.7727	33.9619	33.0791	18.1407	11.0526	14.3633	16.4824	16.4453	15.8169	19.9108	16.4731	19.2277
Solyc07g052410	0.775772	2.22485	1.76091	0	0	0	0	0.0791036	0.0686692	0	0	0
Solyc07g052980	229.53	184.991	203.447	104.309	91.0549	99.7856	143.409	154.572	142.686	96.5463	115.775	103.852
Solyc07g053240	53.023	48.8938	51.6796	20.5776	16.1301	16.3169	31.0399	27.9562	29.5344	11.9757	21.9103	15.9195
Solyc07g054730	632.398	622.577	633.514	281.915	397.503	327.981	396.304	353.709	355.546	229.326	170.244	199.324
Solyc07g055740	27.944	32.3652	29.9605	4.43157	7.52081	5.16637	2.59618	3.25643	2.69839	2.37023	1.04407	1.89689
Solyc07g055950	12.7744	12.881	14.376	0.687792	0.389083	0.283001	2.68039	2.20542	3.29055	1.24349	1.10189	1.88161
Solyc07g056460	6.24877	9.36659	7.11527	2.85376	2.50435	3.17942	3.19831	4.75863	4.55102	4.72951	6.82689	5.39269
Solyc07g056600	75.0204	78.6434	83.7674	67.0375	55.7097	58.5441	36.482	35.2879	34.3338	50.4225	39.4243	49.0882
Solyc07g056610	1.57627	4.55707	4.30681	1.57972	3.40273	1.75999	0.153211	0.535763	0.116273	2.02395	2.51938	1.64183
Solyc07g061720	15.6791	19.8219	19.1681	3.52503	2.99661	3.66171	0.77717	2.29304	1.54822	1.12051	0.179714	1.0292
Solyc07g061750	3.01819	5.29054	4.70753	0	0	0	0.185283	0.485934	0.492141	0	0.0761688	0
Solyc07g061760	3.03926	4.04184	2.87449	0	0	0	0.295411	0	0.0840709	0	0	0.0539603
Solyc07g062040	19.0083	19.7282	19.0159	10.4624	6.7327	8.84321	2.75481	5.14082	4.46271	6.89392	6.0109	6.07708
Solyc07g062070	4.38308	4.85525	5.43031	2.13409	3.31994	3.1392	1.97319	2.64631	2.50144	1.29977	1.43798	1.4417
Solyc07g063080	0.558818	0.843495	0.815964	0.353709	0.0846548	0.270925	0.13722	0.209931	0.260342	0.108221	0.5359	0.367617
Solyc07g063610	10.3217	10.6835	10.4817	8.03591	4.8044	8.38678	4.05275	6.77338	3.88979	6.39255	4.21416	5.86419
Solyc07g064500	60.5858	74.2903	67.7662	54.1149	57.6268	58.3529	42.2711	51.1266	46.0392	65.9017	43.1584	58.358
Solyc07g065150	4.5552	4.21417	4.82857	0.732869	1.52014	0.995109	0.46201	0.807797	0.350621	1.00202	0.949649	1.12522
Solyc07g065460	12.8855	14.5927	15.8756	6.16566	6.18135	6.51148	8.11932	4.30416	6.09623	2.14584	2.76967	2.39818
Solyc07g066040	0.6813	1.99593	1.52738	0.315134	0.435773	0.380353	0.264885	0	0.201023	0.47004	1.30672	0.838663
Solyc08g005650	86.8847	74.6144	78.5553	33.693	21.7427	27.5851	17.9993	41.8419	28.0121	29.818	30.4645	29.4751
Solyc08g005870	3.8683	1.33161	2.49578	2.16377	1.03573	1.35601	0.279809	0.458653	0.398152	1.65507	1.55288	1.43109
Solyc08g005900	19.8443	25.1518	18.9279	19.1438	18.3405	20.0736	12.1747	16.5838	13.5368	17.5009	16.8771	16.5495
Solyc08g007120	5.40496	7.16912	6.35058	2.46993	2.43665	2.56302	1.5191	1.59363	2.13277	1.22801	2.37307	1.33191
Solyc08g007230	46.371	21.036	33.8291	16.5445	18.0165	17.9717	14.8998	5.99184	11.6468	10.8697	13.843	8.49146
Solyc08g013940	1.1282	1.68986	1.47541	1.0934	1.35734	1.2297	0.640552	0.839977	1.06206	0.560095	0.566728	0.529063
Solyc08g062340	210.505	232.538	220.651	107.046	87.8065	92.914	90.5939	134.976	121.209	142.152	157.656	146.017
Solyc08g063090	4.68884	2.53396	3.90287	0.472414	0.311785	0.311009	1.15516	1.23078	0.945148	0.576518	0.445202	0.395632
Solyc08g067530	22.301	20.4311	18.7485	0.200297	0	0.181312	8.58633	8.83101	7.66612	0.19917	0.207635	0
Solyc08g067540	4.64523	3.71144	6.39039	1.17198	1.0129	0.707268	0.164185	1.07651	0.373803	1.2625	0.607462	1.19961
Solyc08g067990	3.74969	6.58515	5.95743	0.293968	0.518294	0.638652	1.3096	1.81453	1.54705	0.453086	0.39616	0.433293
Solyc08g068050	9.261	10.8871	9.89345	6.57931	6.97078	6.89834	3.22266	5.6868	4.71021	3.48294	2.45337	3.19763
Solyc08g068170	1.87189	1.49773	1.61623	0.655228	0.679548	0.804955	0.511413	0.206348	0.313476	0.162885	0	0.114973
Solyc08g074680	5.40153	1.33257	3.65613	0.0256252	0	0.0347947	1.08773	1.21454	1.17693	0.0891836	1.15554	0.448522
Solyc08g074740	2.75283	4.23502	4.05653	2.60386	2.7005	2.25345	1.58739	2.27083	2.40935	1.2377	1.63142	1.35312
Solyc08g075120	9.74517	13.6326	12.6151	4.99112	5.37048	5.70404	5.63741	6.67046	6.44723	4.49774	4.04217	4.42548
Solyc08g076340	121.508	148.51	130.315	107.796	100.895	102.336	72.7694	93.3481	84.2134	123.755	96.9415	112.489
Solyc08g076360	25.9275	28.7168	26.3998	10.7027	11.4963	11.6345	15.6227	21.2239	18.47	13.4931	11.6396	13.2046
Solyc08g076620	205.501	222.622	219.163	70.5265	83.1285	78.6763	99.0593	119.527	107.538	67.8708	125.028	87.1583
Solyc08g077110	6.09893	8.21084	7.11709	4.54736	4.4978	4.64995	1.73418	2.50614	1.73239	4.24962	2.53157	3.82708
Solyc08g077730	30.0019	24.1597	28.6807	19.2362	28.314	24.6815	15.6995	23.935	19.9427	15.5349	12.1962	13.379
Solyc08g077790	42.773	52.7943	50.4699	42.5131	50.715	43.949	29.4851	34.4847	33.5645	36.5431	32.3806	35.609
Solyc08g078520	1.42671	3.33642	2.46551	0.806573	1.40686	1.3275	0.246532	0.686983	0.631444	0.492157	0.342051	0.360256
Solyc08g078940	6.29462	14.7297	11.0507	0	0.177625	0	0.863757	1.51023	0.491632	0	0	0
Solyc08g079840	3.27898	5.27702	4.36468	3.53893	3.93245	3.40373	1.11549	1.28864	1.45123	1.72809	0.786127	1.45541
Solyc08g080360	28.8592	30.752	29.517	29.4537	21.9153	26.8577	18.1251	11.7946	13.4966	20.9583	19.048	19.8811
Solyc08g080470	95.979	100.493	100.769	58.6094	83.0428	72.8527	56.3421	63.4928	58.3975	63.6518	58.5551	63.2938
Solyc08g080980	5.22998	4.94966	5.6603	3.61477	4.67175	3.52386	2.75793	3.06488	2.02205	4.34096	3.40131	4.91813
Solyc08g081980	0.812415	1.00995	0.768371	0.0469726	0.12179	0.0212602	0.118448	0.10355	0.157309	0.0350311	0.0730403	0
Solyc08g082630	3.41509	3.24883	3.22318	2.20554	1.02006	2.02347	1.87892	1.54403	1.88221	1.36329	1.08138	1.29961
Solyc08g083210	1.28631	1.14897	1.19327	0.041033	0	0	0.206942	0.361826	0.471147	0.306016	0.638046	0.378003
Solyc09g007500	175.622	154.35	159.562	107.576	99.052	107.044	122.612	108.853	113.149	114.298	79.0366	106.762
Solyc09g007760	38.3231	43.7098	38.5952	16.465	22.023	17.0633	15.6901	16.3285	14.7013	15.5515	20.8718	17.2099
Solyc09g009150	1.32061	1.97358	1.92156	0.704822	1.07211	0.765621	0.434454	0.828675	0.269762	0.747579	0.779354	0.779152
Solyc09g010100	172.476	208.019	193.459	154.687	160.086	158.332	137.793	140.114	142.957	140.93	134.513	135.504
Solyc09g010430	256.649	210.844	235.535	109.581	116.155	100.653	71.5642	58.3198	64.2473	40.4608	26.7283	46.0201
Solyc09g010540	40.8562	30.5403	35.3095	16.7814	18.8154	19.4333	18.4262	28.1622	21.8435	15.4091	17.0828	14.9486
Solyc09g011060	5.75694	6.70963	6.23961	3.02835	3.11367	3.35575	1.60189	3.30919	2.473	2.46615	3.03105	2.7577
Solyc09g011080	82.5166	81.2442	85.9683	16.9489	12.082	15.4614	36.3338	57.59	47.9819	24.1262	28.9199	24.4223
Solyc09g014280	773.39	767.119	778.549	640.965	559.847	611.122	551.304	487.688	514.505	525.278	603.489	557.753
Solyc09g018010	234.023	352.651	300.78	25.818	20.6373	23.1429	74.5255	85.6506	83.752	25.4222	16.8417	22.1984
Solyc09g019980	10.4734	9.74434	12.457	8.97323	11.2475	9.21905	5.18254	7.34215	5.37283	10.0997	9.53026	9.56794
Solyc09g042660	1.93446	1.45105	1.67025	1.88629	1.20388	1.18212	0.447197	0.959604	0.601628	1.25045	0.952629	1.27727
Solyc09g059460	14.496	37.7547	25.6602	3.34272	12.8475	8.33011	1.25611	4.33469	2.82218	8.64217	3.75056	7.00406
Solyc09g064290	1.16598	0.66625	0.92258	0.222074	0.164512	0.0861538	0.079999	0.104905	0.0607116	0.662473	0.295985	0.370189
Solyc09g065590	2.41907	3.57288	3.13976	0.392608	0.162872	0.213238	0.330007	0.865497	0.601065	0.370879	0.813985	0.53046
Solyc09g066100	185.664	209.297	202.653	121.696	165.137	143.271	92.2324	127.326	103.327	59.053	54.8068	58.3833
Solyc09g072630	0.649178	0.800768	0.982374	0.280257	0	0.108726	0.168264	0.13239	0.0766179	0.0398114	0.0415036	0.0245883
Solyc09g074300	56.6361	95.2051	79.3064	43.3033	53.1385	54.31	12.0866	26.0515	19.9266	8.79271	9.76611	9.44003
Solyc09g082080	12.4128	8.13881	10.942	4.12498	4.62495	4.44044	1.9679	1.10596	3.73362	4.32348	5.0851	4.9982
Solyc09g082790	10.7982	15.6703	14.2994	11.4911	10.2247	9.9291	8.28682	10.5789	10.4329	5.03151	5.14385	6.41561
Solyc09g083280	37.6116	52.8518	42.7867	40.0604	35.1104	33.8232	7.37745	12.3002	10.0778	18.3902	15.2075	15.0928
Solyc09g083380	317.859	298.939	304.931	130.48	169.096	149.764	139.885	137.701	140.285	49.4288	70.625	57.37
Solyc09g084480	42.8543	34.5303	40.418	1.13675	0.294737	1.02901	8.59949	14.096	11.1489	2.61395	2.3568	1.91986
Solyc09g090050	12.8784	10.759	12.0736	8.88118	9.95966	9.41199	6.91885	8.75457	6.63252	8.68761	8.38322	8.24801
Solyc09g090180	34.5947	20.8087	28.8782	14.7012	9.14812	10.5439	5.89338	9.34861	6.49236	3.31727	3.39965	3.40311
Solyc09g090830	18.8343	20.9898	19.441	7.33269	8.44208	7.79471	10.3479	14.3852	10.814	10.0006	7.81055	9.83295
Solyc09g090910	5.59725	5.84636	5.08509	2.0879	2.33863	1.134	1.82518	2.76164	1.19868	1.49483	1.55836	1.23098
Solyc09g091550	139.935	173.209	158.397	18.1872	15.7616	17.7263	22.3235	43.1689	31.8009	14.1458	16.839	15.6986
Solyc09g091780	31.4285	35.6159	36.0138	24.4768	25.7211	25.3807	21.8258	23.0538	24.0401	20.3469	17.2514	19.5261
Solyc09g092000	23.0395	24.6912	21.7473	16.0381	19.3909	18.4913	8.4787	8.00152	8.3595	21.2148	18.332	21.099
Solyc09g092110	1.26783	2.13257	2.42242	0.852993	0.552908	0.579109	0	1.05773	0.204046	0.371084	0	0.327413
Solyc09g092260	37.8149	74.1995	59.9925	23.7918	34.9153	30.9856	6.56066	43.5343	23.8448	8.41584	4.48426	6.52612
Solyc10g006560	44.3111	59.2541	52.0563	40.8279	41.5772	39.9668	27.0059	33.876	32.8625	24.4813	22.3316	26.2586
Solyc10g006740	14.2942	14.82	12.8458	2.27991	1.53694	1.34148	6.51567	6.15686	6.65363	1.70031	3.7815	1.61022
Solyc10g007070	15.0534	16.8115	18.2015	4.66043	12.4288	9.14052	4.75675	7.09383	6.31735	4.96521	6.49908	5.48583
Solyc10g008390	11.8499	10.9627	12.1525	7.23045	13.3043	10.064	6.9271	5.65591	6.32329	8.15612	10.4774	8.92883
Solyc10g008490	0.856383	1.22802	0.971946	0.396118	0.780558	0.430288	0.266365	0.349293	0.341121	0.275722	0.53382	0.535202
Solyc10g008910	220.987	237.05	225.606	124.386	121.13	125.09	93.2416	98.8815	99.0441	37.9978	35.7678	37.8246
Solyc10g009150	4.87503	7.76731	6.14765	0	0	0	0.912591	1.19671	0.639295	0	0	0
Solyc10g012430	18.8692	18.9352	19.7636	16.4459	18.0663	19.2945	12.0957	13.6353	12.8374	17.4472	15.4034	16.6121
Solyc10g017890	33.6595	22.8106	29.7294	20.1836	28.87	27.7114	12.5505	19.4352	14.5024	19.5477	23.0231	21.2891
Solyc10g018250	166.907	187.222	172.254	144.765	136.108	145.541	125.995	122.202	120.961	121.221	135.561	116.886
Solyc10g018780	104.802	113.035	104.18	61.4993	66.7834	65.3489	78.9251	58.0398	67.999	46.1647	48.0852	46.9032
Solyc10g038170	0.542149	2.4451	1.36735	0.188077	0.195058	0.340502	0	0.069102	0.0599869	0.467547	0.454925	0.269515
Solyc10g047320	38.7845	44.2841	43.7091	30.8642	33.3931	31.8508	22.1984	33.9316	27.9242	26.9106	16.6197	24.5089
Solyc10g047670	31.3428	31.3177	30.4155	20.9339	24.2059	23.4579	16.2834	24.4233	18.5363	16.8921	13.7818	16.7704
Solyc10g052470	22.9652	31.6032	27.2709	6.37349	2.20335	5.04822	5.58045	6.43969	4.82793	0.396101	0.550583	1.14165
Solyc10g052490	7.83604	7.70247	5.97015	0.453068	0.313256	0.888604	2.09454	2.41371	1.5173	0.525604	0.861056	0.788372
Solyc10g054010	32.0917	34.5893	37.064	27.0938	27.651	30.7877	4.11865	5.87747	5.24008	18.1281	28.684	20.9764
Solyc10g055780	4.48224	2.90267	4.89868	3.04076	1.57681	3.1279	0.464711	2.13287	1.85153	2.68005	1.00296	2.20701
Solyc10g076180	6.10948	4.69784	4.33579	1.39461	2.7405	2.32553	0.80206	2.02263	1.4749	0.985333	1.67398	1.62283
Solyc10g076510	587.791	444.779	520.932	345.017	424.216	382.911	241.522	355.016	296.729	300.37	248.214	282.304
Solyc10g076540	21.9913	20.9433	21.7507	8.67615	8.37761	9.47873	4.778	14.8394	8.87426	15.3209	6.20277	10.1056
Solyc10g078360	4.1123	3.72348	2.86875	0.0809419	0	0.07327	0.544285	0.446087	0.464693	0.12073	0.167815	0.09942
Solyc10g079990	26.6078	22.7787	24.8175	14.083	16.0028	13.6351	13.6903	15.7929	17.3421	18.2049	20.3117	17.5989
Solyc10g080450	416.132	354.37	385.228	155.073	156.42	160.538	245.686	239.711	247.139	145.831	161.283	146.615
Solyc10g080540	2.01511	1.59793	1.6941	0.332888	0.414292	0.361603	0.167885	0.440307	0.318522	0.430318	0.345084	0.327106
Solyc10g083940	1.00966	0.568563	0.701198	0.04061	0.0421173	0.0367609	0.136539	0.044762	0.0388575	0.0201907	0.210489	0.124702
Solyc10g084510	53.6524	79.5745	61.9306	63.6176	46.9818	55.8049	29.9652	36.6892	29.2111	48.375	34.0972	46.8119
Solyc10g086180	99.5756	126.38	110.23	30.938	33.7388	34.1957	43.6112	64.2139	53.7425	33.388	28.7336	30.315
Solyc10g086520	309.598	346.847	337.987	216.171	245.123	235.545	160.243	168.106	162.572	124.882	115.686	116.67
Solyc10g086570	22.2482	48.1767	36.7915	14.362	19.4691	14.1267	2.28131	11.5923	7.35801	9.72691	9.73004	8.88976
Solyc11g005620	93.4585	92.4385	95.1116	47.27	60.5763	53.9175	54.5185	64.979	58.0973	56.3238	66.2511	58.103
Solyc11g006230	296.045	372.346	336.437	35.3995	31.767	29.1661	39.8219	82.7105	57.0954	7.64079	5.93297	7.02984
Solyc11g006360	14.4701	16.5243	19.0078	9.8305	6.29076	9.27741	7.73559	5.30251	5.80387	8.42329	6.7215	8.47797
Solyc11g007920	379.531	458.864	438.02	266.179	243.601	246.705	187.155	290.878	234.105	142.309	113.042	130.438
Solyc11g007930	11.5797	14.2836	16.9976	5.44116	3.87964	3.38624	2.28678	2.99873	3.09127	0.338158	1.76266	1.35755
Solyc11g010100	82.0967	75.9503	85.247	57.5644	54.6896	55.9119	55.8025	56.387	59.0002	57.8672	65.5537	62.9642
Solyc11g010180	37.85	49.3511	53.2993	34.0301	38.8111	35.0638	26.9484	36.4238	33.1897	31.88	33.1217	32.1891
Solyc11g010210	37.7964	52.7952	45.0981	16.244	29.9033	22.3139	18.6376	15.0848	15.6207	15.1229	13.2187	13.9417
Solyc11g011030	588.291	414.817	493.169	223.655	256.041	238.146	161.794	223.542	199.882	233.686	477.394	319.083
Solyc11g011220	120.699	145.585	133.154	96.3068	111.649	107.223	71.3475	83.7369	80.8808	94.3008	65.4037	82.4383
Solyc11g011380	1099.53	981.593	1026.99	761.181	737.37	763.766	750.279	638.224	674.056	850.409	819.022	840.784
Solyc11g012020	0.51284	0.992022	0.705508	0.0862592	0.178922	0.273292	0.108758	0.0475392	0.123805	0.107217	0.581227	0.291366
Solyc11g040150	103.685	125.763	115.046	72.7269	97.0277	84.2868	62.3722	65.6714	62.851	75.2799	53.4937	67.1333
Solyc11g045520	2.27867	2.10808	1.91568	0.127757	0	0.173472	0.107386	0.352047	0.122244	0	0	0.0784612
Solyc11g056650	5.02883	2.88766	3.596	1.60419	1.99647	1.35533	1.25851	0.8841	0.972141	1.1432	2.7716	2.29881
Solyc11g062390	29.1986	27.3291	24.739	13.4002	11.5996	13.6583	15.6093	15.0029	16.6584	12.1182	10.9379	10.9513
Solyc11g066040	17.8149	22.4257	21.5759	12.1023	15.0617	14.1451	12.9551	13.8497	15.4968	10.406	9.66754	10.6679
Solyc11g066160	85.2444	114.998	111.731	37.9524	36.0613	38.2639	38.9687	55.8604	51.1013	15.9317	21.4383	17.5859
Solyc11g066430	228.852	321.852	271.76	139.966	158.374	143.088	91.7236	181.067	140.502	47.0874	65.5096	53.0169
Solyc11g068550	105.71	108.676	110.008	48.5206	53.9529	53.8833	84.9315	62.8543	71.4349	68.2677	79.9846	75.6486
Solyc11g068910	21.0159	19.8237	18.3609	13.4059	15.0236	14.7233	9.8798	13.0257	12.4018	7.96036	8.82561	8.62334
Solyc11g068920	2.14483	6.41965	3.60632	1.45895	3.2683	2.37721	0.441476	0.707571	0.390878	0.812415	0.78645	1.00353
Solyc11g069180	5.87683	6.81037	7.28095	3.83425	5.51971	4.66232	3.27098	4.7309	4.32588	2.16241	2.6696	2.91712
Solyc11g071280	6.77429	9.90802	8.19015	3.52138	2.72358	3.51178	3.61207	4.53927	3.82629	2.73003	3.09355	2.60249
Solyc11g071290	22.6347	14.9841	19.3708	5.51693	4.68139	5.10752	8.0098	7.11751	7.25841	2.40007	3.37944	3.6192
Solyc11g072840	101.704	125.907	114.829	46.8155	53.267	47.1098	51.3852	78.9059	67.1928	21.5812	19.5536	18.2837
Solyc11g072860	541.437	605.9	580.961	362.707	350.714	360.832	237.824	316.626	282.688	92.3132	88.5804	95.4661
Solyc11g073250	338.821	289.501	299.55	179.721	215.839	194.995	189.331	175.192	178.492	108.44	102.937	104.432
Solyc11g073260	25.5488	46.7726	34.6384	12.9826	18.6431	14.7655	8.81397	17.6123	13.2187	2.97913	3.45084	4.08882
Solyc12g005040	25.3031	24.7723	25.1963	16.8172	16.4986	18.5148	11.0793	20.0396	10.4377	13.2199	11.3081	9.21164
Solyc12g005170	0.969592	1.4352	1.01892	0.0896965	0.139538	0.243585	0.301577	0.0988671	0.343303	0.11149	0	0.0826299
Solyc12g005190	5.60991	6.37797	5.45494	4.0017	4.7987	3.45261	2.94317	3.85948	2.81193	3.54395	2.78715	3.07202
Solyc12g007080	51.0975	80.1569	81.7129	0.513805	3.73013	1.39532	5.18254	18.6891	11.7992	0	1.06526	0
Solyc12g008560	2379.5	3431.89	2936.76	1014.26	1303.99	1117.29	623.217	1986.99	1256.95	568.11	405.022	500.868
Solyc12g008700	973.691	1417.41	1228.72	1119.1	1109.28	1107.44	772.898	987.888	865.834	1035.77	843.922	962.849
Solyc12g008900	11.9518	5.68517	8.13591	1.16385	1.20704	0.810411	0.413884	0.641419	0.471147	0.667671	1.02087	0.604805
Solyc12g009180	116.331	104.022	110.338	89.8611	110.865	96.5483	74.9276	73.3937	75.5366	88.401	106.585	94.9022
Solyc12g011040	72.1545	55.583	60.8767	34.5394	31.8138	34.572	35.1055	38.3916	35.4294	28.8446	22.2237	25.8122
Solyc12g013550	363.679	442.572	404.591	258.056	292.896	269.619	267.386	305.706	285.227	298.571	272.511	286.9
Solyc12g013700	16.1308	54.0384	36.7246	9.63938	18.9369	13.9276	2.18141	8.78599	4.87776	1.15206	0.768657	1.08153
Solyc12g014290	81.2085	110.414	98.6491	98.5918	91.7459	84.0512	52.7879	76.1075	67.3606	67.2325	72.8028	76.2054
Solyc12g014310	4.24001	4.12373	3.19897	1.10632	2.60769	1.18355	0.338152	1.33029	0.962343	1.85016	0.729816	1.72948
Solyc12g014590	1.79153	4.97221	3.47066	0.072058	0	0.0652282	0	0.0794252	0	1.03896	1.49396	0.840826
Solyc12g017460	94.047	81.64	87.3665	7.53766	8.14867	7.63276	5.15453	16.8982	10.6352	5.04976	17.1507	9.25842
Solyc12g019320	27.5805	31.7183	29.037	8.45786	7.30982	7.86888	7.18824	9.42618	8.85719	11.8912	21.5784	14.9193
Solyc12g040640	34.7058	23.2148	29.4749	7.30112	6.74694	7.15986	9.00873	14.496	10.0312	4.11867	5.14277	4.77137
Solyc12g040790	46.5589	47.3663	46.8161	1.08504	0.929607	1.49465	8.4462	9.04782	9.25367	0.609833	0.929178	0.811235
Solyc12g044320	1.01295	1.71804	1.37199	0	0.107984	0	0.262552	0.344293	0.398503	0	0	0
Solyc12g044330	15.2882	18.4152	15.0956	2.27807	2.85484	2.66362	2.55311	3.97573	2.54306	0.283157	0.688782	0.408061
Solyc12g044850	72.0475	75.0049	70.8801	73.5837	60.3002	70.1751	45.0305	49.4978	48.2455	57.4232	53.0854	58.9322
Solyc12g049290	49.098	39.6674	43.5179	31.8559	35.1698	34.0457	22.1122	23.5596	19.272	30.757	21.5182	25.6227
Solyc12g049400	688.291	560.208	605.254	423.079	398.05	401.18	231.775	209.189	228.963	400.528	441.505	421.377
Solyc12g056540	16.0379	17.7701	15.5212	7.24577	6.97794	8.27684	1.88513	6.27517	3.30147	3.08786	3.2191	2.64878
Solyc12g088220	1.94466	1.1787	1.91674	0	0	0	0.156428	0.615389	0.593571	0	0	0.0380979
Solyc12g096040	37.2711	50.7942	44.3895	29.9377	35.0862	31.7986	28.8258	33.918	35.652	19.9997	21.1381	18.9553
Solyc12g096530	10.7187	13.3801	10.8628	0.20375	0.352188	0.184438	1.19884	2.24582	1.16974	0.202604	0.211215	0.208553
Solyc12g096680	3.3935	3.06727	2.16428	1.15469	1.79632	1.50254	0.909912	1.0341	1.20844	0.897023	0.748121	0.997235
Solyc12g096780	43.7056	40.1015	37.2259	3.12035	3.44273	2.52411	11.7748	25.8319	17.406	4.09305	7.70816	5.25976
Solyc12g096790	24.4676	27.2156	26.7887	5.3692	3.22099	5.1462	9.55711	16.594	11.9875	10.1545	11.6775	11.1209
Solyc12g099330	2256.42	2660.12	2436.87	1857.5	1933.13	1887.61	1500.82	1983.46	1713.6	2244.44	1798.59	2127.81
Solyc12g099650	179.962	130.205	149.41	41.2576	76.547	52.5488	90.2702	58.5015	82.1284	119.056	119.926	115.613

## Sheet: cluster 5
Supplementary Table S4. The cluster 5 analysis of differential expressed genes (DEGs) at 15 or 23 DAP in ER and WT fruit exocarp. cut-off with P-value(P value ≤ 0.01)
The genes’ expression level were normalized with the value in FPKM
Gene_ID	WT15DAP_rep1	WT15DAP_rep2	WT15DAP_rep3	WT23DAP_rep1	WT23DAP_rep2	WT23DAP_rep3	ER15DAP_rep1	ER15DAP_rep2	ER15DAP_rep3	ER23DAP_rep1	ER23DAP_rep2	ER23DAP_rep3
Solyc01g006100	4.93696	6.47992	5.29188	3.48245	2.75319	3.02319	2.97516	3.96435	3.49605	0.993442	0.710172	1.01677
Solyc01g006560	3.15499	2.7798	3.09446	0.023164	0.0480475	0.125811	0.973525	0.817034	0.531945	0.103651	0.0480254	0.0711303
Solyc01g067780	0.847857	0.810526	1.04543	0.261449	0.867691	0.615339	0.39557	0.547542	0.52535	0.0649945	0	0.128454
Solyc01g068270	12.9753	12.4288	11.9702	3.74442	4.29653	3.67799	6.47332	5.62009	6.02221	3.47249	2.56021	3.44127
Solyc01g074000	120.393	133.325	127.37	70.5742	68.9622	70.2736	60.0627	85.8118	70.1665	21.0531	20.9192	22.6872
Solyc01g079110	84.6688	86.2086	88.198	49.2111	48.0772	51.4717	45.1073	66.3243	50.0372	20.2095	19.5297	19.494
Solyc01g079260	79.845	116.833	101.723	53.7763	75.5434	70.1085	27.0253	41.398	35.4472	46.3721	39.76	46.202
Solyc01g086820	77.0662	96.4543	89.6814	40.6004	47.4463	47.1273	24.9827	48.6056	36.8966	14.2944	14.2978	16.0464
Solyc01g087780	1.73334	1.87919	1.68491	0.0501096	0.207878	0.0453601	0.252718	0.165698	0.383577	0.946724	0.727237	1.03095
Solyc01g088400	72.6384	89.5178	83.2411	41.4201	49.8058	44.3347	62.1518	64.96	62.3378	17.5387	12.9582	14.7249
Solyc01g088530	58.0076	69.4853	63.0919	39.3222	48.0409	41.8796	34.1524	35.1256	31.8535	24.3885	18.4052	22.437
Solyc01g091260	279.609	285.578	282.762	80.6371	52.9176	70.2884	112.187	152.554	136.289	54.1237	68.2424	58.7443
Solyc01g091700	6.126	8.50105	7.30599	3.29484	4.44228	3.34046	1.49552	3.84961	2.58518	0.720787	0.614801	0.728464
Solyc01g094790	28.5697	20.8583	21.1846	19.2216	17.3901	18.3252	11.9027	14.7068	14.7234	4.93085	4.76947	5.02332
Solyc01g096670	47.8235	54.5599	52.7896	22.696	33.4969	27.2614	10.1055	16.5318	14.1993	20.3193	20.4837	18.9341
Solyc01g099410	294.339	435.968	365.385	197.948	196.588	206.929	128.381	203.803	162.015	57.0284	65.4291	57.3986
Solyc01g099470	12.0812	14.3831	11.9049	5.67973	6.84063	5.63895	4.6971	5.35166	5.34697	5.92105	4.55832	5.23226
Solyc01g105890	89.147	94.8662	92.2313	9.18245	7.08874	8.65585	25.5923	42.73	31.8086	12.7522	24.2982	15.8792
Solyc01g109390	59.5451	79.1043	66.6016	4.09801	2.66867	2.67436	23.3911	18.9083	21.0648	0.995045	0.493971	0.643824
Solyc01g109500	12.634	13.9437	12.6339	1.47633	1.95644	1.55914	4.58456	5.55986	5.76821	1.06024	1.27535	0.906682
Solyc01g110600	6.0388	6.73268	6.89926	3.86755	3.41686	4.40864	8.54858	7.7365	9.45721	0.498527	1.03943	0.439858
Solyc01g111610	92.3449	72.2749	84.9319	37.8445	43.5019	37.9694	38.1291	41.4313	37.5192	27.9476	29.0469	29.223
Solyc01g111950	26.5507	27.3793	27.051	18.466	18.7447	18.0065	12.5551	12.4953	12.9278	9.39371	7.53875	8.36327
Solyc01g112080	66.2972	62.9375	66.1147	23.2786	31.451	28.199	31.0455	29.8369	31.5278	15.8264	20.1516	16.6543
Solyc02g033060	6.55676	7.32088	6.46265	2.09159	3.25384	3.59736	3.77989	5.53306	4.30287	0.46796	0.542056	0.578043
Solyc02g066970	11.355	7.44096	8.94951	1.5319	4.08538	2.77341	2.20738	2.89461	2.51278	0	0.226861	0.134401
Solyc02g068320	45.6426	53.9517	52.5797	23.8369	27.1195	23.3716	17.7687	23.6648	19.6477	19.5972	13.6962	17.3102
Solyc02g071810	11.6425	13.7481	12.7122	4.53144	5.744	5.52871	1.69285	4.19848	2.53451	1.79585	0.975802	1.47887
Solyc02g072140	7.21179	10.1371	9.07092	2.99963	3.1646	3.46437	2.82564	4.04738	4.30527	1.67137	2.03728	1.96925
Solyc02g076680	31.1338	30.5069	28.8965	14.7032	11.23	13.7574	26.5193	28.3234	27.7955	6.72267	5.98279	6.2956
Solyc02g077480	279.731	330.041	299.606	185.285	193.235	187.869	133.99	162.014	149.722	85.688	93.1752	88.5752
Solyc02g077610	8.86884	6.9252	7.72964	4.13989	4.68387	3.74751	5.82073	2.65493	4.10528	1.04786	0.468171	1.43304
Solyc02g078400	9.86573	8.43567	8.89103	3.87195	3.9081	4.06826	2.23751	3.58192	3.04327	2.71574	2.5803	2.71764
Solyc02g078660	2.01905	2.80184	2.21969	0.957853	1.01824	0.823713	0.664226	0.844627	0.756127	0.380985	0.347531	0.470608
Solyc02g078760	187.995	183.598	186.375	80.2102	91.1972	85.4109	82.5942	88.5135	84.762	63.1038	75.625	69.262
Solyc02g080330	17.2354	23.6497	19.0951	0.2472	0.256375	0.111885	1.48911	2.72473	1.57688	0.184356	0.213547	0.404843
Solyc02g081360	16.463	19.2896	16.713	5.49568	6.10944	5.78767	4.61939	9.85838	6.56455	10.8224	8.34075	11.1402
Solyc02g084240	109.696	108.286	113.7	59.7746	66.7674	60.7017	38.9821	64.8257	51.3441	20.8034	27.4923	22.2371
Solyc02g085360	10.3338	7.89223	8.42886	1.017	1.18131	1.32567	0.649676	1.65904	1.08988	0.0606764	0.168681	0.07495
Solyc02g085910	40.7708	36.5538	42.3893	24.9073	23.148	27.2316	15.8242	17.2567	16.528	21.8723	20.5218	19.4288
Solyc02g086450	20.0052	16.7236	18.642	15.608	14.7999	14.7342	9.55837	14.9919	12.5876	2.88232	6.24081	4.10811
Solyc02g090340	35.1933	33.4593	35.7071	3.26	3.29203	3.53345	9.87912	12.813	10.302	5.28902	7.47034	6.00634
Solyc02g091930	112.499	112.104	109.978	47.0471	54.3432	51.721	61.5203	70.4127	69.6053	14.1899	11.3837	13.8991
Solyc02g092950	4.87109	7.16681	6.3647	2.17167	2.59012	2.65388	1.73413	2.09449	2.1299	1.43064	2.25124	2.20064
Solyc02g093180	3.00574	2.98517	3.12149	0.204455	0.127226	0.222092	0.274968	0.27043	0.273885	0.569253	0.296724	0.426921
Solyc02g094160	48.9297	44.98	46.3422	38.389	41.2994	36.1767	36.7228	38.5246	39.3365	14.1724	16.1855	14.0315
Solyc02g094190	10.0823	9.89857	10.725	6.47187	3.71797	5.14051	4.34661	4.58086	4.58372	1.2934	1.34837	1.26644
Solyc03g005320	20.4256	24.5963	23.3367	11.802	17.5088	13.3753	8.07154	7.61399	7.58775	7.2539	4.33503	6.35402
Solyc03g007290	9.59606	9.27345	10.0714	4.80616	5.27776	5.22075	2.18626	4.61198	3.08387	5.25703	3.10658	4.44488
Solyc03g033390	12.7632	13.7241	15.1681	10.4472	13.8482	12.0871	7.79414	10.6977	9.10912	4.36437	6.02377	4.44191
Solyc03g044300	26.803	26.5153	25.6574	30.2528	23.3535	27.5021	28.1019	20.7464	22.1628	9.42217	12.2059	10.6358
Solyc03g083400	39.4016	37.383	36.8726	9.57817	8.9679	8.06823	11.1259	13.1235	11.647	3.43932	4.34398	3.59479
Solyc03g083620	576.522	723.223	666.019	419.425	407.064	414.394	227.324	342.299	280.093	352.819	325.742	348.962
Solyc03g083720	21.4123	27.0126	26.286	5.73993	12.2561	11.92	4.25709	9.42815	6.13837	6.99465	7.23361	6.56645
Solyc03g093260	15.3543	19.0297	19.0117	9.76537	10.6883	9.88799	6.91053	10.3383	9.27008	3.18563	4.96154	3.46092
Solyc03g094020	1.38944	1.88878	1.76408	0.419712	0.136028	0.261202	0.330739	0.433709	0.376499	0.769489	0.62544	0.547748
Solyc03g095310	7.41482	9.72096	8.26707	2.82446	1.94018	2.22471	0.277493	1.37468	1.26354	0.291799	0.0380253	0.225276
Solyc03g098030	13.6789	12.1937	14.0606	5.89168	8.18256	6.0289	6.63171	4.96936	5.49036	0.891514	0.637308	1.06977
Solyc03g111120	8.32627	10.0413	10.2498	9.28437	6.70461	6.78576	9.42257	6.7466	8.02824	2.73544	2.21008	2.49196
Solyc03g115560	21.905	28.9952	25.272	0.355513	0.532578	0.786663	4.31638	7.66305	5.97189	0.392791	0.286641	0.242596
Solyc03g118310	11.816	11.2593	11.5562	1.02022	1.02029	1.1544	12.2812	10.0806	10.5986	0.28985	0.30217	0.358034
Solyc03g118740	1.28194	1.37322	1.41806	0.811414	0.550231	0.791007	0.89189	0.619181	0.985427	0.0620652	0.0323516	0.134164
Solyc03g118770	19.8819	20.9525	21.7049	2.23911	1.93518	1.93036	2.95756	5.34741	3.1117	0.715663	0.994775	0.851274
Solyc03g118780	41.4452	37.8369	38.5831	2.59937	2.99539	2.54908	17.4792	20.1355	18.654	0.646186	0.598801	0.709506
Solyc03g120380	99.7184	102.672	100.008	15.411	28.2141	19.7138	14.5957	37.4822	27.3458	3.74114	2.40009	4.04355
Solyc03g120390	600.959	524.119	559.802	327.912	280.313	306.711	211.95	310.367	255.076	141.488	70.8565	120.604
Solyc04g007690	21.6249	17.814	19.7293	14.1253	16.4538	14.4872	14.6805	8.28329	12.4838	5.53531	6.16731	5.76909
Solyc04g007950	2.3927	2.95143	2.54795	1.2543	2.29563	2.00368	1.79852	0.569283	0.988379	0.146735	0.0764858	0.271879
Solyc04g008330	25.6628	23.0556	23.7801	1.52995	1.20373	1.5282	7.93769	11.2812	11.2066	0.839357	3.22669	2.13842
Solyc04g008820	37.9214	35.9743	36.8787	29.358	24.8206	28.7283	23.9272	31.868	28.091	11.9358	11.5571	11.4571
Solyc04g009790	11.5632	10.9575	11.4595	3.34283	2.40757	2.52166	3.40299	4.2987	3.74943	3.93342	3.88884	3.74098
Solyc04g012060	20.6204	22.1912	20.6376	12.0943	12.9201	11.6293	17.6485	23.4006	21.0092	4.45179	4.41232	4.19201
Solyc04g015620	58.4247	64.5932	60.9836	28.7366	22.5883	27.2724	52.1325	67.3013	55.0442	9.47175	8.09918	9.30076
Solyc04g063350	23.8791	29.282	24.2136	24.4872	21.046	21.8408	25.6193	28.3117	25.7621	10.8837	9.64854	10.1076
Solyc04g074360	8.04603	9.37706	8.69694	2.12667	4.9626	3.71894	0.12188	0.692575	0.554971	1.63409	0.300625	0.712408
Solyc04g074770	73.7064	71.426	72.7337	36.8447	33.1755	35.5799	23.8397	36.6862	31.5991	34.9633	40.544	35.9105
Solyc04g076630	14.4976	16.4274	16.6917	12.9611	14.161	13.4267	16.1961	17.9916	17.5416	1.80917	0.898129	1.72396
Solyc04g077390	3.49385	3.30803	2.84548	0.833286	1.3356	1.23432	1.35839	1.94829	1.95707	0.376635	0.104705	0.232617
Solyc04g077490	3.87691	4.34843	3.63428	0.793477	0.757093	0.890654	0.0533565	0.804634	0.455541	0.0789011	0.0658038	0.0974618
Solyc04g077510	20.1682	24.8668	22.3597	11.469	8.33643	9.22838	8.45925	8.89592	8.19145	3.57404	2.40493	3.33116
Solyc04g078460	16.846	18.7478	19.4407	9.20098	6.67974	7.75628	4.54366	6.02163	6.10772	2.83053	2.86142	3.39044
Solyc04g078790	6.78967	4.92147	4.53115	0.323767	0.537255	0.58616	0.108857	0.356869	0.123918	0	0	0
Solyc04g079900	18.4863	23.4297	21.5621	15.0842	15.7392	13.9243	12.5249	13.569	14.192	4.51348	4.15875	4.66011
Solyc04g080580	50.6836	46.3147	47.3072	36.2357	33.3569	36.9605	22.8654	26.3584	27.228	13.2393	13.8021	13.4678
Solyc04g081980	8.31906	10.98	9.79135	7.49069	5.74672	7.43092	2.15627	4.52413	4.61465	3.57122	3.40389	4.53735
Solyc04g082680	26.0251	29.2956	25.5469	19.7616	20.7115	20.408	11.8146	10.4308	12.7168	12.2815	12.8396	11.1536
Solyc05g005320	8.14367	6.94307	6.71213	0.886313	0.306403	0.267436	0.620825	1.30257	0.989409	0.293775	0	0.362883
Solyc05g006550	15.4129	20.9866	17.2858	8.87057	10.0642	8.78428	6.48035	9.7775	7.9466	5.9051	3.88806	5.48438
Solyc05g007180	255.804	198.318	224.906	117.687	122.308	124.7	136.52	165.351	153.353	58.0752	53.7097	57.6714
Solyc05g007830	55.9931	71.2618	65.4654	7.28864	10.7149	8.13517	35.3908	34.7093	34.7351	3.48308	2.27404	2.95521
Solyc05g008480	11.1739	12.1141	11.669	10.4177	12.0607	11.0386	5.9735	9.4355	7.88179	3.13182	3.76723	2.77742
Solyc05g009170	56.2552	60.3661	58.6886	40.9452	30.0361	33.4483	26.1155	23.8499	20.9163	28.2465	18.1744	25.4188
Solyc05g009270	61.208	71.034	64.1692	15.878	13.8535	13.7647	77.9592	81.5806	78.8982	7.97787	6.13975	8.10037
Solyc05g009430	1.93852	3.10395	2.56994	0.344869	0.500737	0.499491	0.0579759	0.228077	0.329986	0.514392	0.143002	0.550678
Solyc05g009500	9.86845	9.99568	10.3951	0.144336	0.11227	0.359303	1.0009	3.22163	2.52046	0.0717619	0.261842	0.155125
Solyc05g011980	110.014	101.778	107.199	67.7537	80.1477	74.5578	47.4988	61.9709	54.4817	57.2238	55.0158	55.73
Solyc05g012040	6.43912	7.43029	7.24692	4.67576	5.64645	5.21826	2.53041	3.56531	3.46274	4.06031	2.42354	2.87159
Solyc05g012110	22.4969	21.3571	20.1226	10.8899	13.1136	11.5554	6.15316	14.1371	8.62537	3.21849	2.75949	2.86095
Solyc05g013530	9.25601	9.53953	10.2388	1.87778	2.33697	2.44772	2.9042	3.31163	3.59349	3.13692	1.09008	1.70678
Solyc05g013690	106.348	99.2128	101.074	20.474	19.9225	19.3698	86.1695	101.418	92.0889	9.64743	10.5364	9.40807
Solyc05g014590	2.89728	3.89872	3.91195	0.32488	0.252704	0.220565	0.546156	0.179048	0.077715	0.524959	0.505174	0.59857
Solyc05g014710	44.6745	37.2423	40.0342	3.80355	4.53349	4.67638	39.8442	29.2844	33.4066	0.479825	0.765042	0.732158
Solyc05g049980	16.3185	16.7003	16.74	11.8501	11.4382	11.8244	14.3985	7.06968	9.31795	3.26669	2.39198	2.90627
Solyc05g051290	6.91015	9.71968	9.84034	4.37041	2.97665	3.3657	3.28975	2.51647	2.74626	1.2324	2.0286	1.52231
Solyc05g054090	849.069	956.809	904.557	810.728	880.978	849.952	655.484	1256.97	960.015	269.019	201.103	253.795
Solyc05g054610	67.8025	62.7263	68.1539	46.8155	48.3174	49.167	29.0355	39.5782	38.4891	12.4289	13.1928	11.0261
Solyc05g055990	41.5393	39.4332	38.7661	27.1002	23.6448	25.3753	16.8131	19.8349	19.6195	10.0876	13.9722	12.1524
Solyc06g005260	96.9679	90.3004	88.3815	70.313	69.5452	67.5345	46.037	47.1537	38.9508	49.3101	49.1042	47.9096
Solyc06g007120	68.5782	84.4405	76.6749	30.6011	26.3184	28.4057	40.3693	42.7435	39.3409	30.3966	23.4805	28.0408
Solyc06g007430	88.4872	70.76	78.2475	54.3754	60.0781	56.8594	32.6406	39.6483	34.3711	34.0509	27.7746	33.5761
Solyc06g008580	27.2284	26.4167	25.5665	3.27128	4.07124	3.18332	18.3541	20.8231	20.8152	1.05718	1.52601	1.70768
Solyc06g009020	512.432	611.79	562.062	326.072	446.148	382.317	254.964	303.426	270.897	360.52	279.657	329.683
Solyc06g009190	86.4889	95.2998	91.5868	49.7688	39.8972	41.576	98.3587	113.423	107.139	18.2356	15.5421	17.5621
Solyc06g052010	21.1194	17.341	19.2662	5.10706	7.63698	5.53686	10.6819	12.3057	12.7281	2.15534	1.78525	2.80824
Solyc06g060860	3.60567	3.33573	3.81076	2.43021	2.86635	2.54495	2.16288	2.31102	2.78129	0.687055	0.444574	0.965737
Solyc06g065970	49.8905	58.2525	53.6125	11.3523	16.9849	12.6348	53.4985	33.8464	51.6407	2.40572	1.35045	2.85735
Solyc06g066020	3.20026	4.95912	4.30473	0.0740136	0.0767607	0.267994	0	0.897389	0.0708196	0.0735971	0.306901	0.0454551
Solyc06g068380	120.143	102.387	116.192	62.8464	91.5423	76.1304	50.0524	53.176	53.976	50.8493	63.9155	55.3708
Solyc06g068550	9.45636	11.089	11.0881	2.0719	2.82528	2.84802	5.83737	6.47058	6.46145	0.381526	0.954583	0.754042
Solyc06g068880	20.6134	29.7184	25.5986	13.3582	14.9583	13.7132	6.91595	9.2825	8.42855	11.1655	6.17123	10.4629
Solyc06g068910	9.93788	10.0092	9.04461	1.74311	2.1577	1.52699	10.9888	8.61496	9.9804	0.447302	0.641183	0.656124
Solyc06g068950	55.5955	53.722	57.4407	15.5625	14.155	14.4265	39.2432	43.8472	40.9699	6.93061	5.30566	6.18434
Solyc06g070900	2.7162	2.23872	2.86476	1.46196	2.51124	1.90238	1.84328	1.25893	0.786864	0.408862	0.2368	0.392811
Solyc06g071230	360.786	334.567	346.383	287.671	306.556	298.334	213.9	236.721	224.651	166.242	134.747	154.627
Solyc06g072660	153.368	125.423	138.124	116.186	154.937	132.913	82.6718	108.488	92.3971	39.3368	56.7646	45.5077
Solyc06g073450	531.12	496.112	505.297	223.994	295.222	253.372	475.205	496.143	475.908	128.827	121.978	123.187
Solyc06g074390	43.6024	61.4562	50.852	18.3096	31.4162	26.7764	9.27395	13.2074	10.0273	20.1727	18.0785	18.5064
Solyc06g074790	316.947	366.771	346.214	203.79	188.556	196.444	129.757	217.521	168.743	52.5097	63.3941	58.7718
Solyc06g075090	20.3072	13.4667	18.8852	2.82623	4.56911	3.31081	8.17481	10.6283	8.66955	0.454611	0.17234	0.408403
Solyc06g075800	517.753	517.741	530.541	358.706	403.035	371.135	274.886	296.845	289.688	148.926	178.674	160.162
Solyc06g075960	1148.22	1472.7	1299.67	712.232	718.633	694.716	704.684	734.952	691.499	348.801	389.188	374.188
Solyc06g082460	25.1858	30.2836	27.4587	8.59455	9.88847	7.53682	8.80443	13.6918	13.235	2.0364	1.94894	2.35049
Solyc06g083140	29.4936	26.6012	27.6711	7.86884	12.951	10.5297	2.80382	5.18515	4.17383	7.05911	1.86195	4.88513
Solyc06g083900	210.159	232.124	220.408	40.0694	37.2516	36.7317	66.2926	67.323	61.4416	57.3651	101.516	72.4205
Solyc06g084320	10.9363	9.77748	10.5076	7.65163	9.3464	9.15823	10.0761	9.74587	9.68055	2.62073	3.34905	3.55051
Solyc07g006310	22.6169	15.8865	22.183	12.0112	23.3067	21.0441	10.4217	12.8122	13.3466	1.73375	4.81986	2.61752
Solyc07g006380	7105.63	8253.93	7670.56	1110.45	928.308	1033.15	4516.61	6393.3	5323.55	270.671	428.808	323.568
Solyc07g006700	33.4598	31.0747	29.9831	21.3555	25.881	27.0422	19.8664	24.0679	20.3191	6.44218	1.61681	4.78932
Solyc07g007270	151.973	122.847	130.944	56.8217	63.0677	54.3837	37.7028	55.4528	38.9467	34.4435	26.1606	31.0471
Solyc07g024070	5.86558	5.75422	6.61905	6.22741	6.83624	5.5053	4.83651	5.17818	4.25121	1.93738	2.83139	2.66151
Solyc07g025380	16.1361	13.7566	15.3231	13.4837	16.4702	16.1016	11.6314	14.562	12.6933	6.16217	7.53948	6.50763
Solyc07g043000	622.689	518.658	593.543	42.3143	79.7044	61.4929	241.185	217.572	249.167	4.94679	5.45344	5.33789
Solyc07g043050	22.0137	24.7261	22.2893	12.6351	14.3887	12.8279	8.78787	9.39382	9.15033	6.20808	2.56823	5.08188
Solyc07g049350	24.7451	21.1902	23.4969	16.0241	17.4102	18.1183	12.8523	12.0014	12.7771	7.95236	8.12304	8.07474
Solyc07g052390	29.7727	33.9619	33.0791	18.1407	11.0526	14.3633	16.4824	16.4453	15.8169	19.9108	16.4731	19.2277
Solyc07g054080	91.0503	105.341	95.815	36.0847	64.8617	55.3801	61.0708	71.7219	66.6353	16.0549	12.3009	14.7542
Solyc07g055740	27.944	32.3652	29.9605	4.43157	7.52081	5.16637	2.59618	3.25643	2.69839	2.37023	1.04407	1.89689
Solyc07g055950	12.7744	12.881	14.376	0.687792	0.389083	0.283001	2.68039	2.20542	3.29055	1.24349	1.10189	1.88161
Solyc07g056310	2.50983	2.20285	2.38052	0.952545	1.17313	0.538913	2.05169	0.918692	1.1393	0.0887985	0.185146	0.219375
Solyc07g056600	75.0204	78.6434	83.7674	67.0375	55.7097	58.5441	36.482	35.2879	34.3338	50.4225	39.4243	49.0882
Solyc07g061720	15.6791	19.8219	19.1681	3.52503	2.99661	3.66171	0.77717	2.29304	1.54822	1.12051	0.179714	1.0292
Solyc07g061760	3.03926	4.04184	2.87449	0	0	0	0.295411	0	0.0840709	0	0	0.0539603
Solyc07g062040	19.0083	19.7282	19.0159	10.4624	6.7327	8.84321	2.75481	5.14082	4.46271	6.89392	6.0109	6.07708
Solyc07g062100	7.65819	8.27558	7.6826	7.02502	8.3354	8.24537	5.80479	7.41515	6.94972	2.10157	2.59204	2.19375
Solyc07g063690	115.194	141.194	136.598	34.6232	25.1573	26.2744	116.759	71.0702	92.444	8.04016	3.65365	6.23904
Solyc07g065110	118.741	131.236	119.054	42.0928	52.9932	49.7176	95.9264	47.3889	74.9528	13.5416	5.60022	9.26215
Solyc07g065140	86.647	78.8951	80.8247	61.4727	73.3494	69.0589	44.1982	47.3229	48.204	43.4823	34.3538	42.2586
Solyc08g005650	86.8847	74.6144	78.5553	33.693	21.7427	27.5851	17.9993	41.8419	28.0121	29.818	30.4645	29.4751
Solyc08g007120	5.40496	7.16912	6.35058	2.46993	2.43665	2.56302	1.5191	1.59363	2.13277	1.22801	2.37307	1.33191
Solyc08g008360	3.12842	4.25618	3.86773	1.53216	2.82494	2.77388	1.35941	0.844405	1.05881	0.253923	0.176477	0.575036
Solyc08g023280	5.75914	6.57774	5.65861	4.91117	5.38906	5.47772	4.68095	5.67912	5.07685	1.79862	1.79552	1.81778
Solyc08g062180	9.94294	10.5996	11.5144	7.73621	6.94935	7.77493	3.73775	5.23715	4.95433	5.81493	4.16769	4.82597
Solyc08g062340	210.505	232.538	220.651	107.046	87.8065	92.914	90.5939	134.976	121.209	142.152	157.656	146.017
Solyc08g068050	9.261	10.8871	9.89345	6.57931	6.97078	6.89834	3.22266	5.6868	4.71021	3.48294	2.45337	3.19763
Solyc08g068290	66.2155	75.0907	70.482	66.2944	55.0245	60.2494	72.2776	54.8134	66.7738	33.0753	24.4782	31.1071
Solyc08g076370	14.1214	17.1176	16.078	0.766837	1.42018	1.01644	4.94934	6.94303	5.39826	0.612741	0.62459	0.571866
Solyc08g077110	6.09893	8.21084	7.11709	4.54736	4.4978	4.64995	1.73418	2.50614	1.73239	4.24962	2.53157	3.82708
Solyc08g079850	8.26577	7.89973	8.32735	3.76012	5.3088	5.32011	1.22173	1.3583	1.2396	1.83806	1.17919	1.61066
Solyc08g081940	20.5476	19.1054	20.6826	6.92382	7.67947	6.99298	22.1207	16.5354	20.2431	3.21931	3.15677	3.83881
Solyc08g081980	0.812415	1.00995	0.768371	0.0469726	0.12179	0.0212602	0.118448	0.10355	0.157309	0.0350311	0.0730403	0
Solyc08g082160	43.6896	36.9142	34.1821	33.5251	39.7365	29.5016	26.0194	19.6995	20.5659	9.87317	15.1365	11.4783
Solyc08g082370	153.798	178.089	160.772	127.067	151.927	141.926	187.256	172.559	186.966	56.8935	33.7191	50.1569
Solyc08g083280	33.3076	35.7873	36.9007	22.2508	27.8621	24.8756	21.03	20.1178	21.7811	11.7765	8.13155	10.3276
Solyc09g007760	38.3231	43.7098	38.5952	16.465	22.023	17.0633	15.6901	16.3285	14.7013	15.5515	20.8718	17.2099
Solyc09g008060	65.5683	75.0687	68.6553	38.7153	46.3749	46.067	29.045	28.5295	30.0463	30.0707	22.0191	26.4934
Solyc09g008780	43.4864	37.6124	38.8419	27.4916	33.1356	29.7542	13.3533	23.7115	18.8233	11.4871	13.1307	13.1898
Solyc09g010430	256.649	210.844	235.535	109.581	116.155	100.653	71.5642	58.3198	64.2473	40.4608	26.7283	46.0201
Solyc09g010860	262.305	190.947	215.21	154.292	135.644	142.672	233.095	189.312	200.105	63.4092	58.0865	59.4475
Solyc09g011060	5.75694	6.70963	6.23961	3.02835	3.11367	3.35575	1.60189	3.30919	2.473	2.46615	3.03105	2.7577
Solyc09g056390	155.646	152.079	150.069	96.095	100.307	110.352	32.4136	49.0179	38.3861	60.1466	52.2257	52.3315
Solyc09g065590	2.41907	3.57288	3.13976	0.392608	0.162872	0.213238	0.330007	0.865497	0.601065	0.370879	0.813985	0.53046
Solyc09g066100	185.664	209.297	202.653	121.696	165.137	143.271	92.2324	127.326	103.327	59.053	54.8068	58.3833
Solyc09g074300	56.6361	95.2051	79.3064	43.3033	53.1385	54.31	12.0866	26.0515	19.9266	8.79271	9.76611	9.44003
Solyc09g075650	5.66185	5.39432	5.75452	5.00322	6.56723	5.30743	3.67978	4.22223	3.74009	1.47697	1.94495	1.58436
Solyc09g083380	317.859	298.939	304.931	130.48	169.096	149.764	139.885	137.701	140.285	49.4288	70.625	57.37
Solyc09g084480	42.8543	34.5303	40.418	1.13675	0.294737	1.02901	8.59949	14.096	11.1489	2.61395	2.3568	1.91986
Solyc09g091550	139.935	173.209	158.397	18.1872	15.7616	17.7263	22.3235	43.1689	31.8009	14.1458	16.839	15.6986
Solyc10g006010	42.4922	46.1347	44.4405	27.8873	32.2044	31.7342	20.947	24.1439	21.0065	26.3046	20.6567	22.5929
Solyc10g007600	326.258	354.945	336.879	161	122.686	144.069	270.847	192.109	228.967	53.9098	27.3184	44.4312
Solyc10g008410	293.959	291.74	297.332	5.63393	3.13529	2.239	286.33	343.516	300.307	6.2171	14.8145	6.75131
Solyc10g008910	220.987	237.05	225.606	124.386	121.13	125.09	93.2416	98.8815	99.0441	37.9978	35.7678	37.8246
Solyc10g052470	22.9652	31.6032	27.2709	6.37349	2.20335	5.04822	5.58045	6.43969	4.82793	0.396101	0.550583	1.14165
Solyc10g052490	7.83604	7.70247	5.97015	0.453068	0.313256	0.888604	2.09454	2.41371	1.5173	0.525604	0.861056	0.788372
Solyc10g076180	6.10948	4.69784	4.33579	1.39461	2.7405	2.32553	0.80206	2.02263	1.4749	0.985333	1.67398	1.62283
Solyc10g078360	4.1123	3.72348	2.86875	0.0809419	0	0.07327	0.544285	0.446087	0.464693	0.12073	0.167815	0.09942
Solyc10g079700	6.28074	6.69687	5.19071	3.15134	3.98324	3.92239	1.48998	1.41112	1.50767	2.88879	1.83757	1.75393
Solyc10g085380	20.3398	21.7237	21.3398	6.8075	12.1371	8.44716	2.95746	3.54098	4.09852	1.10285	0.792911	1.1274
Solyc10g086180	99.5756	126.38	110.23	30.938	33.7388	34.1957	43.6112	64.2139	53.7425	33.388	28.7336	30.315
Solyc10g086520	309.598	346.847	337.987	216.171	245.123	235.545	160.243	168.106	162.572	124.882	115.686	116.67
Solyc10g086640	16.9667	15.879	14.6786	12.3194	14.007	11.317	14.6505	6.33684	11.2639	3.31206	1.32438	2.97032
Solyc11g006230	296.045	372.346	336.437	35.3995	31.767	29.1661	39.8219	82.7105	57.0954	7.64079	5.93297	7.02984
Solyc11g007930	11.5797	14.2836	16.9976	5.44116	3.87964	3.38624	2.28678	2.99873	3.09127	0.338158	1.76266	1.35755
Solyc11g010280	217.564	174.315	178.543	163.229	199.545	169.153	92.1926	146.947	121.909	63.3453	72.3544	68.9477
Solyc11g011060	15.1811	20.6672	18.6772	13.1306	15.3942	13.7465	6.23824	9.56479	5.68108	10.1047	8.16698	10.4482
Solyc11g065760	16.4164	14.1816	12.7045	8.14654	8.76183	8.92211	7.3548	10.1989	7.60251	2.50021	2.08519	2.53246
Solyc11g068720	30.3769	30.2987	29.3262	16.8237	16.9849	15.9029	28.9705	29.6207	29.7379	8.60507	7.63967	7.79484
Solyc11g072840	101.704	125.907	114.829	46.8155	53.267	47.1098	51.3852	78.9059	67.1928	21.5812	19.5536	18.2837
Solyc11g072860	541.437	605.9	580.961	362.707	350.714	360.832	237.824	316.626	282.688	92.3132	88.5804	95.4661
Solyc12g007160	3.0295	2.70926	3.82034	1.02761	1.84084	1.60673	2.66979	2.26535	2.68163	0.185787	0	0.0573728
Solyc12g009800	19.6693	16.2188	19.5466	11.0264	8.46134	8.41471	15.8349	17.2768	15.7548	3.88422	3.2292	3.64401
Solyc12g009880	14.4002	18.3358	16.6624	7.44861	14.1131	9.59527	17.5788	12.9468	14.8026	2.42142	2.82132	2.28726
Solyc12g014310	4.24001	4.12373	3.19897	1.10632	2.60769	1.18355	0.338152	1.33029	0.962343	1.85016	0.729816	1.72948
Solyc12g014630	45.9386	47.1584	55.246	3.52253	5.30313	6.78875	18.1472	20.5406	16.2002	1.80785	4.00496	3.21012
Solyc12g017460	94.047	81.64	87.3665	7.53766	8.14867	7.63276	5.15453	16.8982	10.6352	5.04976	17.1507	9.25842
Solyc12g040790	46.5589	47.3663	46.8161	1.08504	0.929607	1.49465	8.4462	9.04782	9.25367	0.609833	0.929178	0.811235
Solyc12g044330	15.2882	18.4152	15.0956	2.27807	2.85484	2.66362	2.55311	3.97573	2.54306	0.283157	0.688782	0.408061
Solyc12g056540	16.0379	17.7701	15.5212	7.24577	6.97794	8.27684	1.88513	6.27517	3.30147	3.08786	3.2191	2.64878
Solyc12g087940	19.8903	24.3234	24.2658	0.264374	0.164512	0.191453	7.91101	5.4201	6.88064	0	0.054812	0.0649455
Solyc12g096530	10.7187	13.3801	10.8628	0.20375	0.352188	0.184438	1.19884	2.24582	1.16974	0.202604	0.211215	0.208553
Solyc12g096680	3.3935	3.06727	2.16428	1.15469	1.79632	1.50254	0.909912	1.0341	1.20844	0.897023	0.748121	0.997235

## Sheet: cluster 6
Supplementary Table S4. The cluster 6 analysis of differential expressed genes (DEGs) at 15 or 23 DAP in ER and WT fruit exocarp. cut-off with P-value(P value ≤ 0.01)
The genes’ expression level were normalized with the value in FPKM
Gene_ID	WT15DAP_rep1	WT15DAP_rep2	WT15DAP_rep3	WT23DAP_rep1	WT23DAP_rep2	WT23DAP_rep3	ER15DAP_rep1	ER15DAP_rep2	ER15DAP_rep3	ER23DAP_rep1	ER23DAP_rep2	ER23DAP_rep3
Solyc00g091170	19.8478	21.4873	19.1268	16.3101	15.7506	16.2672	21.9187	19.8077	20.4657	11.1198	9.0613	10.9765
Solyc00g160780	21.8556	23.0275	23.4778	8.56477	6.40716	6.482	9.08741	16.2499	11.8225	1.11693	2.911	1.20721
Solyc01g008020	13.1426	13.6261	14.8113	11.5817	12.4464	10.9109	10.3076	10.0509	11.2323	4.89842	6.46477	5.72888
Solyc01g008790	81.9916	100.375	92.2537	52.5556	60.8215	56.9337	67.4656	80.4968	71.2863	41.4502	32.1972	38.9027
Solyc01g010190	114.01	106.864	110.362	48.3759	88.1001	68.1655	57.6537	77.8993	66.7378	35.0996	27.4336	33.5953
Solyc01g011350	81.8915	66.5364	72.4612	35.3214	33.2321	35.4558	37.1117	62.4946	47.684	16.1486	10.468	14.9807
Solyc01g066440	19.8741	16.177	16.1901	16.5326	11.8989	14.3206	19.3473	18.0658	17.5238	6.55458	8.12594	7.39625
Solyc01g066570	20.2887	18.9932	19.4934	10.5762	11.2777	11.1244	15.5258	23.3971	19.8119	7.36906	4.86416	5.71769
Solyc01g066610	1.68136	1.72831	1.71336	1.49257	1.51538	1.25155	1.16214	1.8703	1.89419	0.796767	0.928354	0.67543
Solyc01g066760	30.7149	30.5009	32.5736	4.04055	7.56996	6.72522	13.6947	15.0849	13.2198	2.07371	8.78251	3.28196
Solyc01g067510	11.8157	9.27701	10.783	2.94839	2.57304	2.63638	12.5424	8.48126	11.6974	1.09048	1.71457	0.905367
Solyc01g067780	0.847857	0.810526	1.04543	0.261449	0.867691	0.615339	0.39557	0.547542	0.52535	0.0649945	0	0.128454
Solyc01g074000	120.393	133.325	127.37	70.5742	68.9622	70.2736	60.0627	85.8118	70.1665	21.0531	20.9192	22.6872
Solyc01g079110	84.6688	86.2086	88.198	49.2111	48.0772	51.4717	45.1073	66.3243	50.0372	20.2095	19.5297	19.494
Solyc01g079400	42.733	37.187	40.2892	21.7697	25.0864	24.7718	36.2026	38.6793	36.9625	14.0007	9.95507	12.4607
Solyc01g079580	66.9184	67.8334	69.1222	11.5933	15.4447	13.4515	52.9233	55.88	51.3282	8.48684	7.93459	7.88705
Solyc01g086930	3.58831	4.31556	4.79653	2.22408	3.40831	3.21524	2.23218	3.87845	3.08098	1.35335	1.47969	1.26397
Solyc01g087990	16.9174	15.2782	14.5611	12.2966	12.3113	11.1311	12.7073	12.1456	12.8356	7.14588	7.22888	6.57112
Solyc01g088400	72.6384	89.5178	83.2411	41.4201	49.8058	44.3347	62.1518	64.96	62.3378	17.5387	12.9582	14.7249
Solyc01g089850	4.6996	5.37541	5.4595	1.81808	2.1315	1.35954	3.38858	3.31089	3.55488	0.471612	0.737487	0.194185
Solyc01g090760	8.54791	11.4006	10.3601	1.18614	1.57188	1.07372	10.0255	9.73298	11.7909	0.556971	0.478178	0.445172
Solyc01g090950	7.73082	6.66217	7.58992	4.35962	4.57223	4.03509	5.9908	7.63996	6.79624	2.41109	2.71669	2.5571
Solyc01g095180	57.3881	59.4674	64.3823	24.5486	42.33	36.5151	63.5558	33.6918	53.478	14.6641	17.7272	15.7351
Solyc01g096450	281.135	223.889	254.933	215.967	263.635	243.228	312.023	227.036	270.856	112.108	122.356	114.35
Solyc01g097230	16.3688	14.9998	16.6309	9.90374	13.9928	11.4337	18.2779	14.1596	17.236	5.78035	8.18352	6.61123
Solyc01g097720	2.18185	2.73474	3.13603	0.976654	2.43097	2.23968	2.13441	2.51185	2.05591	0.84167	0.337479	0.639793
Solyc01g098190	60.0096	42.1736	52.8053	24.4136	25.9834	26.1257	50.9391	43.3799	49.2919	11.8358	11.7751	11.7904
Solyc01g099600	161.23	111.226	135.504	49.1097	90.0777	68.4184	62.3905	74.3395	70.6199	19.3706	16.6303	19.0154
Solyc01g099630	761.217	681.202	730.655	354.903	313.664	330.148	530.864	611.209	575.42	211.143	215.869	214.352
Solyc01g100310	44.1146	32.3521	34.7109	20.8152	25.9479	21.2092	20.4266	29.4986	25.166	10.9608	13.2868	11.5871
Solyc01g101120	3.60803	2.52598	2.70535	0.947205	0.233896	0.530788	2.54017	1.83951	2.37372	0.246681	0.0935151	0.138505
Solyc01g103530	2.38379	2.5232	2.45541	0.0596008	0	0.0179839	1.56972	0.744536	0.874441	0	0	0
Solyc01g103780	175.206	167.592	179.055	74.3907	98.0332	84.5277	136.007	135.582	136.919	54.7949	65.1827	58.3899
Solyc01g104490	1.68388	2.05498	1.86743	1.31469	1.43224	1.23009	1.11435	1.7779	1.59623	0.763504	0.664251	0.637787
Solyc01g107350	17.7691	15.2049	17.7085	9.47094	7.11282	7.58784	11.2549	9.15934	10.6247	4.38407	3.46073	3.67711
Solyc01g109390	59.5451	79.1043	66.6016	4.09801	2.66867	2.67436	23.3911	18.9083	21.0648	0.995045	0.493971	0.643824
Solyc01g109500	12.634	13.9437	12.6339	1.47633	1.95644	1.55914	4.58456	5.55986	5.76821	1.06024	1.27535	0.906682
Solyc01g110560	3.66258	2.89252	3.00403	0.33056	2.22839	1.19691	1.25033	1.54851	1.5024	0.0821749	0.0856677	0.0507528
Solyc01g110570	16.8328	26.1558	18.4104	2.7213	4.23346	3.55821	12.0723	23.4963	16.3465	0.450998	0.313445	0.464242
Solyc01g110600	6.0388	6.73268	6.89926	3.86755	3.41686	4.40864	8.54858	7.7365	9.45721	0.498527	1.03943	0.439858
Solyc01g110680	9.13859	7.0908	8.17847	5.18152	5.65667	6.29502	10.4299	6.01188	9.39395	3.11854	2.12027	2.51227
Solyc01g111270	2.81148	2.0746	2.25105	0.464444	0.545906	0.588592	1.79578	1.39927	1.80723	0.200126	0.0641946	0.209173
Solyc01g111550	10.4494	8.5242	9.39067	5.95241	8.44512	7.84526	6.80448	7.24332	7.88262	3.12518	3.85038	3.42168
Solyc02g024050	51.4209	55.6965	53.4037	13.0851	13.4728	13.8546	32.1621	34.9378	36.386	10.6393	11.8995	10.6471
Solyc02g027080	12.9117	13.9783	12.9566	5.87063	6.11489	6.25742	9.18554	13.1378	11.2103	3.1336	3.18776	3.58981
Solyc02g033060	6.55676	7.32088	6.46265	2.09159	3.25384	3.59736	3.77989	5.53306	4.30287	0.46796	0.542056	0.578043
Solyc02g064770	20.0003	19.6967	18.2787	11.3997	10.0277	10.5894	29.0973	22.3674	24.7852	6.26127	6.55834	6.48791
Solyc02g065170	58.5319	65.3219	65.1344	41.4049	46.0917	43.6746	63.8542	69.6886	67.3441	30.8442	26.2019	29.3308
Solyc02g067930	13.0249	14.8726	14.3192	5.26627	5.59281	5.8731	12.2173	14.6278	12.658	2.72305	3.75594	3.8811
Solyc02g068070	5.7584	4.73026	5.21668	4.31676	4.858	4.69744	4.97947	4.65687	4.35018	2.44305	2.95154	2.19986
Solyc02g070540	82.3057	84.3584	82.9758	42.3354	44.0472	44.0018	66.5038	66.5631	67.2838	22.7316	23.534	22.6738
Solyc02g070810	5.27423	5.85757	5.55578	5.75252	5.26557	5.53406	6.15666	5.41651	5.73826	3.81536	3.22307	3.59009
Solyc02g076680	31.1338	30.5069	28.8965	14.7032	11.23	13.7574	26.5193	28.3234	27.7955	6.72267	5.98279	6.2956
Solyc02g077610	8.86884	6.9252	7.72964	4.13989	4.68387	3.74751	5.82073	2.65493	4.10528	1.04786	0.468171	1.43304
Solyc02g078150	111.713	174.026	143.35	120.261	159.27	140.063	140.672	205.602	170.334	85.4828	60.2916	76.0275
Solyc02g078160	95.328	91.3873	89.6086	72.3255	72.9843	71.9531	56.465	112.991	82.1165	38.3428	33.6223	35.1494
Solyc02g078230	3.44751	4.52604	4.36551	4.35382	2.99198	3.64168	6.80753	7.03069	7.52147	2.8884	1.74223	2.65762
Solyc02g078460	36.3294	35.9663	35.7566	29.4584	26.8324	26.4344	31.2638	49.2983	37.109	17.8558	11.5247	15.4173
Solyc02g078950	52.1722	56.0209	56.3053	40.0948	32.4379	35.0973	71.1528	60.9742	69.3093	23.2871	19.9485	20.451
Solyc02g079190	27.1463	30.9355	27.9891	10.3565	9.47729	9.03792	27.5095	29.5457	27.8505	6.57944	5.61358	5.38348
Solyc02g079640	15.3293	18.6154	16.4128	16.2674	12.9154	13.5156	23.3739	22.7816	22.2719	12.3993	7.80651	11.352
Solyc02g080510	63.3165	54.5797	60.4935	11.7604	12.4338	10.3357	42.9959	35.1128	38.1288	9.87766	12.428	9.1159
Solyc02g080530	238.8	225.123	229.066	107.895	89.2643	100.683	187.066	185.052	177.799	49.8484	59.5883	52.7334
Solyc02g080790	3.09408	3.16374	2.55555	1.05454	0.989517	1.50006	3.92544	3.81916	3.65172	0.424434	0.208223	0.400919
Solyc02g082420	54.845	51.8633	55.7513	28.3199	39.2828	35.0502	59.7764	50.8894	59.7091	20.6138	18.7217	20.9746
Solyc02g083250	63.3806	67.5348	64.5669	33.8019	43.8392	41.1873	41.1404	53.7114	48.8238	21.7298	19.4916	20.9355
Solyc02g084240	109.696	108.286	113.7	59.7746	66.7674	60.7017	38.9821	64.8257	51.3441	20.8034	27.4923	22.2371
Solyc02g087740	75.3444	77.6826	74.469	59.3134	68.6968	62.5947	64.6607	72.9552	65.4444	45.2825	36.5694	41.0189
Solyc02g087960	103.104	81.7933	90.4234	74.6563	63.5873	70.9203	89.4247	91.1011	88.2635	45.3734	44.497	44.83
Solyc02g088660	22.7598	23.8232	23.1432	15.6809	18.4674	17.5346	23.6981	20.0691	23.6767	10.3087	12.098	11.5761
Solyc02g088820	2.37322	3.57793	2.9558	0.243939	0.421656	0.47844	0.956868	1.29959	1.16706	0.0808555	0.168585	0.149814
Solyc02g089250	282.413	197.843	250.472	35.3922	75.5806	56.4664	257.362	190.798	233.822	17.7765	24.5982	20.4762
Solyc02g091430	32.565	32.2309	30.6317	26.0522	29.4333	28.8506	34.089	36.8076	36.4925	19.8966	17.9581	18.1167
Solyc02g091470	7.02681	7.03413	7.30098	3.70026	3.63016	3.44007	5.74417	7.20182	6.15614	1.98889	1.96975	1.94493
Solyc02g091840	37.9961	33.5179	36.415	20.5899	18.8862	19.6424	42.6653	34.3648	39.422	10.9088	12.3132	11.8897
Solyc02g091930	112.499	112.104	109.978	47.0471	54.3432	51.721	61.5203	70.4127	69.6053	14.1899	11.3837	13.8991
Solyc02g092810	16.0492	18.3861	16.2667	7.35415	6.6917	6.78271	14.2875	9.17664	11.219	3.06998	2.0857	3.53651
Solyc02g093310	156.638	160.756	151.667	70.0274	87.9088	81.4538	107.046	103.51	103.248	66.2573	82.2178	72.2267
Solyc02g094160	48.9297	44.98	46.3422	38.389	41.2994	36.1767	36.7228	38.5246	39.3365	14.1724	16.1855	14.0315
Solyc03g005690	31.7088	33.8858	32.2462	25.0904	30.4224	24.7163	30.1873	34.3662	34.4816	17.8558	17.8498	17.0331
Solyc03g006300	3.87336	4.53261	5.11092	2.3018	2.11652	2.59917	3.63021	4.31576	4.45035	1.54556	1.15617	1.31162
Solyc03g006830	9.56225	9.66927	10.3447	4.04584	6.75628	5.46252	9.97163	10.1283	9.77653	2.69341	2.98561	2.86376
Solyc03g007550	2.03672	1.9059	1.69259	0.693024	1.45995	1.43112	1.16504	1.7426	1.30551	0.376865	0.47146	0.452218
Solyc03g007930	4.01357	5.15041	5.65996	4.31179	4.84448	3.57786	4.53035	4.22456	4.92794	1.19098	2.11072	1.25047
Solyc03g019790	174.404	178.942	170.565	174.931	147.621	163.886	219.837	259.383	233.123	140.225	120.559	134.015
Solyc03g044740	36.1539	32.6827	33.984	12.4227	13.4784	13.4367	23.0793	32.4415	29.9909	6.08138	6.47195	6.33822
Solyc03g071620	377.294	447.586	420.501	240.678	267.218	246.191	270.295	393.157	319.637	166.004	168.056	167.539
Solyc03g096770	14.7566	15.8932	14.6278	6.92751	8.24119	9.03748	11.4746	8.08494	11.1126	4.45728	2.95701	3.37856
Solyc03g111120	8.32627	10.0413	10.2498	9.28437	6.70461	6.78576	9.42257	6.7466	8.02824	2.73544	2.21008	2.49196
Solyc03g111940	10.258	11.6263	10.3785	4.39562	4.72919	4.27649	5.5939	11.2296	8.01878	1.67482	1.4905	1.53899
Solyc03g112390	77.8101	63.166	71.6582	50.1411	43.5478	42.7897	50.2047	52.7246	50.1848	33.5961	30.666	33.6277
Solyc03g113130	11.9255	11.5498	11.1746	6.60785	9.35597	7.22986	6.27869	8.74012	7.42228	4.88514	5.36082	5.71673
Solyc03g113210	50.4871	46.6266	47.7226	28.5556	24.4286	26.5062	51.9374	11.1141	33.3437	8.62275	4.09743	4.95403
Solyc03g113660	60.9827	55.6661	59.3779	41.1735	50.8572	43.7095	34.2371	53.6125	43.4547	28.2024	24.8673	27.0772
Solyc03g113760	2.32742	2.49573	2.53477	2.15309	1.37025	1.63894	1.85091	1.6181	2.10699	0.851522	0.507266	0.691205
Solyc03g113910	43.1988	64.142	53.6151	5.86365	4.4908	5.96116	19.7148	31.4209	23.5645	2.108	2.24436	1.77286
Solyc03g115050	7.23881	8.53522	8.02472	6.8279	5.82166	5.64586	8.38804	9.62457	9.17166	3.26417	2.79039	3.26595
Solyc03g115200	297.064	242.849	270.996	101.325	130.263	114.634	267.077	190.002	238.237	49.0157	60.3828	53.6824
Solyc03g115500	13.0568	9.72758	10.0702	8.97893	12.9336	9.45029	12.5488	11.9784	10.8075	4.78307	5.02331	5.58001
Solyc03g115590	14.0207	11.9947	11.9392	5.5229	5.93038	5.04993	9.19075	10.2997	9.90187	3.63347	2.37106	3.0835
Solyc03g116920	2.41026	2.75686	2.3763	1.31756	1.3034	1.35782	1.17563	1.54164	1.74559	0.655073	0.693423	0.759377
Solyc03g117250	144.944	128.141	135.163	89.18	73.6243	81.4915	115.332	31.1222	72.3278	22.4528	10.1066	18.1182
Solyc03g118310	11.816	11.2593	11.5562	1.02022	1.02029	1.1544	12.2812	10.0806	10.5986	0.28985	0.30217	0.358034
Solyc03g118640	20.1961	20.5983	19.9673	22.6098	18.0703	19.4894	25.7154	27.2657	27.1443	16.9351	15.0771	16.5684
Solyc03g118740	1.28194	1.37322	1.41806	0.811414	0.550231	0.791007	0.89189	0.619181	0.985427	0.0620652	0.0323516	0.134164
Solyc03g118780	41.4452	37.8369	38.5831	2.59937	2.99539	2.54908	17.4792	20.1355	18.654	0.646186	0.598801	0.709506
Solyc03g120500	61.6834	71.0775	64.7445	38.3057	41.5439	40.8633	38.9888	69.0001	52.4381	18.4552	14.5834	17.4531
Solyc03g120790	61.4281	51.3826	54.7243	33.2946	33.4646	32.9295	31.6135	66.7144	50.2448	11.6999	9.90691	10.0345
Solyc03g120910	1.90202	2.7821	2.67945	1.73577	2.2934	1.54973	2.09856	1.91324	2.18415	0.933933	0.517626	0.992999
Solyc03g123540	135.836	145.853	147.103	42.5178	30.7494	32.6633	81.7634	106.524	93.438	27.2866	30.4736	28.7465
Solyc04g007650	1.66203	1.75726	1.83391	1.23552	1.43799	1.27996	1.24622	2.79933	2.19364	0.38222	0.5977	0.531151
Solyc04g008040	46.5957	45.6583	46.3647	38.0615	34.7842	37.0518	55.5301	62.3063	58.1926	24.4869	23.6495	24.0517
Solyc04g008230	11.7884	13.6221	13.2262	4.58106	4.54086	5.32119	12.7786	8.31145	10.5511	2.07608	0.924564	1.54365
Solyc04g008290	31.4356	30.4981	31.3769	20.5127	25.7548	23.2681	31.0355	33.7349	29.9797	13.9351	15.2049	14.493
Solyc04g008650	6.28083	6.77386	7.00273	3.16929	3.28692	3.09391	3.39522	3.69881	3.47848	1.59117	2.31911	2.11814
Solyc04g008730	18.2446	17.3572	17.7892	11.7885	10.6922	11.1831	12.2124	15.4391	12.3204	7.4399	6.22294	7.69401
Solyc04g009180	24.2091	30.7179	29.6842	10.4454	10.5577	11.1381	15.402	12.9769	13.1286	6.86576	3.94585	6.08882
Solyc04g012030	20.1341	21.107	19.4458	12.7415	10.9952	13.1627	19.008	19.9942	18.5667	8.14833	6.55375	8.09393
Solyc04g012060	20.6204	22.1912	20.6376	12.0943	12.9201	11.6293	17.6485	23.4006	21.0092	4.45179	4.41232	4.19201
Solyc04g015030	134.77	122.776	126.566	37.616	66.0574	50.3449	83.6523	125.785	103.01	26.0167	25.8366	24.5544
Solyc04g015620	58.4247	64.5932	60.9836	28.7366	22.5883	27.2724	52.1325	67.3013	55.0442	9.47175	8.09918	9.30076
Solyc04g040220	1.61994	2.31222	1.51752	0.385354	0.7105	0.620141	1.00772	0.896699	0.860356	0.212881	0.0443858	0.131479
Solyc04g050730	84.5734	76.5273	84.3862	1.14286	1.03712	1.42249	81.6537	71.226	73.4952	0.37881	0.296183	0.467921
Solyc04g051350	11.133	12.0689	11.4954	10.616	10.4348	9.56194	10.7212	11.2356	10.2336	4.63475	5.80358	4.41136
Solyc04g054370	41.7091	41.2918	43.734	16.3737	24.3646	18.3016	34.9457	30.1318	36.5111	8.63628	11.2173	11.28
Solyc04g054760	16.3749	12.2287	15.1761	4.654	4.44817	4.4607	8.51418	6.03509	8.819	3.76577	2.36496	2.6901
Solyc04g055160	44.4755	54.8821	51.4914	14.3082	10.4205	12.3188	29.5056	33.2244	32.7361	8.85277	8.37207	8.16242
Solyc04g063350	23.8791	29.282	24.2136	24.4872	21.046	21.8408	25.6193	28.3117	25.7621	10.8837	9.64854	10.1076
Solyc04g064620	52.5027	63.5336	53.1601	32.8999	28.6058	32.0281	51.4937	64.79	57.1256	21.7511	18.8167	21.6859
Solyc04g071440	23.5835	25.3162	23.8603	12.9397	16.0728	13.4839	18.4963	22.2232	18.5	9.83718	8.11066	9.24052
Solyc04g072160	309.176	356.86	337.431	93.9473	76.3435	88.1925	170.803	230.457	194.657	46.5555	54.7464	51.0015
Solyc04g076630	14.4976	16.4274	16.6917	12.9611	14.161	13.4267	16.1961	17.9916	17.5416	1.80917	0.898129	1.72396
Solyc04g076780	17.0866	16.3417	16.3583	6.10329	7.02989	7.02695	10.6385	13.8886	13.1331	3.31415	2.799	3.19556
Solyc04g076860	48.8443	56.7002	52.4289	23.8094	19.8902	21.458	48.5811	45.3065	47.1662	14.1272	11.3373	13.0799
Solyc04g077380	5.97554	4.9385	5.29156	1.10559	1.22306	1.668	2.41618	2.11228	2.82101	0.549683	0.534844	0.362128
Solyc04g077390	3.49385	3.30803	2.84548	0.833286	1.3356	1.23432	1.35839	1.94829	1.95707	0.376635	0.104705	0.232617
Solyc04g078700	14.3132	10.3257	12.5007	6.92928	6.75955	6.8004	9.28445	8.58299	8.00882	3.42809	4.12498	3.13902
Solyc04g079160	12.102	11.4482	12.4198	11.246	10.1989	10.317	10.8516	10.6726	10.0851	6.39368	6.53475	6.38013
Solyc04g079280	3.34056	3.7638	3.45167	3.15939	2.61416	2.79743	2.85879	2.74026	2.82482	1.8369	1.28858	1.4844
Solyc04g080280	233.295	249.883	229.483	185.483	191.312	186.425	227.273	149.015	190.044	127.118	116.56	121.01
Solyc04g081370	32.0822	31.1237	32.6691	18.4028	19.0859	19.3534	32.5673	31.7192	32.1963	11.3473	11.2218	11.3574
Solyc04g082050	19.7049	20.2403	18.393	3.01581	4.30934	4.67128	14.5336	19.2062	16.288	1.7993	1.38947	1.85214
Solyc04g082290	345.278	348.759	337.591	74.1163	75.5795	72.3627	193.877	301.763	251.593	42.6187	42.9654	44.0193
Solyc04g082660	3.21491	2.50104	3.07133	1.82501	3.15458	2.32508	2.49987	2.60763	2.00496	0.672126	0.770764	0.788725
Solyc05g005170	35.7683	27.9725	31.6679	12.8918	19.7314	15.7013	34.7088	15.2003	27.0633	4.42848	2.10587	3.59884
Solyc05g005710	246.035	224.658	231.854	94.8268	91.4331	95.5226	158.148	169.759	166.141	100.841	90.8894	98.878
Solyc05g005810	38.776	43.7283	42.8783	4.76541	6.19143	5.59363	35.918	44.8493	39.7851	2.36929	5.04857	3.28042
Solyc05g006490	29.1623	29.318	27.9525	10.4131	14.8203	13.2546	16.8052	29.4183	23.0851	6.45164	4.45069	5.70643
Solyc05g007180	255.804	198.318	224.906	117.687	122.308	124.7	136.52	165.351	153.353	58.0752	53.7097	57.6714
Solyc05g007450	8.9722	7.52834	7.60139	7.46369	7.74071	7.62992	9.68082	10.5672	7.94195	4.06273	5.80286	3.91202
Solyc05g007590	16.3584	16.1284	15.6249	10.0176	12.0105	11.0619	9.37583	13.6261	11.3529	6.25229	4.71361	5.97775
Solyc05g007830	55.9931	71.2618	65.4654	7.28864	10.7149	8.13517	35.3908	34.7093	34.7351	3.48308	2.27404	2.95521
Solyc05g008110	169.797	148.803	166.735	141.896	196.366	177.718	202.072	178.177	184.717	102.971	113.384	106.693
Solyc05g008860	19.1847	20.9728	19.1883	6.24878	8.07869	7.74864	11.2723	11.4165	10.7023	6.17105	3.16491	5.48486
Solyc05g009270	61.208	71.034	64.1692	15.878	13.8535	13.7647	77.9592	81.5806	78.8982	7.97787	6.13975	8.10037
Solyc05g010270	8.03982	4.62803	7.66028	2.80976	3.25687	3.88997	3.61207	6.37623	4.58627	0.410874	0.342671	0.101506
Solyc05g010320	27.3509	31.8498	29.2103	12.1362	9.45909	10.7862	24.73	31.051	29.911	5.92426	5.48984	5.96272
Solyc05g011890	94.1589	78.6931	87.6998	11.9928	8.21924	9.6499	74.9854	60.9929	69.59	18.0624	26.3185	20.9331
Solyc05g013690	106.348	99.2128	101.074	20.474	19.9225	19.3698	86.1695	101.418	92.0889	9.64743	10.5364	9.40807
Solyc05g014700	2.90878	2.48918	2.87335	1.41272	1.74423	1.27882	1.92256	0.889803	1.22302	0.602044	0.557896	0.371834
Solyc05g014710	44.6745	37.2423	40.0342	3.80355	4.53349	4.67638	39.8442	29.2844	33.4066	0.479825	0.765042	0.732158
Solyc05g023680	8.66264	10.7261	9.94099	4.90577	4.51902	4.85453	4.81506	7.3889	6.50171	3.31775	4.86439	4.07951
Solyc05g049980	16.3185	16.7003	16.74	11.8501	11.4382	11.8244	14.3985	7.06968	9.31795	3.26669	2.39198	2.90627
Solyc05g051410	5.92947	6.64041	5.19479	3.92634	4.85055	4.39047	4.36802	4.9642	5.13811	2.00954	3.17235	2.02127
Solyc05g051510	11.1574	11.7432	12.0309	4.71205	6.51592	5.41642	9.80747	10.4701	11.1644	2.45432	2.79125	2.34266
Solyc05g052350	4.3346	4.22684	4.89983	2.08624	1.54548	2.15829	6.5361	4.83799	5.93678	1.11807	1.01112	0.582387
Solyc05g054320	96.9583	92.2929	95.0315	25.2988	22.4823	23.9197	98.5094	90.3981	88.3533	14.4515	18.7688	16.4687
Solyc05g054450	38.8785	40.0784	40.2494	12.6396	18.6506	16.2787	42.4105	35.9057	40.3138	8.88989	10.12	9.97139
Solyc05g054990	59.5043	62.4318	56.9824	29.802	38.0917	33.7423	41.3671	41.5886	39.9397	27.8671	29.6657	28.0978
Solyc05g056030	30.0408	21.7065	25.1542	13.3944	15.5847	14.3752	13.1299	14.7639	13.3844	5.66336	6.30794	5.58281
Solyc06g007130	21.0289	31.7332	26.2769	9.4611	8.82	10.3446	16.6199	20.5639	17.597	5.25888	4.24267	4.7659
Solyc06g008580	27.2284	26.4167	25.5665	3.27128	4.07124	3.18332	18.3541	20.8231	20.8152	1.05718	1.52601	1.70768
Solyc06g009190	86.4889	95.2998	91.5868	49.7688	39.8972	41.576	98.3587	113.423	107.139	18.2356	15.5421	17.5621
Solyc06g010250	6.86246	6.73476	6.35399	1.45842	1.60153	1.47551	7.13893	4.06611	7.05951	0.490514	0.444663	0.421497
Solyc06g034390	4.93304	5.44922	5.26138	1.49847	1.41281	1.10982	2.51908	2.77782	2.08554	0.507969	0.988511	0.794787
Solyc06g051300	5.95638	5.71839	6.23578	3.63882	6.14604	3.48215	4.36944	5.5006	4.97399	1.49903	2.90994	1.02161
Solyc06g052010	21.1194	17.341	19.2662	5.10706	7.63698	5.53686	10.6819	12.3057	12.7281	2.15534	1.78525	2.80824
Solyc06g059740	790.592	761.886	774.942	406.907	522.685	469.159	341.986	838.506	581.44	234.297	202.327	223.922
Solyc06g060860	3.60567	3.33573	3.81076	2.43021	2.86635	2.54495	2.16288	2.31102	2.78129	0.687055	0.444574	0.965737
Solyc06g062460	3.26551	1.72631	2.78453	1.33783	1.25321	1.21103	2.03138	1.61732	1.98209	0.36476	0.671055	0.503574
Solyc06g063330	0.880587	0.879833	1.18449	1.04272	0.709684	0.678421	1.39686	0.466915	1.24715	0.162008	0.0337789	0.140083
Solyc06g065970	49.8905	58.2525	53.6125	11.3523	16.9849	12.6348	53.4985	33.8464	51.6407	2.40572	1.35045	2.85735
Solyc06g066010	9.94125	12.1456	9.82496	1.47426	2.5483	1.27098	3.95361	5.80354	5.5754	0.872599	1.30995	0.862296
Solyc06g066340	91.365	86.8446	88.5886	39.2852	62.3964	48.5721	48.1965	63.6464	55.6852	23.3934	25.2503	23.1977
Solyc06g068500	42.2929	49.0847	45.9527	19.7037	28.7116	23.2701	14.6624	51.7656	35.8823	9.37505	4.68544	8.54437
Solyc06g068550	9.45636	11.089	11.0881	2.0719	2.82528	2.84802	5.83737	6.47058	6.46145	0.381526	0.954583	0.754042
Solyc06g068910	9.93788	10.0092	9.04461	1.74311	2.1577	1.52699	10.9888	8.61496	9.9804	0.447302	0.641183	0.656124
Solyc06g068950	55.5955	53.722	57.4407	15.5625	14.155	14.4265	39.2432	43.8472	40.9699	6.93061	5.30566	6.18434
Solyc06g069820	25.6652	24.9551	25.6131	10.4177	11.4744	10.5269	14.9337	15.5775	15.6863	7.99015	10.0459	9.02661
Solyc06g073450	531.12	496.112	505.297	223.994	295.222	253.372	475.205	496.143	475.908	128.827	121.978	123.187
Solyc06g073910	22.1239	19.3575	22.1934	7.90918	9.13813	7.97597	10.8468	13.0767	13.1442	7.10579	6.25709	7.83997
Solyc06g075090	20.3072	13.4667	18.8852	2.82623	4.56911	3.31081	8.17481	10.6283	8.66955	0.454611	0.17234	0.408403
Solyc06g076770	12.8144	11.2334	11.7414	9.36817	6.4926	8.15871	11.3078	12.3324	12.5325	4.83432	4.09628	5.18079
Solyc06g076820	81.072	80.7718	79.8268	52.5429	77.976	70.7546	71.3835	78.2228	79.5979	33.4641	40.5134	38.0598
Solyc06g084320	10.9363	9.77748	10.5076	7.65163	9.3464	9.15823	10.0761	9.74587	9.68055	2.62073	3.34905	3.55051
Solyc07g005540	0.62678	0.662691	0.878223	0.414165	0.229087	0.24994	0.649836	0.426075	0.713326	0.0137278	0.0858678	0.0678286
Solyc07g005760	52.0449	49.8727	52.4501	22.2844	28.5653	24.5423	29.238	32.8296	29.7364	14.2726	17.4262	17.1537
Solyc07g005860	6.81382	7.22369	7.67911	4.39536	5.05322	5.27418	9.42246	7.32345	7.75932	2.28696	2.47247	2.78309
Solyc07g006020	11.912	8.91946	10.9846	3.89134	3.35719	3.83424	10.2468	5.73158	8.20469	2.02033	1.21374	1.31124
Solyc07g006370	9.22094	9.73736	9.98311	3.4121	1.33782	2.22235	4.79172	3.53163	4.14079	1.01373	0.992116	1.07332
Solyc07g006380	7105.63	8253.93	7670.56	1110.45	928.308	1033.15	4516.61	6393.3	5323.55	270.671	428.808	323.568
Solyc07g006880	20.4078	34.5893	27.1105	4.4676	5.82913	7.1751	18.7762	20.8094	19.3055	2.50784	1.79275	2.65524
Solyc07g007620	5.82831	5.39196	5.0341	3.54525	3.83004	3.71067	7.38782	4.96606	6.46649	1.45051	1.53131	1.17937
Solyc07g007980	10.7295	9.05306	10.2313	2.57335	2.38292	2.74542	5.56208	5.97681	6.50751	2.44464	1.71491	2.31417
Solyc07g008430	175.46	224.89	189.835	39.971	31.3613	42.7897	120.075	125.66	112.743	33.8705	28.4643	30.7383
Solyc07g016170	18.9896	17.7952	17.8439	14.2719	13.1989	12.446	20.172	17.8603	18.5922	9.08443	7.86857	9.28143
Solyc07g016180	40.1372	46.323	43.7082	21.9129	27.7198	24.4967	28.005	35.2905	31.0053	14.6079	12.0046	13.8138
Solyc07g020960	8.30717	7.81262	8.29571	1.91062	2.37784	2.30603	3.03349	4.30551	3.6157	1.68877	1.23238	1.4863
Solyc07g041340	26.0133	18.6939	17.9641	15.6851	15.153	17.1159	14.8095	18.7097	14.8026	7.69157	6.01387	6.86178
Solyc07g053390	1.43532	0.796719	1.93068	1.32781	1.37709	0.721175	1.56253	1.46357	1.52461	0	0	0
Solyc07g054080	91.0503	105.341	95.815	36.0847	64.8617	55.3801	61.0708	71.7219	66.6353	16.0549	12.3009	14.7542
Solyc07g054170	13.8767	14.7575	13.7922	1.13976	2.55077	1.68335	8.77349	5.488	6.37125	1.75967	1.11933	1.39995
Solyc07g055080	14.2939	14.9393	17.0185	5.28929	4.44779	6.082	7.93054	12.0541	9.16457	5.50828	4.07526	4.82868
Solyc07g056310	2.50983	2.20285	2.38052	0.952545	1.17313	0.538913	2.05169	0.918692	1.1393	0.0887985	0.185146	0.219375
Solyc07g062580	32.0364	32.7717	33.5214	19.7844	15.4234	17.6928	31.5854	29.9738	32.3472	12.6224	10.4611	11.5633
Solyc07g062980	9.00163	8.94004	10.1273	4.53107	6.47733	4.98844	9.88174	8.23388	10.5459	1.33949	1.90422	2.40668
Solyc07g063690	115.194	141.194	136.598	34.6232	25.1573	26.2744	116.759	71.0702	92.444	8.04016	3.65365	6.23904
Solyc07g063970	8.92589	11.3812	10.5056	0.753927	0.744676	0.714967	5.61289	5.38177	5.56502	0.214196	0.297733	0.242534
Solyc07g065090	456.372	435.969	445.554	105.205	135.714	118.259	484.789	356.778	426.377	67.2458	73.7269	70.0098
Solyc07g065110	118.741	131.236	119.054	42.0928	52.9932	49.7176	95.9264	47.3889	74.9528	13.5416	5.60022	9.26215
Solyc08g005000	20.2067	16.7601	18.2765	9.1532	12.6127	11.0086	16.0015	16.9098	16.7763	5.8755	6.14751	5.51582
Solyc08g013760	5.81204	6.4971	7.43106	4.48057	6.85414	4.66428	3.48368	7.53147	6.10928	2.39475	1.85789	2.68293
Solyc08g016160	1.29026	1.14775	1.2516	1.03293	1.26172	0.935029	0.675291	1.01204	1.09817	0.330961	0.356925	0.380622
Solyc08g061910	19.3226	16.7587	19.0873	9.60793	12.4364	10.6525	12.5835	16.0906	14.3245	4.33257	6.79438	5.9464
Solyc08g063040	17.4156	13.2492	15.1615	9.48672	10.5174	10.7715	12.2704	8.78899	11.6597	5.44856	6.95183	6.1778
Solyc08g065870	4.17483	4.54225	4.62202	3.20936	4.31574	4.33313	3.10913	4.31693	3.56532	2.17711	1.94541	2.20486
Solyc08g068290	66.2155	75.0907	70.482	66.2944	55.0245	60.2494	72.2776	54.8134	66.7738	33.0753	24.4782	31.1071
Solyc08g075240	28.8812	27.2744	26.2491	14.5532	8.69883	11.1877	37.6318	35.9394	36.0353	7.13898	6.04606	6.53274
Solyc08g075490	31.7183	29.3781	29.2693	30.2745	27.997	29.7799	35.0806	27.8525	30.8177	21.3337	12.8111	17.8509
Solyc08g075520	9.51624	10.0322	9.95385	6.61963	9.05939	7.2586	8.86245	7.44686	8.03172	4.81802	3.28959	3.85585
Solyc08g076190	1.90786	2.07199	1.65043	1.53474	1.61823	1.92183	1.78454	1.74804	1.59089	0.7249	0.636388	0.816879
Solyc08g076370	14.1214	17.1176	16.078	0.766837	1.42018	1.01644	4.94934	6.94303	5.39826	0.612741	0.62459	0.571866
Solyc08g076510	13.1457	13.1922	14.7979	9.00055	12.6837	12.1901	12.4743	11.0567	13.4113	5.43142	8.4044	6.66692
Solyc08g076590	5.26253	4.94707	4.92371	3.92608	3.94965	3.80274	5.18111	4.97661	5.14662	1.71775	1.46517	2.02539
Solyc08g076610	12.0703	10.2361	10.5985	7.50614	10.6155	9.09702	9.48999	7.79493	9.20035	3.88616	4.24426	4.53365
Solyc08g077990	3.96881	3.3321	3.81874	3.52297	2.46517	3.24669	4.06723	4.51476	4.1629	1.57219	1.87002	2.08541
Solyc08g078670	160.292	149.799	154.596	107.518	127.053	116.314	113.653	159.137	135.69	54.4893	68.8588	60.279
Solyc08g079100	136.383	129.378	135.398	30.9649	40.4253	35.9225	69.4606	90.8739	80.5432	19.4433	23.5927	20.08
Solyc08g079250	275.015	297.025	288.683	167.299	197.667	184.268	287.703	243.837	263.267	104.457	139.327	117.481
Solyc08g079550	17.623	17.7126	16.7232	12.0763	7.09722	10.307	14.6702	13.9448	14.1963	6.5474	5.4844	6.16283
Solyc08g079600	23.3678	31.2264	29.5989	6.43718	7.47325	7.4795	14.3749	18.4266	18.754	4.87237	2.68913	3.42231
Solyc08g079740	4.33893	5.13534	5.03346	2.06302	1.4419	1.6036	2.77074	2.61998	2.78933	1.34902	0.883336	1.07419
Solyc08g081210	14.4176	15.8732	16.0391	11.4424	13.6116	12.7812	10.4941	13.4218	11.3566	8.46873	7.24468	7.56562
Solyc08g081310	68.6684	73.3531	69.6621	30.0192	27.3767	28.2806	63.1386	62.9328	63.946	14.4749	16.9441	15.2105
Solyc08g081370	50.1741	56.9542	52.015	14.0956	14.3234	14.3062	28.7225	30.2888	30.5167	7.2205	4.87067	6.55812
Solyc08g081710	4.64262	4.49389	3.90305	1.35209	1.44351	1.33193	3.20893	2.45465	2.35917	0.593152	0.700812	0.51288
Solyc08g081940	20.5476	19.1054	20.6826	6.92382	7.67947	6.99298	22.1207	16.5354	20.2431	3.21931	3.15677	3.83881
Solyc08g082370	153.798	178.089	160.772	127.067	151.927	141.926	187.256	172.559	186.966	56.8935	33.7191	50.1569
Solyc08g082470	12.9034	16.8317	15.2955	4.17791	5.07577	4.64636	8.32784	7.23652	8.68053	3.02677	4.33098	3.44555
Solyc08g082660	3.04642	3.67611	3.56331	0.20422	0.16944	0.295781	1.33892	1.48565	1.60233	0.121842	0	0.0752522
Solyc08g083280	33.3076	35.7873	36.9007	22.2508	27.8621	24.8756	21.03	20.1178	21.7811	11.7765	8.13155	10.3276
Solyc09g005260	34.7919	35.8749	35.369	9.78001	7.60725	8.05482	41.0018	27.1707	32.9063	4.50378	3.98885	3.91397
Solyc09g007360	10.896	10.9307	10.2766	2.55145	2.12345	3.13652	8.79029	5.38158	6.51024	1.01797	1.11022	1.1994
Solyc09g007550	73.5639	54.3514	65.8675	42.3898	44.3163	45.8846	50.5842	54.1358	55.8318	25.9213	26.7805	26.7653
Solyc09g007750	6.46076	4.86332	4.01463	1.67054	2.04055	2.01627	3.08917	3.47808	2.84168	0.793654	0.769663	0.797962
Solyc09g008480	43.581	43.1535	41.0824	45.8568	43.7822	42.9702	49.3235	41.3421	44.9232	28.5024	26.2626	28.8815
Solyc09g009540	7.70932	10.7499	10.1445	0.31008	0.160795	0.233909	3.1711	3.98747	3.60984	0.231252	0.267868	0.222173
Solyc09g009970	19.074	21.2832	19.3407	6.22985	6.01291	7.82341	24.7599	23.7361	25.3257	3.63452	4.66626	3.82603
Solyc09g010690	55.2733	43.9488	48.2424	33.3133	28.2602	30.9455	58.3074	49.6306	54.2126	20.6727	21.0992	20.7143
Solyc09g010700	27.5961	31.1323	30.9091	8.16289	9.62784	8.33095	20.7857	21.2587	18.3014	3.74016	4.56282	4.47255
Solyc09g010860	262.305	190.947	215.21	154.292	135.644	142.672	233.095	189.312	200.105	63.4092	58.0865	59.4475
Solyc09g011040	10.8137	13.0822	13.0871	4.12239	5.24448	5.4731	15.0615	14.298	13.6742	2.8421	2.33614	2.70052
Solyc09g011820	2.24682	2.78455	2.95809	2.43148	2.80644	2.41402	2.6701	3.24202	3.37725	1.07241	1.26028	1.08383
Solyc09g015080	30.603	42.0829	37.9312	11.9316	14.3259	11.8459	13.5518	22.1547	18.7822	8.88767	13.8317	9.79652
Solyc09g059440	4.58677	3.64851	3.63987	2.85524	2.09753	2.26154	2.79996	3.05974	3.94625	1.10412	1.52103	0.901118
Solyc09g061890	128.705	116.095	123.347	112.984	104.657	107.383	149.016	113.929	137.323	67.9615	67.7441	69.3082
Solyc09g064530	11.159	11.3899	11.4074	4.84655	3.61903	4.2117	7.69942	9.18835	9.04293	1.95181	2.61254	2.73836
Solyc09g065480	5.87485	3.70761	4.82412	4.63432	2.79641	3.43233	4.85151	7.15138	5.92587	2.1156	1.52858	1.52657
Solyc09g074430	8.33228	6.57196	7.22945	2.56938	1.53735	1.96803	5.19157	5.22845	5.90986	0.958096	1.02443	0.940714
Solyc09g074980	2.34264	3.55651	2.72693	2.72284	2.6222	2.66597	2.82583	3.85872	3.50923	1.47808	1.32489	1.41627
Solyc09g082500	11.0504	13.3345	11.8799	4.62765	4.55538	4.68604	8.3729	10.7779	9.53135	2.56078	3.41496	2.8581
Solyc09g082980	22.989	20.7249	21.2184	13.3032	12.1075	12.4928	20.7285	22.1446	20.0894	7.53654	4.22161	6.78061
Solyc09g092510	5.97798	5.87608	5.67633	6.1721	4.63446	5.02839	7.13863	9.00735	8.00819	3.33873	2.96878	3.42667
Solyc09g098290	7.96873	9.07655	9.46113	3.14175	2.78984	2.73244	5.38516	7.83128	6.09094	1.60287	1.61779	1.86643
Solyc10g005220	1.04076	0.984239	1.16662	0.920011	0.82102	0.639134	1.47469	0.518828	1.04409	0.191477	0.155256	0.18396
Solyc10g006800	9.81101	9.60076	9.94537	5.47188	3.53411	4.74562	10.8512	7.72876	9.40552	2.31328	1.15485	2.35438
Solyc10g006810	4.17025	3.94672	3.06265	1.41899	1.88556	1.96688	1.26728	2.3461	1.9942	0.683454	0.45968	0.517431
Solyc10g007600	326.258	354.945	336.879	161	122.686	144.069	270.847	192.109	228.967	53.9098	27.3184	44.4312
Solyc10g007770	22.9275	25.2172	23.5187	17.032	19.0151	18.5768	25.4924	26.5752	25.5154	12.8548	9.7834	12.3619
Solyc10g007780	54.7783	51.879	53.333	28.2418	40.0921	34.1774	31.8199	47.577	36.4141	22.1576	18.9986	19.6818
Solyc10g008410	293.959	291.74	297.332	5.63393	3.13529	2.239	286.33	343.516	300.307	6.2171	14.8145	6.75131
Solyc10g009100	26.495	25.3868	25.4564	7.00297	12.7101	7.52782	11.7727	17.8501	13.8203	2.17611	2.72233	1.88161
Solyc10g009350	3.71382	3.79572	3.38983	0.81801	0.441153	0.858953	2.31026	2.4164	2.50467	0.211486	0.101758	0.12057
Solyc10g039290	2.58609	1.56748	2.32406	2.55737	2.0106	1.71756	2.80834	2.04593	1.81552	0.881838	0.983459	0.886625
Solyc10g045380	13.8372	13.2254	13.0345	8.25105	7.2777	8.62076	11.4402	10.2421	10.3668	3.23967	4.03686	2.95989
Solyc10g047250	552.989	641.323	608.805	239.239	356.517	314.267	413.442	421.165	436.471	203.815	263.794	232.89
Solyc10g050110	56.288	59.6502	59.5879	26.1426	26.3936	25.4034	62.2899	64.7464	65.2927	14.5628	13.7161	15.3345
Solyc10g078700	72.0571	78.5754	73.8802	77.8118	59.2106	66.5936	104.285	94.1485	99.3123	46.0589	41.5794	43.1179
Solyc10g078890	12.8121	11.2951	11.0245	0.418319	0.0723075	0.126223	7.09096	5.37936	5.53702	0.0693275	0.0722742	0.042818
Solyc10g079070	89.2089	65.2928	74.4638	43.3526	42.7949	38.3571	99.8808	76.6431	91.4598	21.0999	27.2759	22.3343
Solyc10g079140	31.2752	31.0877	31.5834	12.225	13.7655	12.331	14.0924	21.4957	17.5462	10.2749	8.38826	10.2251
Solyc10g079560	15.4467	16.844	18.0225	10.3233	12.6788	12.9353	11.8285	14.7326	13.569	7.26671	5.23813	6.54023
Solyc10g080400	10.3517	13.2443	12.6836	7.43688	7.39594	8.29973	5.48039	10.3308	7.3109	1.77278	3.37944	2.50264
Solyc10g080870	3.88756	6.17085	5.19482	0	0	0	1.24099	2.46188	1.95603	0	0	0
Solyc10g084670	13.857	14.3468	13.1057	7.91172	7.84184	8.56701	11.7852	12.7222	12.1221	4.92945	4.7237	4.9512
Solyc10g086660	7.77734	7.57742	7.39124	3.40622	2.88379	3.58678	9.29047	8.27517	7.68247	1.538	1.33314	1.57961
Solyc11g005710	2.76519	3.06259	2.8813	1.58528	1.60675	1.17411	4.36092	4.0904	3.86111	0.591133	0.933725	0.508921
Solyc11g006470	59.8953	50.5276	60.2945	34.5084	46.5935	39.9606	39.8423	38.5389	37.941	22.7575	14.7141	20.9132
Solyc11g006670	17.7277	13.6028	16.3064	7.52462	7.10355	6.63677	18.0014	13.2916	18.2767	3.74114	3.00012	3.55477
Solyc11g008740	15.8007	19.2377	16.8438	17.4629	14.7955	16.778	22.6623	23.3017	23.0748	13.9285	11.6854	13.5053
Solyc11g008820	17.3895	15.8517	16.0341	5.33085	6.80081	6.53376	8.40654	13.2077	10.5176	4.90212	4.7926	3.67953
Solyc11g010850	205.998	197.947	199.137	18.2138	12.4104	15.6197	166.878	148.22	156.85	10.4691	7.74436	9.82575
Solyc11g011160	52.5257	49.0337	51.7626	16.1482	21.1628	20.8633	22.2109	30.2585	32.1668	10.6562	16.2832	11.2697
Solyc11g012290	37.9683	32.4338	32.9938	18.6454	26.9635	21.692	22.129	23.9529	25.3163	11.8816	11.1615	12.7412
Solyc11g012610	6.13962	7.39007	6.27159	2.99255	2.59691	2.93004	3.08006	3.90435	4.26589	1.48785	1.58275	1.27525
Solyc11g012870	68.1917	66.3977	69.5727	28.4876	30.6699	33.0225	68.0928	57.0741	63.5844	19.585	24.4418	20.3004
Solyc11g017240	14.471	14.4955	16.6125	4.80086	7.94733	5.26514	4.50098	8.24285	8.83401	3.35087	1.62702	2.43812
Solyc11g022590	262.383	280.39	269.911	4.07861	3.47076	2.84002	167.106	347.084	261.774	6.03149	22.4411	11.5609
Solyc11g065760	16.4164	14.1816	12.7045	8.14654	8.76183	8.92211	7.3548	10.1989	7.60251	2.50021	2.08519	2.53246
Solyc11g066510	6.79144	5.08623	6.43458	1.49589	1.86169	2.16657	2.68238	2.30836	2.5764	0.594988	0.310139	0.734953
Solyc11g068720	30.3769	30.2987	29.3262	16.8237	16.9849	15.9029	28.9705	29.6207	29.7379	8.60507	7.63967	7.79484
Solyc11g069450	78.2614	64.9311	74.5586	36.2675	53.1099	47.7081	51.3786	67.5242	61.9965	27.6891	19.4318	24.4425
Solyc11g069470	19.7836	14.8216	16.9892	14.1754	16.2736	14.9662	22.7449	16.3054	19.9292	8.17825	7.39102	6.99907
Solyc11g071810	39.7585	36.7819	40.6649	24.1661	26.0271	22.9574	20.3128	28.5395	24.6479	11.9491	10.5987	13.2106
Solyc11g071820	10.0697	8.93087	10.4246	8.16063	6.78678	6.89932	9.31845	9.41926	7.95579	3.36837	5.42692	4.16074
Solyc11g072080	5.543	6.18898	6.5347	2.41655	2.81188	3.84147	7.03499	5.26227	4.79372	1.3773	1.52749	1.6289
Solyc12g005400	16.8466	16.8927	17.9459	7.15587	6.13698	6.47763	17.3217	11.7933	15.5376	3.07887	2.46079	2.97913
Solyc12g007160	3.0295	2.70926	3.82034	1.02761	1.84084	1.60673	2.66979	2.26535	2.68163	0.185787	0	0.0573728
Solyc12g009310	19.977	22.0645	18.2798	3.83441	3.52038	3.69858	11.3598	12.9564	10.7662	2.62522	3.45359	3.08836
Solyc12g009800	19.6693	16.2188	19.5466	11.0264	8.46134	8.41471	15.8349	17.2768	15.7548	3.88422	3.2292	3.64401
Solyc12g009820	24.036	26.3832	26.4246	20.6288	21.5557	21.0195	22.3933	22.5094	22.2679	13.7868	11.6594	13.4012
Solyc12g009880	14.4002	18.3358	16.6624	7.44861	14.1131	9.59527	17.5788	12.9468	14.8026	2.42142	2.82132	2.28726
Solyc12g010740	37.5043	34.757	36.3763	23.3926	23.2552	23.0955	25.4698	34.6685	29.8055	14.2971	12.8473	14.0315
Solyc12g014140	16.9463	16.6948	16.3674	6.64174	7.44676	7.96213	22.4314	18.1371	17.9775	4.10541	3.96977	4.6302
Solyc12g014570	7.37245	7.98344	7.54043	4.58871	5.93249	5.23491	7.92543	7.86394	8.0897	2.34395	2.44358	2.66371
Solyc12g014630	45.9386	47.1584	55.246	3.52253	5.30313	6.78875	18.1472	20.5406	16.2002	1.80785	4.00496	3.21012
Solyc12g015850	4.42317	4.64169	4.49557	1.16038	1.39346	1.10568	3.90141	3.23119	4.14902	0.546558	0.31655	0.450087
Solyc12g057110	108.485	111.474	112.159	67.9643	77.9422	70.9453	60.3839	79.4921	67.0859	45.7895	53.2763	49.6235
Solyc12g087940	19.8903	24.3234	24.2658	0.264374	0.164512	0.191453	7.91101	5.4201	6.88064	0	0.054812	0.0649455
Solyc12g088530	18.4239	18.6425	18.0906	14.5805	16.0883	15.3079	17.3481	18.713	18.1558	7.14991	8.00594	7.76876
Solyc12g096670	32.2581	28.9798	30.7054	26.6356	24.5975	25.1529	31.5099	29.8119	31.5824	16.0631	15.5102	15.1969

## Sheet: cluster 7
Supplementary Table S4. The cluster 7 analysis of differential expressed genes (DEGs) at 15 or 23 DAP in ER and WT fruit exocarp. cut-off with P-value(P value ≤ 0.01)
The genes’ expression level were normalized with the value in FPKM
Gene_ID	WT15DAP_rep1	WT15DAP_rep2	WT15DAP_rep3	WT23DAP_rep1	WT23DAP_rep2	WT23DAP_rep3	ER15DAP_rep1	ER15DAP_rep2	ER15DAP_rep3	ER23DAP_rep1	ER23DAP_rep2	ER23DAP_rep3
Solyc00g110870	10.4159	11.7774	12.56	14.4535	10.6495	12.6431	24.7478	18.2378	22.9565	9.14594	8.97976	9.98239
Solyc00g140060	15.791	30.6698	23.3679	40.0656	20.9093	32.1696	45.597	53.484	47.5734	27.99	22.5822	27.649
Solyc00g184350	9.02805	12.9543	13.9406	17.2149	14.4952	15.429	20.344	18.4114	19.5707	13.8978	14.6652	15.911
Solyc01g005010	2.30358	2.58317	2.46478	1.80814	2.14315	2.63051	6.24218	4.41309	6.30256	2.9538	5.28846	3.29172
Solyc01g005080	9.67418	8.14951	7.93471	5.12961	3.77305	5.63138	16.5434	12.6314	14.3418	6.80099	8.74944	7.77526
Solyc01g005330	77.6036	70.1607	77.1376	59.558	49.7995	54.9151	108.172	101.033	102.774	54.3518	68.7404	60.2029
Solyc01g005550	39.9045	36.9531	37.0272	13.8704	13.3363	13.7982	61.2691	49.7672	52.707	14.5466	17.4115	14.9738
Solyc01g006140	0.57983	1.03931	0.913992	1.27394	1.63415	1.45667	2.47978	2.03238	1.7643	1.5168	1.04259	1.3177
Solyc01g006370	26.2349	33.9652	30.5717	27.3165	17.0916	21.6351	47.9297	49.3935	48.1122	22.0217	17.4067	20.483
Solyc01g006790	2.09703	5.23807	3.87853	1.93995	3.31972	2.3707	10.2729	6.73561	9.37396	1.06097	1.30716	0.833985
Solyc01g006870	73.6592	53.9504	62.8098	102.966	97.6039	101.82	149.869	113.736	134.458	76.2358	71.4521	71.278
Solyc01g006880	3.87521	4.5703	4.42674	4.84377	4.6262	4.7934	7.94733	8.20455	8.68031	4.44234	3.57443	4.10922
Solyc01g006960	10.6358	10.9217	10.1973	11.7037	10.6705	11.2877	13.6019	14.3684	14.6077	11.3068	9.52655	11.2367
Solyc01g009300	24.7759	18.5901	22.0543	21.0815	18.4319	19.4162	37.2774	31.5455	34.4601	13.5385	14.1034	13.1478
Solyc01g010310	19.6627	20.8397	20.4624	15.8057	16.1176	13.2685	36.1455	27.1545	31.7681	12.7315	18.5817	13.8826
Solyc01g010520	15.4893	17.1321	16.6257	15.8624	12.5577	13.641	29.2441	26.984	27.219	19.585	22.1988	20.815
Solyc01g011510	29.7992	28.2521	30.3345	30.9435	32.9785	32.2277	47.744	62.2786	53.7363	31.7043	28.3998	32.8891
Solyc01g059870	10.2359	10.0781	10.8344	6.08464	3.58908	4.92271	21.193	19.701	19.4857	6.08821	6.5441	5.92057
Solyc01g067600	3.93021	4.96172	4.58045	7.62604	5.93522	6.60619	7.39198	7.00236	7.29694	5.97122	4.43575	5.50572
Solyc01g079410	89.4602	85.4518	88.625	104.327	100.686	101.89	153.196	138.948	149.081	99.1832	94.6093	96.1583
Solyc01g079520	5.29128	5.44896	5.30882	7.46745	6.05859	6.5171	6.84738	7.40389	8.27339	5.26708	5.40762	5.29924
Solyc01g079620	65.7721	55.2997	57.3446	35.7879	33.7017	32.3406	97.0089	104.699	98.5301	30.2212	42.1551	33.9606
Solyc01g080130	19.2668	16.9345	17.3599	13.3746	10.0933	12.6859	30.5242	21.9445	27.883	10.5344	11.7893	10.9633
Solyc01g081290	4.62002	4.37239	4.19655	3.58619	3.34567	3.11288	6.81331	5.5773	6.43981	3.59858	3.70061	3.56011
Solyc01g081320	2.70661	4.13535	4.75775	5.00774	2.79353	3.15943	6.69654	8.61413	7.00595	4.8098	2.79224	4.19383
Solyc01g081420	0.929046	2.25616	1.17157	2.6858	1.22561	1.94499	4.9666	3.90772	5.24258	2.40361	1.55915	2.30925
Solyc01g086640	2.198	1.50868	1.78825	1.6726	0.61224	1.03907	8.98675	4.41019	7.12343	2.34803	5.7456	3.62547
Solyc01g087210	176.256	167.855	172.589	184.945	127.818	157.072	258.651	228.33	246.449	158.83	157.563	155.484
Solyc01g087600	18.1342	19.1557	17.3183	20.5774	13.9137	17.6724	27.4185	25.5468	24.9697	18.7545	17.4922	17.4425
Solyc01g090780	7.54987	9.47116	8.55598	10.0947	8.88545	9.19692	13.2208	10.6546	12.359	10.3944	7.85807	9.03633
Solyc01g090860	6.17347	6.71999	6.66183	7.87045	6.60078	6.86727	9.40978	8.83171	9.92326	7.22577	7.03954	6.52622
Solyc01g091460	17.2568	21.6037	19.4897	22.8559	16.1818	19.9261	26.1791	24.3162	26.8268	19.0372	15.3376	17.7588
Solyc01g091480	11.7208	12.6505	12.089	10.115	6.92417	8.70184	16.4346	17.4845	16.9553	11.7926	11.7344	12.0079
Solyc01g091740	3.88208	4.23606	3.96103	4.60422	4.52044	4.30676	6.63074	6.12379	6.13837	4.63936	4.23198	4.73162
Solyc01g094050	1.3547	4.46479	3.3277	6.46194	2.84318	4.23643	6.58373	7.05785	7.64453	3.57301	1.92841	3.31916
Solyc01g094800	15.9884	19.1785	18.4065	21.844	15.1415	18.7171	24.6448	23.8223	24.4443	20.4855	17.909	20.0706
Solyc01g094830	2.30931	2.54252	2.45487	1.95978	1.84941	2.01376	3.99208	3.91161	4.39237	2.00142	2.04988	2.21199
Solyc01g095020	10.6629	11.2969	10.3942	11.599	11.4019	11.6683	16.1418	16.1423	15.3448	11.3431	10.8111	11.0259
Solyc01g095030	58.5885	55.1201	58.2639	35.6132	28.796	30.6175	103.344	103.245	98.9354	56.2907	63.6073	55.6655
Solyc01g095300	19.1616	16.0974	17.7706	19.3757	16.4675	18.7265	26.7428	21.9919	24.5863	16.0753	21.198	18.612
Solyc01g095390	9.41705	8.3845	9.37528	8.64616	7.88015	9.04217	13.4064	14.0064	12.6603	8.64635	8.24997	8.89021
Solyc01g095460	32.0331	36.3403	34.3894	28.4006	14.1878	22.2902	66.0126	51.2251	60.7288	29.8693	43.8221	35.3337
Solyc01g095900	5.43709	4.97058	5.3598	6.15945	6.24008	6.41523	7.96589	7.12997	7.97576	4.85963	5.09084	5.02425
Solyc01g096080	13.9088	11.0879	12.3773	14.0989	14.1963	12.9484	25.6576	23.6877	24.6888	14.2918	12.8417	15.0057
Solyc01g096190	8.97659	8.35128	8.55188	6.96431	5.203	6.06446	19.3819	12.2787	15.9513	4.13648	2.92332	4.03788
Solyc01g096360	7.92257	6.3749	7.2491	4.97699	2.58086	3.33266	15.9313	10.1826	13.569	5.62692	5.4067	5.02453
Solyc01g096410	6.15907	5.72674	6.56394	2.27334	0.746112	1.45874	12.3601	8.97634	10.0777	1.87425	1.8495	1.82031
Solyc01g096620	9.4127	9.952	7.64409	11.0178	6.8192	7.02437	13.4932	14.1683	14.1698	7.89291	5.77215	7.31223
Solyc01g096940	1.74062	1.50113	1.76097	1.00981	0.283051	0.617634	3.73929	2.52693	2.95093	0.814157	0.933639	0.938635
Solyc01g097320	4.16294	4.59428	4.38879	3.72728	3.17212	3.92326	6.20348	6.15572	6.18498	4.40201	4.39015	4.79872
Solyc01g097770	41.6501	40.9601	41.4608	28.9456	17.8706	23.5221	74.9421	69.468	70.9633	32.5526	30.9997	31.7471
Solyc01g098170	4.9598	4.97974	4.88081	5.12181	4.07615	4.55586	8.52058	6.48836	7.47029	5.19909	4.94075	4.99135
Solyc01g098200	30.4798	27.9223	31.1332	24.8902	19.5273	22.0738	41.5728	44.0884	43.8094	17.2612	19.0898	17.7963
Solyc01g098800	19.3929	16.0149	17.8594	21.5783	14.1673	17.5636	40.892	38.7627	38.8028	19.187	28.3215	22.2987
Solyc01g098870	18.9543	20.3359	20.3927	27.1491	20.2018	23.1387	30.6018	24.3409	28.5889	23.1561	21.4314	21.7018
Solyc01g099650	16.0049	14.3412	15.3084	5.98448	3.95384	5.65803	22.3008	20.5464	22.0566	4.78268	5.6523	4.98212
Solyc01g099870	0.549436	2.0332	1.61668	0	0.263573	0	4.48596	4.62203	4.37711	0.189532	0.131726	0.156079
Solyc01g100050	48.0161	49.0507	48.3474	50.9923	37.199	45.0395	67.9606	61.1135	64.1934	54.9307	48.2265	53.4857
Solyc01g100260	11.1135	11.9887	12.1012	10.3949	9.63965	10.8176	17.5067	15.8901	16.1536	13.4486	11.169	13.0475
Solyc01g102610	25.7383	17.9139	21.0343	9.66258	4.76654	6.34076	111.495	68.6025	88.6676	13.201	21.1238	17.7006
Solyc01g102950	3.94666	3.2417	3.78308	1.91082	1.87558	1.60616	6.99818	7.18359	7.24814	2.64652	2.08694	1.96984
Solyc01g102970	13.7183	16.7351	16.2478	17.2939	17.9358	17.8879	20.4578	22.9866	21.2199	18.8783	20.2212	19.7425
Solyc01g103130	12.3121	11.7402	13.283	11.0789	10.6838	11.7179	18.6574	20.267	21.0156	9.89558	8.74458	9.69279
Solyc01g103140	26.8414	26.1388	27.1532	12.5051	11.1089	11.5518	37.6722	41.0685	39.5988	9.8102	10.0944	10.3553
Solyc01g103200	14.0793	14.6137	16.1668	16.9003	15.2872	14.8384	23.7649	18.068	25.7155	13.1409	13.7653	12.6034
Solyc01g103620	4.91818	4.95896	5.0174	3.73185	4.02941	4.3962	7.77755	7.94504	7.92424	4.14293	6.46528	4.74076
Solyc01g103990	65.3291	63.7297	64.166	61.5736	49.769	54.8025	131.398	136.259	132.876	60.3828	64.4284	62.9427
Solyc01g104740	22.1062	26.8471	25.1144	7.26422	6.87872	8.577	110.969	79.3728	100.861	20.0605	60.4066	34.3809
Solyc01g104910	38.1222	37.4133	38.5215	20.1646	19.9935	20.247	60.5369	61.3823	59.9632	24.8151	19.6877	23.9775
Solyc01g105450	81.3949	43.7358	61.2427	42.7578	37.359	36.9083	97.5633	94.187	101.721	29.6552	29.0773	30.1164
Solyc01g105670	15.8705	12.8216	15.0331	14.0728	11.9287	11.9734	23.1743	19.5386	21.4929	18.047	17.3237	17.2854
Solyc01g106280	196.147	166.757	187.036	188.41	198.969	189.633	254.203	235.309	246.151	168.862	197.369	178.488
Solyc01g106770	5.28662	5.65784	6.21568	6.45166	4.35157	5.34191	8.42641	8.28488	8.25401	6.46918	4.63017	6.17335
Solyc01g107320	1.53177	2.139	1.96808	2.37954	1.85783	2.00879	2.71927	3.44799	3.30016	1.78126	1.52438	2.1346
Solyc01g107890	52.279	54.2313	51.5398	43.3166	30.658	36.8226	76.4369	83.6038	82.527	43.7606	43.4432	42.3818
Solyc01g108080	36.3585	34.8482	35.4995	17.9807	19.402	18.4262	50.311	54.1685	53.9794	22.5301	26.2259	22.2343
Solyc01g108410	2.92746	3.81623	3.83151	5.29326	3.60662	4.73584	5.94958	5.93621	5.74211	4.13121	4.08349	4.21473
Solyc01g108780	2.54459	1.42672	1.42616	0.0713331	0	0.129144	6.41561	8.96338	6.55245	0.283726	0.443679	0.0876176
Solyc01g108840	11.5524	11.2007	12.6115	7.74199	5.34518	6.70525	20.0477	14.9521	16.6304	9.16268	10.1072	8.63246
Solyc01g108930	18.444	15.4246	15.8139	17.2884	13.4183	14.6269	22.4625	26.4044	23.8945	14.1574	19.5031	15.0242
Solyc01g109590	35.2443	33.4302	36.9522	23.8724	17.6068	20.6259	53.8031	47.7518	50.8839	19.7879	21.134	20.5531
Solyc01g110340	6.07058	4.69918	4.82579	6.15071	4.71491	4.49569	12.3309	7.62174	10.5643	3.49491	2.53458	3.1674
Solyc01g111560	162.881	145.214	155.464	113.817	81.3624	94.8951	215.012	222.337	218.967	105.329	107.717	110.864
Solyc01g111910	4.39144	4.81716	4.31158	5.90513	4.86032	5.01709	6.74409	6.41292	6.66374	5.0784	3.44427	4.49984
Solyc01g112280	76.1831	70.351	73.7028	46.8273	67.5383	58.057	107.567	109.416	112.857	65.5642	77.0114	68.5158
Solyc01g112340	7.15577	12.0141	10.1155	13.926	7.98428	12.0291	20.1137	16.3768	20.5975	11.044	9.96304	10.0884
Solyc02g014180	2.55904	3.27208	2.44872	3.23346	1.95619	2.474	4.27095	4.49748	3.99631	2.69852	1.71586	2.28132
Solyc02g014190	0.583472	1.18128	1.00949	1.80705	0.673384	1.14008	1.88713	2.19874	1.82637	1.01123	0.673073	0.951246
Solyc02g014460	18.3049	19.8639	19.8743	27.0458	25.844	25.1362	29.2431	28.838	27.2225	19.9109	22.2131	22.1303
Solyc02g036370	9.20516	7.60106	7.86668	9.71206	9.01418	8.53671	11.9494	13.1098	11.3131	9.3075	6.34714	7.90959
Solyc02g043860	12.0141	15.5556	14.0021	17.1252	12.5191	15.0134	17.3848	21.5804	19.5084	16.4189	12.5387	14.5254
Solyc02g062610	8.38789	6.04065	6.71389	3.67071	2.84316	2.98631	13.982	12.8038	11.4705	5.03614	4.8167	5.53598
Solyc02g063000	59.0815	44.4406	49.5952	11.7354	7.53241	9.99169	134.581	109.905	119.985	26.0929	52.6175	36.7923
Solyc02g064720	15.238	13.5774	15.349	8.83471	6.70354	7.87973	23.2063	21.5524	21.9106	6.63719	7.00348	7.1014
Solyc02g064800	2.2515	2.02427	1.94616	2.11219	2.12974	2.4431	3.47683	2.94251	3.70524	1.44396	1.76383	1.58545
Solyc02g064940	7.85693	7.47202	6.51293	4.32038	4.48074	5.24519	16.9612	16.0791	16.633	4.72567	6.05938	6.36801
Solyc02g065060	21.9975	24.1796	23.9704	17.5136	17.7959	18.1642	34.9847	33.2156	37.7898	17.4855	13.451	15.6765
Solyc02g065680	42.5763	38.2763	43.9561	34.0723	22.9883	27.3372	70.7503	57.1286	65.0856	35.8471	44.2469	37.9034
Solyc02g065700	7.25698	7.9155	7.30606	7.16924	7.39236	6.90237	11.1814	12.7441	12.1336	8.71539	7.73262	8.01693
Solyc02g067230	7.18046	5.58002	7.00246	6.41486	4.72399	6.21917	13.815	15.9405	13.6562	5.92583	6.1777	5.01198
Solyc02g067570	11.6438	14.0334	12.558	13.9504	10.2319	11.9274	17.8728	16.5568	16.6737	12.8893	9.9199	11.3189
Solyc02g068910	7.10675	7.46227	7.73715	7.85643	6.30705	7.82593	11.2457	10.2539	10.2853	8.76014	9.16656	8.33773
Solyc02g069670	30.5136	31.0172	31.4265	26.0298	25.1888	25.6253	53.6956	40.1262	46.2732	25.5901	31.0685	26.177
Solyc02g070260	31.2782	38.0425	34.1213	39.9312	28.036	34.5471	54.6871	53.206	53.9428	37.0713	29.1885	34.2282
Solyc02g070480	43.6914	39.8685	38.7998	30.9692	21.9609	25.5365	57.1642	51.6975	57.2856	27.6057	30.4594	29.6095
Solyc02g070790	38.8848	34.6946	36.468	45.0051	37.3487	42.0058	62.8916	46.2142	57.2898	37.3197	43.8365	39.4712
Solyc02g071260	4.16865	4.27727	4.22142	4.76791	2.90875	3.44328	6.21777	5.95094	6.25618	3.52966	3.08912	3.72482
Solyc02g072260	15.6033	12.5339	12.6697	12.1813	10.6617	10.2619	24.6801	20.955	21.5595	12.1128	16.4232	13.5784
Solyc02g077680	12.4641	13.2952	11.6428	13.2107	10.1505	12.4909	17.2301	17.2931	16.9211	14.2641	12.6061	14.0596
Solyc02g078020	5.86899	5.62351	6.20673	7.69162	6.27889	6.45551	9.32653	8.38302	7.83384	5.17387	5.96331	5.35889
Solyc02g078240	8.62186	4.89887	5.99276	3.76821	2.86591	3.63845	10.9274	11.2836	11.0571	4.80865	4.03647	5.43842
Solyc02g078640	18.2675	23.4539	20.8266	24.0516	16.1648	20.6691	29.6186	30.6667	30.5007	21.321	16.3424	20.6022
Solyc02g078670	41.2477	40.0427	38.2567	39.3268	31.628	34.5805	60.6908	56.4448	59.0435	36.2	49.7423	41.8711
Solyc02g078730	3.2303	5.343	4.03242	5.61445	2.16008	3.85271	7.76388	9.88159	8.14489	6.48331	4.13043	5.22774
Solyc02g080570	8.13441	8.96285	8.77491	9.08085	5.06848	6.2761	12.8494	14.9114	13.9315	10.5852	11.6223	10.7073
Solyc02g080640	24.6253	18.6728	20.3328	14.5227	18.3526	15.6135	83.6372	34.3467	64.1863	31.4708	29.0132	29.98
Solyc02g083220	23.3378	21.8178	23.3376	25.9076	30.1689	28.8008	38.5867	44.0871	37.4018	24.6319	26.1501	25.6809
Solyc02g083540	23.7545	19.8109	20.4295	12.2325	8.42024	10.2565	31.392	28.1197	27.5179	11.0872	10.4363	11.7674
Solyc02g083680	3.1065	2.76649	2.61163	2.12178	1.50416	1.45874	6.29855	6.15762	5.42247	2.76416	2.92341	3.11749
Solyc02g083700	25.8994	26.3175	25.9396	24.0675	19.1299	21.7863	37.0064	37.7067	36.6227	16.804	15.5569	15.9629
Solyc02g083860	11.0687	11.2691	11.3161	4.01349	4.53601	3.63309	26.4693	34.3131	31.7563	4.42581	4.42724	3.12848
Solyc02g083900	4.63735	5.28787	4.67727	5.32287	3.58493	4.52617	7.55719	7.58774	7.8054	5.3571	3.84488	4.73231
Solyc02g084390	46.6562	48.9399	47.0981	53.1076	46.1345	49.9704	77.5166	75.7331	73.3919	51.2918	49.1706	51.2408
Solyc02g084400	25.2443	24.9428	25.9527	22.4071	16.0183	18.4477	41.7308	36.5813	42.4598	21.8273	22.212	21.7107
Solyc02g084420	0.860227	0.557077	0.94015	0.795792	0.907861	0.648329	4.8161	3.4209	4.64484	1.02871	1.07243	1.46619
Solyc02g084990	501.773	467.656	477.956	473.22	449.992	465.83	655.902	650.08	641.092	437.162	312.866	394.738
Solyc02g086130	9.87572	11.3642	11.5335	7.29078	5.48434	6.57938	15.4152	15.6507	15.2442	7.61895	7.6512	7.33827
Solyc02g086340	8.32478	9.20591	9.2635	10.5976	6.47347	8.41431	13.2107	13.6114	13.685	9.12024	9.03075	8.3424
Solyc02g086350	5.23718	4.38533	4.43503	1.44993	1.32036	0.800306	8.35281	8.45861	7.95193	0.632972	1.13645	0.629842
Solyc02g087450	2.8685	4.13984	4.34078	4.24581	2.165	3.10674	7.76217	8.54083	7.9559	4.59134	5.06157	5.08471
Solyc02g087870	9.77041	9.1893	10.2029	8.45381	6.28979	7.48618	14.3521	12.6145	13.1406	5.66507	5.47288	5.22264
Solyc02g088120	1.53535	1.45778	1.80028	1.53248	0.775295	1.08271	3.45594	3.17232	3.11151	1.41235	1.47238	1.3314
Solyc02g088230	2.55488	2.76591	2.37638	2.26293	1.43423	1.7298	5.5161	4.93315	4.40272	3.30028	5.34329	3.84501
Solyc02g088610	24.0397	24.6272	23.3501	22.8672	14.5727	17.8943	35.7842	37.5077	38.9118	29.4747	31.4547	29.245
Solyc02g089620	727.048	794.657	756.34	505.365	413.007	463.95	1255.72	1274.16	1253.7	466.984	567.406	499.597
Solyc02g089770	4.56019	5.30052	5.11166	4.86762	4.88001	5.09168	9.13764	14.1286	10.5571	6.10407	4.1489	4.68343
Solyc02g090510	23.5616	18.617	22.9903	16.3986	13.4363	15.2669	39.3894	30.9723	37.4963	11.1127	9.5584	10.1786
Solyc02g090760	16.4416	22.6658	19.633	23.7539	18.4134	21.7915	24.9935	27.7349	27.2656	19.6058	15.0665	18.2268
Solyc02g090960	125.362	137.61	135.608	126.387	106.566	118.397	187.216	180.373	182.645	139.02	101.534	126.332
Solyc02g091670	32.3366	20.4089	24.7284	22.5012	15.8289	19.1054	58.0598	47.777	53.7421	23.8923	33.5419	29.8876
Solyc02g091690	5.43266	4.48095	5.17252	6.84225	5.27505	5.86486	14.0473	10.8789	13.5574	6.29196	11.0474	9.07362
Solyc02g091780	3.47647	3.09483	3.0881	4.85443	4.40528	4.00982	6.29911	5.91927	6.24164	4.02762	3.33389	4.24838
Solyc02g091990	4.75486	2.10381	3.34565	8.36708	3.07436	7.05467	10.3284	11.2251	11.9861	3.6608	8.7232	4.96242
Solyc02g092010	20.1856	20.463	19.5596	20.7653	18.0148	18.7148	29.2773	27.6999	30.1083	22.7283	22.186	22.9366
Solyc02g092220	167.552	164.627	178.074	87.6694	71.5416	81.599	362.446	262.029	317.926	88.2692	139.598	109.878
Solyc02g092660	7.02692	7.47784	7.37587	8.07874	6.15729	7.68718	11.4019	10.3543	11.2536	8.40692	8.7253	8.30765
Solyc02g092920	12.9134	14.8835	13.6156	10.0297	8.38872	8.94393	19.9571	19.6963	19.551	13.7721	12.0484	13.0225
Solyc02g093620	5.91438	5.56702	6.24418	5.66223	3.92592	4.43446	8.02143	10.7291	8.73556	5.82015	4.25387	5.09892
Solyc02g093930	8.61432	8.85125	8.63704	6.23808	6.43574	6.59289	13.1772	14.9037	13.5628	7.85926	7.31304	7.82262
Solyc02g093980	23.4631	27.0736	24.0201	25.5156	15.4254	22.7821	37.6287	37.7144	38.4883	29.033	29.9062	29.8556
Solyc02g094530	15.9355	24.8378	19.877	27.5608	21.0224	22.7003	27.4089	32.9397	28.518	22.8647	18.9363	21.2563
Solyc03g005830	10.7305	9.76955	10.1666	7.83895	8.45673	8.62926	21.9855	17.6282	19.8259	6.93309	7.22778	6.21739
Solyc03g006240	42.3115	38.0437	38.8618	43.4505	41.5457	42.4025	70.8102	64.413	67.2312	40.6538	31.5487	36.6495
Solyc03g006420	20.9609	30.7984	26.9028	26.1816	23.742	25.549	32.5533	37.9223	35.179	25.8364	25.3809	26.0657
Solyc03g006970	55.8056	59.2727	60.34	38.8942	36.1998	36.9999	89.6293	83.358	86.1471	33.2238	34.5729	32.622
Solyc03g007050	2.09663	2.57887	2.38357	2.51264	2.26302	2.55382	6.00253	3.91136	4.91387	2.24646	1.71362	2.00336
Solyc03g007180	7.80656	8.41016	7.38689	6.22139	4.86354	5.60341	13.6647	11.8541	12.3844	4.60092	4.8613	4.80004
Solyc03g007370	18.8388	14.4205	15.3956	18.047	12.9366	16.9771	39.0016	48.4626	43.9745	28.5675	27.5578	28.2247
Solyc03g013240	5.43809	4.65126	4.91684	5.64773	4.97136	5.19835	10.013	10.0439	9.76353	7.95199	5.95304	6.70386
Solyc03g025600	23.5801	16.1903	18.8381	23.3002	19.7487	21.0191	35.253	27.6308	30.2516	17.3169	14.8671	16.4315
Solyc03g025610	15.9146	18.9539	17.9417	23.2966	14.8595	22.1097	29.8233	25.6784	29.6317	21.0901	16.1975	19.8503
Solyc03g025710	8.46186	7.44016	8.76006	2.91125	1.81158	2.45963	19.6308	22.6049	19.0041	4.72828	9.52318	5.95975
Solyc03g025760	23.5139	16.4406	20.3383	39.1965	38.135	38.8137	47.7849	44.1261	43.2688	31.7173	28.1436	31.6511
Solyc03g025830	29.7309	28.8567	28.3481	28.598	25.7434	27.8489	41.5842	41.3355	41.4872	27.4558	29.4011	29.2766
Solyc03g025890	7.17559	8.43539	7.62709	8.16021	7.34491	7.73123	12.1722	11.115	12.8044	8.74493	7.34152	8.43914
Solyc03g026190	29.5773	31.6139	29.7024	34.4345	28.1181	30.1684	44.5568	42.1286	42.3135	31.2038	20.8104	27.3122
Solyc03g031860	29.2931	26.7695	28.2306	22.8762	15.8041	18.8465	46.3275	43.1448	44.9022	23.9706	22.344	23.1148
Solyc03g044620	3.05816	3.79006	3.20161	4.25252	4.11511	3.76893	4.96536	4.94226	5.27779	3.32626	3.28319	3.19082
Solyc03g046450	2.98847	3.51486	3.34988	3.93262	3.40067	3.75388	5.65639	4.96068	5.35215	4.01172	3.01032	3.52737
Solyc03g053080	10.8042	15.9141	13.1081	14.3064	9.55287	13.3053	18.2191	20.6511	19.2772	12.55	9.30467	11.3378
Solyc03g071650	1.88712	4.29745	1.46446	2.95438	2.22839	2.43123	10.4976	6.80891	9.12312	3.67219	3.61946	4.78346
Solyc03g080060	31.6375	24.9246	28.4711	25.4389	22.9087	23.7943	60.868	44.0278	52.2049	28.8284	30.4545	28.4428
Solyc03g082680	2.60463	3.24777	2.81287	3.3143	2.61749	2.95706	4.42691	4.84988	4.40151	3.45664	2.41883	2.49753
Solyc03g083060	24.2041	21.9514	20.6545	8.21524	4.46166	5.77098	40.7566	36.0207	39.1052	4.32932	8.16698	5.33183
Solyc03g095680	1.84968	2.8021	2.29367	3.7431	2.55105	3.0979	3.72158	3.60713	3.82716	2.57352	2.59422	2.60093
Solyc03g095770	286.337	177.485	223.962	45.9304	55.6736	45.7347	471.063	446.619	464.891	153.75	187.477	169.071
Solyc03g095850	12.3443	11.7782	12.1496	13.608	14.8146	13.6509	17.8597	17.5431	17.5895	10.9795	13.1992	12.0472
Solyc03g096800	36.7055	41.1444	38.5309	27.3238	18.3363	22.4763	57.3476	52.9243	54.2691	21.8242	21.0856	21.0128
Solyc03g096900	0.815115	1.20183	0.98507	0.87188	0.244389	0.597264	1.94108	2.1558	2.11946	1.00756	1.12367	1.23011
Solyc03g098160	5.16312	7.14634	6.8306	8.47899	5.43366	7.12231	9.52343	9.97846	9.12279	6.06573	4.18371	5.18458
Solyc03g098280	69.2626	75.5908	75.6606	88.7119	68.7472	78.6898	107.878	93.1176	101.84	93.1572	73.9482	88.4111
Solyc03g098320	24.518	17.9007	20.4265	5.47624	5.89142	6.36296	46.6832	39.5051	43.1707	9.9765	11.735	10.9179
Solyc03g111650	6.96471	6.88985	5.44942	3.85943	2.51408	3.49363	10.4828	10.7933	11.5975	4.82092	5.91858	4.8972
Solyc03g113010	8.786	7.00524	7.62935	7.91399	4.27023	7.16389	15.6864	13.6741	14.8379	7.89604	8.14851	8.53842
Solyc03g114640	6.46992	6.27056	6.10117	6.71366	6.60156	7.02332	10.3014	11.3793	9.27228	8.34484	8.17428	8.88812
Solyc03g114720	28.1452	21.4902	22.4101	26.7415	13.4518	20.4672	57.9841	40.9128	48.4784	23.4224	30.1448	25.0183
Solyc03g114750	40.0181	28.6845	34.9639	48.5704	34.2696	41.128	88.0808	68.3746	79.2625	26.9246	28.0691	28.373
Solyc03g114850	20.8342	18.9858	20.1965	16.676	13.1708	13.8181	34.0182	29.6216	33.2935	12.5801	17.6194	14.0623
Solyc03g114960	33.0204	30.0341	28.6557	37.5304	30.3034	33.0037	46.8871	38.1564	44.1506	32.1857	29.0458	31.6793
Solyc03g115000	7.41307	6.63153	6.73747	6.4871	3.5882	5.1452	17.8988	12.9841	16.1583	7.0547	9.92705	8.01863
Solyc03g115070	17.7556	12.6728	16.6495	10.6283	9.59678	9.4864	26.8946	23.7986	23.2907	13.34	14.2152	14.424
Solyc03g115250	7.33933	8.95366	9.00664	9.37608	7.95724	8.36358	12.1979	10.8555	11.5772	8.28464	5.78793	7.46895
Solyc03g115670	8.93931	14.0387	10.4843	14.2423	8.04722	11.044	19.6519	18.6243	17.1933	11.6749	10.0015	11.0354
Solyc03g116340	24.1179	13.2724	18.9463	15.5186	10.2962	13.764	42.0752	48.6089	42.547	25.1733	41.4368	30.4854
Solyc03g116360	5.90832	5.86532	5.71559	5.49071	3.7532	4.69919	10.9297	11.0588	10.5075	4.59121	4.16542	4.65961
Solyc03g116530	44.0398	37.1385	41.5811	37.137	37.0528	36.8795	61.2456	65.2006	64.9964	41.0181	43.7768	42.5836
Solyc03g116680	52.22	44.3117	48.4224	41.5201	43.7363	41.5411	65.7741	74.8232	71.0484	59.4793	72.4425	61.9352
Solyc03g116770	1.61118	1.06468	1.16102	2.12928	1.3986	1.47772	6.14487	5.16335	5.84053	1.65855	1.61868	2.00512
Solyc03g117180	12.2236	10.8477	12.2174	6.40784	6.03757	5.61094	20.0307	15.1416	19.1153	5.58051	7.20701	6.25024
Solyc03g117300	9.09843	10.4806	10.2682	15.622	13.1449	13.667	19.7379	12.6347	17.0788	12.88	10.7623	11.7665
Solyc03g117970	10.0975	11.4517	11.3852	12.66	7.49957	10.1669	17.1075	16.3286	16.7405	11.8129	11.0961	11.6626
Solyc03g119640	9.63496	8.17339	9.97798	11.7198	5.69358	8.29178	30.1755	24.2044	24.671	14.0767	20.27	16.9335
Solyc03g120310	26.6093	27.2394	27.7928	23.9204	16.7331	20.418	41.3596	43.678	43.2673	20.7527	24.2421	22.1673
Solyc03g120320	2.22475	1.32786	1.62901	2.1245	1.92793	2.8246	11.5515	4.68341	7.81363	1.71644	2.06469	2.07944
Solyc03g121320	9.75901	10.9337	8.60396	7.44518	5.65434	6.20884	14.5364	13.2465	14.388	8.23396	8.75106	7.65069
Solyc03g121540	15.3243	14.9557	15.2974	15.0009	9.14459	13.0401	19.5584	22.5678	20.7305	13.9828	11.2296	12.0398
Solyc03g121610	13.4459	15.7848	14.2829	16.2107	12.9004	14.2271	24.704	20.7389	24.2979	16.8451	17.7124	17.0019
Solyc03g121960	35.5629	43.8202	39.3593	42.6333	35.7881	39.5375	49.6858	58.9346	52.4835	34.8883	35.4498	35.6269
Solyc03g123440	3.2083	4.40763	3.60078	4.19969	3.09353	3.78821	5.36368	5.69228	5.46681	3.18	3.81513	3.54528
Solyc03g123890	6.09929	6.0767	6.07789	6.41184	4.78787	5.85769	9.63471	8.91578	9.09888	6.35614	6.29908	5.57349
Solyc03g124000	0.867825	2.0553	1.13814	2.63325	1.09905	2.15111	3.34706	2.58391	3.0727	2.33104	1.83091	2.22857
Solyc04g005060	40.5346	45.8182	43.516	55.2583	57.1227	55.3119	70.8615	71.1666	68.4905	53.6508	59.8463	56.3584
Solyc04g005070	26.3183	32.1353	29.6802	6.7028	4.73661	4.90753	49.1045	74.4241	62.0604	5.89728	5.17722	5.46847
Solyc04g005100	51.9585	42.567	45.7014	39.6201	40.2262	37.3236	79.2165	81.8294	75.9802	59.2063	55.0695	57.3332
Solyc04g005270	30.4114	30.9738	31.1292	26.3267	20.4587	25.4669	46.7372	41.6173	44.9832	29.6433	24.9596	29.3703
Solyc04g005380	10.01	7.64536	7.43686	3.06878	3.5177	3.41148	18.554	13.1147	15.2484	3.50656	7.03216	4.79435
Solyc04g005800	1.28229	1.13237	1.02902	1.94113	0.782901	1.56191	2.71936	2.31789	2.42488	0.294892	0.447166	0.629181
Solyc04g006930	16.2583	15.9703	16.7556	11.0335	11.1419	10.2243	23.8934	22.467	23.7541	11.1014	13.304	12.9461
Solyc04g007460	19.4556	14.9992	17.6124	17.0572	18.0563	18.3689	28.3535	28.1693	31.1227	16.1132	22.0417	18.1697
Solyc04g008050	12.205	13.0151	12.6105	15.2268	13.736	14.7718	18.7878	24.9537	19.7928	18.6121	16.142	17.3443
Solyc04g008570	2.66508	1.84136	2.41069	1.46679	1.65069	1.32776	6.11207	6.5014	6.09173	2.01712	2.13521	2.54912
Solyc04g008610	5.28293	6.87208	6.46573	8.15435	7.25287	7.38147	8.91946	9.74698	8.83589	7.50435	5.59808	7.13052
Solyc04g009020	8.50183	5.49372	6.54731	5.07322	4.76339	4.99998	9.99208	11.7463	10.5128	4.79095	4.85455	5.43863
Solyc04g011380	6.87798	9.0429	7.53663	10.0839	8.42979	8.81776	10.9954	11.3809	10.305	8.21497	6.2536	7.62814
Solyc04g011580	14.9549	18.3223	16.1851	12.2406	8.04149	9.35245	24.4484	26.8757	26.061	15.5963	15.8308	16.5941
Solyc04g014450	18.2093	16.0295	15.3085	11.8175	13.3703	12.4479	30.4498	26.4304	30.4275	8.9094	9.13217	9.44815
Solyc04g014680	60.7781	58.9185	60.9845	43.5243	28.6432	35.1009	89.3656	86.3536	90.0312	40.1121	48.9335	44.5179
Solyc04g014810	28.6359	28.6915	25.9834	35.748	29.0062	31.8843	49.8868	44.7941	48.9993	26.0154	24.7732	24.414
Solyc04g015270	84.1975	85.1795	81.792	76.2417	63.68	67.4141	125.776	105.814	115.179	59.6096	65.733	61.0748
Solyc04g015740	15.0479	14.7418	14.6306	14.43	9.30214	13.1391	21.8562	20.3027	20.7109	12.0277	12.1429	12.9456
Solyc04g015750	26.8295	23.0129	23.7251	16.3167	10.1375	13.4943	54.1261	57.6363	55.8389	29.9209	33.7179	31.3045
Solyc04g015850	36.6244	36.3341	38.7304	25.5837	21.1875	19.4602	57.0631	46.9758	51.6658	24.1896	29.1926	26.3283
Solyc04g025870	9.6971	10.2171	9.71693	11.5759	12.1935	11.4835	15.1949	14.2326	13.1138	10.9138	8.97064	10.3926
Solyc04g045540	11.5494	14.0035	12.7255	19.1832	14.8585	14.8738	19.9344	18.468	18.2779	12.5156	15.6068	14.7639
Solyc04g049840	5.64372	5.24756	5.58337	5.16824	4.56699	4.84547	9.28675	10.2888	9.66333	5.45379	4.29154	5.31167
Solyc04g050050	3.5009	3.28198	3.33563	4.23185	3.2693	2.8926	7.07786	5.75925	7.51999	1.93226	1.79057	2.65201
Solyc04g050520	3.30372	6.42713	5.12635	7.40486	3.85796	5.77029	8.67565	11.3382	9.95954	5.04483	3.89239	4.54765
Solyc04g051800	44.7561	41.2181	42.7308	28.4851	20.6657	24.0904	73.3806	75.2063	76.4442	38.8302	44.4178	42.314
Solyc04g054190	53.4279	49.3092	50.6594	42.8397	30.4608	38.0542	90.5459	90.646	92.5987	50.5785	58.0027	51.1073
Solyc04g054480	79.9432	84.8854	82.5671	74.8876	61.0149	69.1929	121.741	101.659	111.319	71.471	63.8349	68.6781
Solyc04g071540	8.141	5.95285	5.61876	5.98549	5.69603	6.04335	10.8362	9.56993	10.0698	5.03614	5.2502	4.58485
Solyc04g071650	208.872	214.312	209.302	250.653	178.676	215.432	386.068	335.224	364.856	262.043	271.653	265.327
Solyc04g072830	6.60385	9.01984	7.99991	10.6069	7.90745	10.233	11.6045	10.3923	10.9316	9.14809	6.28315	9.11392
Solyc04g072850	35.7954	33.895	35.7112	48.2197	40.4759	43.99	49.2066	49.5649	46.7818	35.4936	33.6308	34.7806
Solyc04g072890	36.7045	29.9047	32.1382	19.0695	15.5295	17.0229	57.3781	46.4072	50.315	19.2687	23.0096	20.3665
Solyc04g076340	9.21048	8.77007	9.82622	3.33847	2.68722	2.97694	21.2765	21.4197	23.4097	6.39162	11.777	8.81323
Solyc04g076480	2.96808	3.5304	3.81628	3.29952	2.91946	3.57161	7.79658	5.64604	6.75582	3.16623	2.91811	3.2167
Solyc04g076620	13.908	20.1707	16.9977	20.5027	15.8001	18.1365	24.0291	24.9696	24.2851	19.8018	13.8286	17.7337
Solyc04g076660	7.1777	6.2399	7.30785	8.54197	5.57149	7.06785	11.4711	11.0336	10.504	7.33263	8.57822	7.82802
Solyc04g077120	3.86452	3.80437	4.54012	2.65837	0.760561	2.28193	9.9011	8.3358	9.73602	3.80559	5.27396	3.74377
Solyc04g077470	30.0382	24.9197	27.449	12.2077	8.4318	9.66072	55.1774	42.6145	49.0354	14.1663	22.1265	15.9684
Solyc04g078810	33.7709	31.112	31.6842	18.8036	18.0118	18.4398	44.4799	46.5976	42.9499	22.7067	24.0272	22.5348
Solyc04g079050	11.968	11.072	11.4887	7.77364	3.17601	6.11281	79.3336	57.2959	74.1564	32.6764	37.3619	34.8657
Solyc04g079070	0.0484796	0.1794	0.0407568	0	0	0	0.829338	1.38414	1.02991	0.0222979	0.0464914	0.16526
Solyc04g079690	4.54002	4.63249	4.1255	2.65585	2.17792	2.34822	9.08525	6.80788	6.97363	3.07082	4.2898	2.93973
Solyc04g079800	6.77339	7.58551	6.14394	6.10113	5.64352	7.16479	17.0482	14.5404	17.8291	10.33	15.3843	12.5574
Solyc04g079810	8.37664	8.04011	8.1866	7.07113	8.33819	9.29448	21.7391	27.653	24.5614	14.2553	17.472	13.385
Solyc04g079990	5.04568	5.83491	4.64589	2.66728	0.979722	1.30784	14.1992	14.8836	15.2067	6.43727	8.81343	6.34761
Solyc04g080010	4.46796	4.34652	4.45324	3.49412	4.33089	3.89582	20.4514	20.3371	18.3476	3.64394	2.65034	3.4282
Solyc04g080170	2.16675	3.44705	2.62172	3.18464	1.92342	3.03541	4.83407	4.41877	4.71421	2.6824	2.21382	2.24345
Solyc04g080240	19.4241	23.0822	21.8001	25.9696	23.1028	23.2073	29.2195	34.189	31.9782	25.8425	20.3895	23.7195
Solyc04g080800	2.64112	3.39082	2.76415	1.79506	1.44798	1.57979	5.65815	6.0457	5.82075	4.04096	5.99601	4.68532
Solyc04g080840	10.1709	5.10615	7.70436	20.199	17.3851	17.6449	169.35	115.71	144.816	55.3383	59.6212	58.0613
Solyc04g080890	0	0.0471776	0.0428719	0	0	0	2.61713	1.24797	1.71531	0.234551	0.24452	0.376645
Solyc04g081080	0.629169	0.748369	0.71785	0.103936	0	0.112902	2.35881	1.30601	1.84978	0.186032	0.495622	0.344691
Solyc04g081100	4.41369	6.47612	5.66562	5.25751	4.00696	4.68965	7.81433	7.52508	7.75073	4.98781	4.38059	4.42874
Solyc04g081210	51.8033	49.8611	50.4852	28.0386	25.4178	27.381	80.4484	72.7567	74.1219	39.2619	41.1786	39.1955
Solyc04g081260	26.8662	27.1965	26.861	18.3425	8.58497	12.346	47.2719	53.2274	50.2353	16.0538	15.927	16.3739
Solyc04g081790	7.9852	6.09323	7.25216	14.181	12.8619	12.6905	71.8363	41.9597	56.3399	33.5641	34.32	34.2738
Solyc04g082040	9.23928	11.5346	10.816	12.637	7.14875	9.44258	18.3278	18.9181	19.0828	10.601	8.36018	9.68001
Solyc04g082540	0.282828	0.174435	0.0792576	0.0872141	0	0	201.45	186.782	201.115	51.6871	58.5853	53.6692
Solyc04g082610	2.32578	1.95825	2.15301	2.12739	1.78013	2.10082	4.51109	4.15687	4.37189	2.84861	2.93209	3.11785
Solyc04g082950	8.05591	7.83608	7.77881	2.76807	3.35663	3.12249	42.1669	36.3312	39.5662	16.3455	22.7351	17.5491
Solyc04g083010	14.7057	14.0401	14.3412	13.577	11.3437	11.6251	23.396	19.8235	22.4415	14.5152	13.5103	13.9695
Solyc05g005080	371.776	348.04	362.375	453.917	372.842	406.698	490.191	483.629	481.758	377.765	318.678	361.072
Solyc05g005140	6.20511	5.82141	6.61263	2.56024	1.76086	2.34197	9.26495	9.17891	8.89646	1.38011	1.84386	1.30754
Solyc05g005650	3.13757	8.98444	4.39625	10.3662	3.58366	6.88139	13.3605	12.9496	12.9607	5.7037	6.5909	6.70591
Solyc05g005980	22.9327	24.1467	25.1208	4.42948	4.38665	4.19054	38.0159	37.4436	37.5076	4.33832	3.86675	3.47713
Solyc05g006770	8.56668	8.87006	8.34669	2.88659	3.21145	3.04057	17.4695	13.3632	17.6267	3.20956	4.02606	3.61003
Solyc05g007120	68.1722	59.7163	61.3903	51.0635	31.5678	42.3329	136.99	109.023	123.353	59.1224	62.9104	60.961
Solyc05g007270	19.3491	17.993	17.948	17.761	19.4755	20.0551	31.1798	24.0122	26.6424	23.41	19.1788	21.986
Solyc05g007880	5.93987	5.94292	5.8814	3.90751	4.55911	4.67936	8.07429	11.1713	10.3598	3.70339	4.76798	3.62466
Solyc05g008430	65.2588	49.6713	58.5018	56.8194	51.4634	55.943	91.9932	75.9214	88.3926	71.2407	78.6666	75.06
Solyc05g008780	104.511	114.969	109.422	144.285	123.519	133.779	151.327	138.127	149.348	118.456	118.505	118.65
Solyc05g008830	76.6463	71.9274	73.591	64.0694	73.4124	68.6083	104.985	96.9577	103.245	51.128	57.9942	53.7281
Solyc05g009150	6.80325	7.47825	6.96485	7.56253	5.00071	6.4935	9.61324	11.0211	10.2634	6.30029	4.8581	5.99523
Solyc05g010180	3.42242	1.87763	2.64303	1.5094	1.90905	1.43299	13.4609	6.452	10.8848	3.84379	3.62553	3.21055
Solyc05g010450	18.4089	21.4873	20.394	18.542	9.90394	13.5429	35.5856	34.209	33.4276	21.3259	24.8309	21.2598
Solyc05g013580	9.19755	7.45135	7.68869	8.94125	8.17629	7.65863	14.9099	12.7166	14.535	9.60794	9.0695	8.65014
Solyc05g013960	20.7707	19.9028	20.6047	19.8104	13.5625	15.8596	28.6831	26.1777	27.5676	21.0425	21.2721	20.7462
Solyc05g014000	182.702	155.886	169.262	142.183	113.107	122.507	298.427	254.284	270.534	143.977	160.431	150.923
Solyc05g014200	7.64864	9.65246	8.18898	8.82615	5.66356	7.17501	12.641	14.0901	12.5264	7.2933	6.69602	7.36617
Solyc05g014320	3.24661	2.39472	2.58188	2.39462	2.69396	2.31461	4.33263	4.20522	4.97091	2.21971	3.70249	3.04099
Solyc05g014510	14.6393	11.2906	12.6485	4.58577	6.09098	5.75331	19.4081	17.3512	19.7326	8.71992	8.64576	7.92194
Solyc05g014640	7.79595	8.04151	8.06113	8.40756	6.99969	7.29648	13.1776	11.9028	12.2701	8.02469	6.5367	7.23595
Solyc05g016460	4.58467	9.38915	7.37922	9.06251	6.42883	6.95661	10.8168	11.4674	11.7584	8.79523	6.0125	8.59342
Solyc05g021110	3.24338	4.89565	5.74044	4.73753	5.73226	5.00325	9.1589	12.0104	8.91507	8.47957	5.56592	6.40096
Solyc05g023750	12.9934	15.5764	14.5508	15.6675	9.8731	12.0645	20.207	20.2529	18.4593	15.1915	12.9599	15.1023
Solyc05g043330	110.438	75.9922	90.0931	145.488	94.1226	119.948	234.987	198.814	218.492	105.409	94.6959	102.504
Solyc05g047440	12.7744	30.888	22.9433	15.8462	30.9189	21.638	42.8934	35.8208	43.6882	28.5763	24.501	32.3296
Solyc05g050220	1.44522	2.44351	2.34619	1.98239	0.956265	1.58583	4.76639	4.52259	4.1907	2.24629	2.91526	2.23676
Solyc05g050280	5.54547	4.62643	5.82759	6.87065	4.46541	4.56092	12.5128	8.98675	11.1322	7.19635	8.78426	7.56709
Solyc05g050630	2.28442	2.79842	2.68871	2.20075	1.23947	1.88662	3.45467	4.85152	4.23945	1.79707	1.55618	1.49479
Solyc05g052950	14.3326	11.546	11.7528	8.28178	4.5696	5.7611	49.346	28.0151	42.0031	14.0363	19.1581	16.4362
Solyc05g052980	34.7193	24.2752	29.4261	19.0446	15.0961	16.9633	75.2408	66.6738	69.4298	15.8389	29.0488	20.4481
Solyc05g053240	30.1252	32.7168	31.8741	34.6844	25.2902	28.4002	46.359	49.3205	45.9409	32.1548	28.3739	30.9619
Solyc05g053410	6.35087	5.52979	5.81027	5.29916	3.14617	4.13645	12.007	10.5179	11.2432	6.77759	9.45406	7.53476
Solyc05g054740	5.32569	5.18628	4.73913	5.47418	4.51201	5.13789	11.4549	7.52645	9.59371	5.01363	5.61501	5.55604
Solyc06g005000	0.254357	0.431409	0.178198	0.588261	0.650768	0.355003	1.87896	1.46972	1.23832	0.311974	0.325234	0.289022
Solyc06g005950	15.8267	15.5522	16.1091	15.855	12.5621	14.5583	22.1478	21.9635	21.7763	16.4824	14.6272	15.1727
Solyc06g005990	5.2297	5.80269	5.7679	6.84472	4.8078	5.81576	8.93073	8.1961	8.24621	5.76207	5.17648	5.92332
Solyc06g008040	15.3325	15.4824	15.0567	15.7533	12.1909	14.0553	22.1579	19.8588	20.5456	16.2649	16.002	15.5779
Solyc06g008740	15.1194	13.3697	13.7133	6.26541	6.86404	5.67157	22.9199	19.7939	19.6316	6.07659	8.05009	6.36795
Solyc06g009120	20.0307	23.5849	23.0561	19.9596	13.8179	17.236	36.6434	32.4096	34.9728	19.2128	19.95	19.312
Solyc06g009350	38.3231	33.0685	34.4608	16.6981	18.8534	16.3812	51.4406	44.1545	49.113	16.8495	22.3408	16.7718
Solyc06g009530	18.9895	21.1812	19.7484	24.3462	22.6981	23.4715	27.6809	25.5268	26.6211	24.1921	19.2987	22.6553
Solyc06g010200	10.2567	10.9239	10.2308	10.1572	11.1844	11.2377	13.5969	15.0504	14.7582	10.287	8.86829	9.73772
Solyc06g010220	2.12239	3.11195	2.35661	4.22319	2.22839	3.38696	5.04445	6.69662	5.81328	3.00222	1.68972	2.86666
Solyc06g034330	10.8672	11.2125	12.2953	15.7845	12.2128	14.2601	15.9791	15.6378	15.7027	13.3756	12.3371	13.1753
Solyc06g035580	103.115	63.4267	80.2222	212.825	198.129	206.626	367.748	243.514	312.13	166.105	140.688	153.05
Solyc06g035690	7.50605	5.81935	6.97691	3.1296	2.99219	2.9215	12.0432	9.70193	10.1534	3.40374	5.57608	3.48368
Solyc06g042960	1.35258	1.80746	1.51615	2.91962	1.73028	2.68484	4.01224	3.37137	3.2814	2.25804	2.11381	2.21999
Solyc06g050170	25.1681	20.0928	21.9588	14.8544	10.7041	12.9485	42.304	36.1179	38.2182	16.981	17.2693	17.9617
Solyc06g051030	22.0573	21.0538	21.3153	27.6387	24.5216	25.9475	50.5924	37.6046	45.6606	31.254	41.0183	35.0423
Solyc06g051310	32.4057	37.9966	35.8373	43.2617	32.7054	37.2825	51.4869	43.9815	46.1362	41.6961	34.694	39.5546
Solyc06g051940	24.0944	22.3353	24.1688	11.9296	10.2328	10.6365	54.9248	43.5509	52.7828	21.5844	29.615	25.3123
Solyc06g054320	37.8398	43.8224	42.3771	35.3887	31.5347	34.1161	96.8622	124.343	114.42	33.9191	48.4722	40.1721
Solyc06g059860	5.85583	3.49123	4.43069	4.15318	3.24611	3.65056	9.76456	8.69119	8.927	4.66848	4.30535	3.8075
Solyc06g060270	2.31474	3.36512	2.32329	2.73132	2.76471	2.96693	5.23445	5.03367	5.68687	3.37864	2.83139	3.40853
Solyc06g060310	4.73125	5.42753	4.29576	3.18635	3.05041	3.45487	7.82884	10.1504	8.67748	3.65587	4.64611	3.67721
Solyc06g062580	15.9087	15.9637	15.5964	18.6902	18.3598	18.1743	23.9306	22.1818	24.0922	18.7136	13.2091	16.4164
Solyc06g062780	35.6316	37.6073	36.2686	38.3855	33.0098	38.3728	58.0202	54.8311	58.9936	45.0157	40.049	43.7636
Solyc06g064490	4.80273	4.16927	5.25447	4.53427	3.81886	4.26979	7.39235	6.17185	7.22129	4.29693	4.6373	4.01819
Solyc06g064910	13.4322	13.1931	13.1256	13.5153	9.87464	11.9787	19.2447	17.4986	18.3365	13.3891	11.2711	12.5497
Solyc06g065350	1.33983	2.15094	1.62333	1.7863	0.945203	1.48499	2.72716	3.53603	3.0696	1.95749	1.81395	2.01498
Solyc06g065920	4.12125	3.68838	3.72835	4.80712	4.4698	4.9517	6.7576	5.38996	5.70994	2.43124	2.87825	2.41781
Solyc06g066540	33.7561	18.3699	26.0417	38.6978	31.6246	31.0392	65.5694	45.8938	56.3619	19.6053	23.1045	20.2312
Solyc06g068170	0.847589	0.672114	0.610772	0.448057	0.348516	0.608384	2.91876	2.9632	2.78669	0.612612	0.464473	0.481551
Solyc06g068810	0.656499	1.40449	1.24182	1.51831	0.984164	1.44312	2.361	3.09605	2.54238	1.43428	0.944362	1.14227
Solyc06g071120	10.1181	13.1565	11.5685	14.7697	10.3637	12.6686	14.4766	16.8775	16.1213	12.4657	10.8541	11.5922
Solyc06g071290	11.8771	12.2045	11.298	11.3296	8.71401	10.1525	17.736	18.1452	18.8802	10.2262	8.59175	10.7406
Solyc06g071350	16.6536	18.8164	18.7575	21.7865	18.7217	20.4899	26.7911	25.6512	25.7194	19.392	17.0558	18.1934
Solyc06g072710	5.42239	4.13517	5.05142	3.49102	2.4606	3.25218	8.29033	9.33968	9.14548	3.741	3.1973	3.70515
Solyc06g073050	58.3356	38.4767	46.6964	32.7763	15.1841	24.454	119.304	107.584	111.499	51.048	59.0112	54.2584
Solyc06g074000	22.5625	25.0173	22.5946	30.6437	23.5042	27.1372	66.1354	52.7232	64.7124	33.3708	55.4188	43.0432
Solyc06g074070	31.2625	31.2333	29.5699	39.3113	33.8919	35.5307	41.9796	36.9727	42.0186	32.2153	31.7721	31.0672
Solyc06g074670	142.875	120.88	135.423	138.247	75.9726	107.695	205.619	191.347	196.329	149.025	188.312	168.016
Solyc06g075580	17.6088	21.7464	19.9551	21.2038	12.3397	17.688	32.9625	36.1877	36.5235	24.1529	26.1522	25.5216
Solyc06g076220	20.087	21.0534	19.4381	19.8736	18.3405	19.1588	40.3935	27.2891	34.8626	13.3141	16.237	13.9637
Solyc06g076400	11.5754	7.00573	9.00382	8.35649	3.58083	4.98257	40.546	24.0475	32.1271	12.5886	15.4579	12.7534
Solyc06g076590	17.4818	18.395	16.8184	14.9348	14.1181	13.4683	24.7995	22.135	23.9786	13.6901	13.6451	13.2141
Solyc06g082100	18.4004	23.4579	21.5092	20.1059	15.6911	18.6437	26.1735	29.5978	28.7828	18.8249	16.9995	18.3578
Solyc06g083410	6.52561	6.58588	6.63316	4.50017	4.09802	4.42138	13.0085	10.4045	11.5001	5.62084	8.13538	5.56121
Solyc06g083660	62.0669	57.7262	57.5756	54.6632	39.0856	45.3448	108.805	91.3113	100.333	60.6047	60.2829	60.2375
Solyc07g006030	5.22646	6.34838	5.84419	4.51579	3.59224	4.24829	7.14436	8.665	8.33643	4.42573	4.38713	4.47221
Solyc07g006760	4.28759	4.51865	4.32921	5.0296	3.96522	4.75647	8.74741	6.96358	7.53183	4.2389	4.00578	4.48267
Solyc07g007350	58.0835	53.5503	59.4023	66.1042	67.4087	67.3604	113.611	96.2683	105.125	53.1549	48.0448	53.4685
Solyc07g007560	3.6344	3.06269	3.53947	2.6631	2.5548	2.83256	9.0658	6.1276	6.37044	3.34324	4.45158	4.1706
Solyc07g008040	14.1812	14.2324	14.743	13.1776	12.0672	11.8932	22.5466	16.8703	20.6786	13.1422	10.7664	12.553
Solyc07g008090	5.04726	8.4049	5.27373	6.87039	4.91168	7.12491	12.9515	9.33736	13.4031	6.76539	6.29234	6.2267
Solyc07g008360	8.08221	7.64327	8.68212	6.56298	6.63425	6.24173	19.3427	17.6271	18.0444	5.72061	6.15753	5.4847
Solyc07g008380	15.8677	31.9563	23.2125	0.0529933	0	0.0479705	70.3788	99.0657	86.7587	0.0263475	0	0.0325455
Solyc07g008390	13.4267	23.4348	17.1374	0.100575	0	0	36.8163	54.3755	47.4435	0.0250021	0.0521297	0.0308836
Solyc07g008540	3.73547	2.77318	3.25672	3.19969	2.47777	2.74194	11.5828	7.80604	10.2054	2.77867	2.21128	2.8035
Solyc07g008880	24.2808	32.3644	27.5808	31.0516	22.3953	27.7907	40.1986	39.1637	38.6109	32.2039	22.2031	29.1497
Solyc07g032380	19.3706	9.99158	14.8204	13.1497	5.181	9.45263	35.4074	31.3683	32.1648	18.1553	24.7905	20.526
Solyc07g040680	8.22545	8.79556	8.30714	5.97875	5.99568	4.9648	12.5428	18.6263	16.784	5.65031	5.68559	5.61394
Solyc07g041150	18.8505	22.8543	20.4714	27.1739	20.2672	23.2474	30.1042	28.7772	29.0746	22.11	18.4457	21.2973
Solyc07g041510	5.89305	7.38202	6.36979	8.49913	6.46168	7.11118	10.5878	9.59202	9.81714	7.52536	6.10769	7.13288
Solyc07g042030	2.73431	2.89851	2.32268	3.47806	3.19725	3.41077	4.31878	4.61782	4.10954	3.8384	3.35966	3.34969
Solyc07g042500	2.38272	3.04173	2.56269	3.23863	1.74966	2.46349	5.02008	5.27997	4.9252	3.45918	3.536	3.59984
Solyc07g043130	25.0113	23.3816	24.8099	16.5468	13.2395	13.22	42.221	44.5067	43.3492	19.7479	14.9235	19.7704
Solyc07g043160	27.055	20.2058	22.6964	14.1489	15.0075	14.4573	34.9126	29.0051	32.1021	21.4502	20.3341	22.9085
Solyc07g043460	315.764	322.334	314.501	3.79569	3.49016	3.86099	482.287	523.272	500.564	2.41246	3.89419	2.69158
Solyc07g043490	122.94	142.939	130.825	22.8049	20.9671	20.3782	252.065	226.82	241.757	22.458	21.2105	22.5827
Solyc07g043500	208.321	216.842	210.123	3.52921	2.88379	3.38832	417.24	421.598	425.439	7.60359	17.1839	9.32658
Solyc07g043590	63.0128	62.6838	62.5209	34.5196	31.2137	33.5311	116.672	94.3414	105.934	45.0112	40.9782	41.7421
Solyc07g043620	7.46151	8.39851	8.01535	7.74625	6.16452	6.90791	12.9578	11.6661	11.4849	6.78749	5.32687	5.81712
Solyc07g045180	2.17926	3.83552	2.94924	2.90111	1.27491	2.44809	6.65428	5.20307	7.0574	3.69154	4.38367	3.35201
Solyc07g045210	92.6855	97.7468	94.6836	109.743	78.2038	94.3135	131.159	129.766	129.484	93.5848	86.909	92.1212
Solyc07g049430	10.8276	9.22775	8.71657	7.5883	5.85524	7.58345	21.9415	17.5312	18.5877	5.22155	3.33532	3.91466
Solyc07g052940	7.1514	10.1678	8.96391	11.2164	8.81754	10.2365	13.8441	12.2313	12.7837	10.1788	8.64178	9.79303
Solyc07g053090	3.36407	2.90193	3.13392	1.97659	1.57018	1.14207	6.61035	4.54278	5.55316	2.59275	2.31059	1.98875
Solyc07g053170	54.5133	55.7537	55.277	47.3993	40.606	44.087	84.5409	75.9014	78.9729	59.3274	83.9145	69.3012
Solyc07g053610	9.5413	11.3351	11.3184	10.4824	7.13398	8.4639	15.7901	15.3383	15.2605	8.63771	7.53455	8.0228
Solyc07g054560	33.1515	32.2235	32.627	40.155	21.374	32.0553	68.4669	46.6042	58.3766	29.1132	34.5896	30.9392
Solyc07g054740	23.7584	18.7061	22.9485	30.5131	16.3684	23.6525	45.9892	43.233	42.2285	21.7098	33.7519	25.8475
Solyc07g056340	9.77592	9.02035	9.03616	10.8666	8.39719	9.66519	17.6509	15.0307	16.831	7.50966	9.30136	8.36024
Solyc07g056350	56.0618	48.9686	52.2084	53.8808	35.6763	42.9751	77.5478	64.8385	70.3362	49.5636	47.3948	48.2706
Solyc07g056580	3.34092	3.58017	3.30023	2.39527	1.57598	2.23818	5.60705	4.28671	5.66814	2.91961	2.53642	2.56246
Solyc07g062470	19.475	19.8728	23.6103	23.3515	26.3834	21.2782	29.6371	33.0686	32.6278	23.1432	28.4553	23.5063
Solyc07g062520	28.1482	29.4134	28.9789	14.9836	11.5994	13.3315	38.7879	56.6984	45.7067	16.7245	17.4354	16.4641
Solyc07g062550	25.5944	23.1401	23.7897	18.9291	15.167	16.1321	36.2917	29.2381	33.2563	18.1144	18.1132	18.0793
Solyc07g063120	15.1436	17.2731	15.8527	15.8248	11.0941	12.7925	26.0257	26.6915	25.5887	13.6377	9.4867	13.1241
Solyc07g063130	39.3332	38.5047	38.6119	28.2246	26.878	29.0572	59.4144	52.3453	56.9321	29.8011	36.2671	32.5751
Solyc07g063350	22.4674	20.4321	21.6252	19.0183	14.0557	17.0138	47.2075	44.9787	46.2856	16.2031	19.7922	17.5257
Solyc07g063480	14.8082	10.9089	12.2956	8.58302	7.41068	8.4967	23.598	17.1968	21.1586	12.0243	16.0418	12.9054
Solyc07g064330	4.28642	5.33969	4.65612	4.75056	3.94965	3.67835	6.69914	8.30877	7.96411	4.77263	3.60188	4.19546
Solyc07g064410	0.997399	0.283916	1.03202	0.212928	0.368052	0.449742	5.3693	2.73814	3.53148	0.741054	1.10365	1.43845
Solyc08g005400	12.0269	11.4361	11.124	12.282	9.22688	10.1836	16.8301	14.7435	16.512	12.3873	10.6777	12.1193
Solyc08g006150	222.251	211.708	220.944	104.144	107.332	110.566	296.105	290.059	281.519	101.177	104.198	105.366
Solyc08g013880	3.82195	4.87772	4.62611	4.34504	4.10869	4.10673	7.0717	5.51706	6.50124	4.37353	4.17304	3.98964
Solyc08g016620	1.98945	1.79207	1.76056	1.98573	2.15989	1.44678	4.51879	4.16396	4.07813	1.15584	0.753103	1.10055
Solyc08g021890	1.73296	5.86319	4.20419	7.37449	3.2303	6.63406	9.04769	11.6121	9.68591	6.30819	3.56118	5.68235
Solyc08g021910	6.92153	10.9098	9.66338	13.197	8.26216	10.2292	14.2717	15.0277	14.1894	11.1509	7.98426	10.3782
Solyc08g042100	15.6939	13.419	14.4932	5.38937	2.96581	5.04449	25.9167	18.3465	20.8727	6.8902	9.31137	7.85808
Solyc08g044260	10.7947	9.09169	9.36784	13.7086	12.4727	13.6404	23.7976	18.1085	20.7543	8.47069	10.9457	9.62803
Solyc08g044400	10.6105	12.6759	12.8536	16.2462	14.3643	15.7838	18.1513	14.8403	17.6749	13.511	10.8163	12.6451
Solyc08g061010	12.9722	9.17725	11.8324	24.2364	20.5805	20.5192	30.7885	25.9362	27.6184	19.3034	15.7738	19.4126
Solyc08g061100	376.686	371.291	374.002	383.819	299.625	339.569	491.111	499.386	498.939	404.12	334.253	379.634
Solyc08g061130	21.8482	13.475	19.1144	15.6928	7.83938	11.2304	70.6489	43.1977	58.5686	19.2809	20.867	20.0826
Solyc08g061560	23.8614	24.1348	23.6273	12.7858	9.91507	11.8906	46.7941	35.6182	40.7926	9.9605	10.1522	10.4062
Solyc08g061980	14.7969	13.2183	13.4928	11.6244	9.76484	11.0799	23.1639	21.5543	20.8941	7.70597	10.0231	9.36304
Solyc08g065230	4.64523	8.59491	7.66028	9.91679	5.31385	7.63033	11.5309	13.299	13.7588	8.79271	7.19608	7.81594
Solyc08g065360	18.8474	16.1448	16.9014	15.8213	9.71114	13.2403	30.0167	25.8735	26.6932	17.3536	17.9741	17.2121
Solyc08g065970	8.21648	7.5257	8.93519	6.05057	5.09855	5.03207	10.9345	13.38	12.6283	5.99771	6.66426	6.20094
Solyc08g065980	11.4125	13.7269	12.4482	17.4492	14.1621	15.6538	16.6496	16.6802	16.7506	14.8571	12.6973	13.8055
Solyc08g067030	349.225	316.748	326.741	372.787	357.886	362.228	524.359	444.557	476.268	339.165	314.205	335.746
Solyc08g067270	3.1361	2.6692	2.74198	5.33819	4.57348	4.72718	6.2428	6.52353	5.66302	3.00026	3.48868	4.20493
Solyc08g068020	1.19573	1.43807	1.80945	3.171	1.68259	2.43654	3.50219	3.61713	3.45753	2.45653	1.91115	2.1739
Solyc08g068350	12.1053	15.4272	13.9673	8.57031	5.86635	7.91316	22.3317	25.3797	24.6561	8.32323	14.748	11.79
Solyc08g074270	9.78714	9.27258	8.95501	6.03602	4.14823	4.80561	14.1816	17.9154	18.4748	5.31507	4.33478	5.27018
Solyc08g074560	4.20226	2.55854	3.0799	2.32585	2.03312	2.16555	5.44604	5.27377	5.37293	3.58477	2.65216	3.38736
Solyc08g075100	6.96274	6.70119	6.79769	6.80481	6.84188	5.87771	11.4832	10.3061	9.29454	7.79957	8.56187	8.77299
Solyc08g075280	20.0382	16.5518	17.6884	17.7428	17.0281	17.6193	34.7801	28.1677	33.4475	22.1195	19.2164	20.8581
Solyc08g075670	5.40553	6.60487	5.7877	5.00062	3.47379	4.48395	9.39788	10.2438	10.653	4.57374	3.17877	5.04125
Solyc08g076320	19.8068	19.3138	20.1088	14.4023	10.5484	12.0533	35.2081	27.492	31.536	14.0993	18.3304	16.6531
Solyc08g076520	5.1485	7.52869	6.07364	2.38143	2.07146	2.92064	11.2354	10.0762	12.1283	4.4305	7.16713	5.70862
Solyc08g076720	66.5382	57.1272	61.098	104.635	83.9274	97.0883	106.404	119.866	111.808	72.6733	49.1963	66.7978
Solyc08g077170	0.041408	0.0766159	0.0696234	0.574595	0.198641	0.242729	0.579571	0.675565	0.586452	0.0761816	0.277969	0.211731
Solyc08g077420	11.5149	12.6344	13.5413	13.2204	8.86124	12.3548	18.947	17.3502	17.7311	12.7756	10.7798	12.5293
Solyc08g077430	10.7361	13.0456	10.9579	9.58259	6.615	7.71204	16.0582	14.8642	15.5191	9.26439	10.4532	9.69967
Solyc08g077460	108.623	86.4381	99.7526	78.6698	81.8254	80.7793	144.414	130.591	139.822	69.2631	86.6564	75.8099
Solyc08g078530	21.8731	30.322	26.4445	32.1688	22.7075	27.0499	40.0458	40.9358	39.802	27.1237	22.3507	25.1939
Solyc08g079060	3.20887	3.09586	2.77477	1.35703	0.879626	0.959697	9.30347	6.731	7.6691	1.18072	2.24201	1.40639
Solyc08g079080	0.713985	0.462372	0.930382	0.297227	0.513764	0.508215	1.66556	1.38326	1.5168	0.673206	1.2667	0.993829
Solyc08g079090	145.375	137.11	143.63	83.7147	61.0274	73.777	216.679	186.712	207.472	84.2663	126.457	100.012
Solyc08g079180	29.5043	27.0197	27.1048	21.4294	12.5811	17.2656	48.4757	52.2687	48.06	23.2029	18.8629	22.1039
Solyc08g079690	40.0851	41.7026	41.4763	31.1059	29.0203	30.3709	63.7095	84.4427	73.174	34.6452	58.0137	41.4604
Solyc08g080080	10.1766	9.4544	8.69982	5.04479	4.36689	4.06322	16.227	12.1282	15.0894	6.55686	8.48268	6.87953
Solyc08g080210	3.51365	2.83563	3.20532	2.92196	2.25936	2.36329	5.23183	4.02111	5.16159	3.07744	2.36586	3.07933
Solyc08g080280	1.46086	1.21634	1.39189	1.30638	0.934394	0.652448	3.52143	3.12816	3.70692	1.79177	3.22217	2.1856
Solyc08g080780	58.7511	61.6442	62.6114	51.7088	33.738	44.2692	93.3909	101.308	96.2366	45.7417	54.0721	47.1794
Solyc08g080830	12.5047	11.3656	12.1034	9.9191	7.76148	9.16266	20.4066	17.5323	20.1715	10.9606	14.1746	12.2614
Solyc08g081060	12.0706	13.0551	12.3666	14.9754	8.81226	12.5245	20.7968	20.7766	20.7772	10.3914	11.1705	10.8565
Solyc08g081070	8.39813	7.50713	7.47737	8.58859	6.62953	7.06238	13.9423	11.3817	12.9229	7.66016	7.8838	8.79777
Solyc08g081990	5.85139	6.59012	6.1831	8.19452	5.72495	6.70122	9.24381	10.0936	10.2566	7.61652	5.94411	6.95106
Solyc08g082590	19.916	11.1666	15.867	7.66404	6.21141	5.83496	35.4097	31.4967	34.9667	9.99298	14.8374	11.7515
Solyc08g083190	72.5195	60.8273	64.0076	19.56	13.9244	15.8035	111.411	101.984	103.594	29.9853	30.5928	29.5048
Solyc08g083250	18.1233	16.2075	18.0612	15.8925	15.9028	15.4612	25.6012	25.6023	23.8294	18.217	15.3523	18.0834
Solyc09g005120	10.2788	11.3519	11.1829	4.44185	3.48063	4.2889	38.7188	31.1892	34.4735	13.9213	21.2152	16.7718
Solyc09g005330	4.82039	6.14339	4.91008	7.41987	5.02783	5.96287	8.53862	7.60741	8.05573	5.93377	5.17896	5.15915
Solyc09g007310	2.11332	2.63514	2.29165	2.4367	1.73373	2.03903	3.82245	4.26297	3.61931	2.61316	3.23089	2.71455
Solyc09g007630	44.9804	48.1364	47.462	45.0956	48.9965	47.3499	64.7758	67.704	66.9923	36.2602	46.4538	38.7434
Solyc09g009670	1.36581	1.11491	1.5535	1.5608	2.00415	2.01838	3.9358	3.60461	2.5602	2.29108	2.38846	2.14535
Solyc09g009800	1.94296	2.62806	2.44453	2.99983	2.27553	2.32276	3.58429	3.85307	3.48715	2.47141	2.30018	2.13162
Solyc09g010830	3.39703	3.85967	3.81146	4.77958	3.22204	4.05615	6.78953	5.71605	6.31118	4.37247	3.57976	4.29295
Solyc09g011160	76.5519	75.6643	73.2394	58.6003	39.0989	46.5289	111.093	92.0058	103.083	62.5226	73.5029	66.3238
Solyc09g014440	7.31447	8.01464	7.34859	8.39823	7.01772	7.40675	11.819	9.86518	12.1685	8.07658	7.36272	7.44186
Solyc09g015840	48.713	59.6678	55.654	64.4973	48.044	61.9975	103.217	97.4904	107.547	71.7072	101.271	84.963
Solyc09g031750	4.41642	2.66893	4.46144	3.09715	2.05028	2.86325	6.34211	5.81074	6.11615	3.22716	3.51803	3.50067
Solyc09g056140	0.200382	0.18538	0.0842306	0.0926864	0.192253	0.58731	1.94769	1.12379	1.50767	0.506906	1.6334	0.853842
Solyc09g057640	13.1773	14.6163	14.7136	12.2218	10.5193	12.6886	21.4462	16.7003	19.591	11.8084	13.3226	13.5803
Solyc09g059170	161.669	114.499	132.13	64.8994	46.1112	57.696	275.361	213.43	251.639	78.3561	100.414	85.3667
Solyc09g059550	14.6196	5.38375	9.18816	3.67656	1.90651	2.08006	27.0404	17.6571	22.7407	5.45116	18.2396	9.15271
Solyc09g063030	13.9642	13.6813	13.7355	12.8724	8.33596	10.1475	23.1782	19.8706	20.9271	11.6398	12.4903	11.1839
Solyc09g064870	8.66519	9.30086	8.25076	7.08608	5.19029	5.93336	13.1036	11.1789	14.1115	4.64609	4.08604	5.14065
Solyc09g065160	7.80767	8.6843	7.69129	7.19527	5.68966	5.98923	10.2422	14.0082	11.7384	7.12736	5.7442	6.65379
Solyc09g065240	29.5465	28.0571	28.3165	24.4852	11.7712	18.278	71.7478	56.0388	65.2827	27.8347	32.3888	29.3961
Solyc09g072890	4.20657	5.92331	5.74675	5.43663	3.91721	5.20625	7.28756	8.13714	8.26846	4.76584	3.73743	4.81501
Solyc09g074110	3.43267	3.99729	3.72475	4.551	3.59977	3.71854	5.00475	5.43347	5.03473	3.35962	3.16748	3.66804
Solyc09g074660	7.29539	8.65	7.86054	7.85079	5.97093	6.70771	11.6466	11.8112	11.2285	9.23098	8.82377	8.61107
Solyc09g074950	18.6693	20.372	18.3217	18.2517	17.2397	17.822	27.0758	24.5584	25.3414	19.4292	16.7234	18.6318
Solyc09g075470	11.8302	10.4821	11.6266	1.54141	1.43876	1.81391	26.6901	19.8784	20.9435	4.1384	6.55134	5.58524
Solyc09g075790	6.71276	5.29017	6.59891	6.14423	5.41814	4.87779	9.72147	9.56106	8.6457	5.26018	6.02873	5.56936
Solyc09g082580	58.5167	55.2382	56.923	75.1964	44.7509	58.0548	110.297	101.631	103.859	48.7983	42.9345	43.8361
Solyc09g082690	109.136	92.1682	102.225	46.1025	26.5679	34.9126	264.174	245.865	252.754	77.1679	64.0881	73.0851
Solyc09g083250	0.814519	1.13031	0.924434	1.16794	1.52388	1.46649	2.53344	1.95178	2.16297	1.38614	1.01545	1.36515
Solyc09g090510	27.5045	31.34	28.9707	32.9106	26.8217	28.5685	33.4846	44.6133	39.0809	29.5505	30.1446	29.82
Solyc09g091580	12.6953	11.306	11.4705	9.11157	7.12078	9.01902	23.844	26.061	26.4762	13.0771	12.1747	13.4585
Solyc09g091850	8.14554	8.79165	8.51157	9.70661	9.55912	8.94075	13.5087	12.0599	12.7299	8.79473	8.20866	7.81761
Solyc09g092160	3.55536	3.14617	3.55213	3.28904	2.19992	2.69683	7.55257	6.19981	6.06616	3.25868	2.02596	3.3373
Solyc09g092270	21.7022	20.3849	20.321	18.6269	15.1721	15.8274	32.7907	29.3442	30.4757	23.1307	23.3624	22.0698
Solyc09g092580	10.1112	9.64649	9.44916	4.55162	2.03547	4.08241	46.9633	33.646	37.3188	5.21113	6.66634	5.61635
Solyc09g097910	12.9229	9.98575	12.0714	8.24477	7.50569	8.00234	21.5604	23.1737	21.5632	11.2272	10.0663	11.1397
Solyc09g098590	7.63234	9.66804	8.5142	6.87054	6.5341	6.51433	13.3762	12.9908	13.4339	9.47821	8.30461	8.53907
Solyc10g005080	116.163	117.116	116.112	106.79	92.2819	99.5578	186.243	172.474	173.977	135.141	141.407	136.947
Solyc10g005200	58.8814	54.4732	56.8039	58.1454	61.6017	60.8584	102.364	73.1251	89.2496	68.9	70.2798	67.8483
Solyc10g005690	13.0092	13.5939	14.118	13.0312	8.29442	10.8015	20.253	17.7432	19.8768	12.5005	13.0583	12.7421
Solyc10g005920	9.74636	10.1665	9.98098	9.3945	6.80925	8.18911	17.1155	16.3412	16.8925	10.2367	9.42505	9.97831
Solyc10g006330	16.9907	15.1466	16.3634	11.4901	6.91261	8.28478	44.8823	43.6415	43.4533	15.951	14.154	15.3808
Solyc10g006920	2.39172	1.801	2.52509	1.08056	0.480284	0.745249	6.57408	4.82085	6.74513	1.40705	1.81357	1.29563
Solyc10g007120	18.1573	16.8722	19.5201	12.3378	9.24991	10.6301	27.6755	23.6757	27.0243	12.0836	16.7962	13.4198
Solyc10g007330	11.0176	13.9649	12.1798	11.8777	14.1497	13.1493	18.6184	15.569	17.0093	9.73598	10.1082	11.3609
Solyc10g008040	0.319359	0.426761	0.268485	0.0656528	0.0680896	0.11886	1.4072	0.904565	1.06793	0.342738	0.646553	0.564484
Solyc10g008880	13.1649	11.9384	11.6617	13.0732	5.88722	8.37731	23.5389	20.553	22.0554	14.6417	16.4053	16.1633
Solyc10g048190	13.2339	13.0933	14.6798	19.5542	18.8691	18.4704	23.5824	20.4288	23.9166	8.79212	11.6335	10.756
Solyc10g050670	261.681	143.248	201.12	153.986	169.357	145.226	514.119	464.979	515.349	254.249	381.621	307.461
Solyc10g054080	32.7628	33.9463	32.9637	28.0694	20.7641	23.7029	48.9392	46.9464	47.691	31.0861	26.5925	29.6161
Solyc10g054780	68.5472	66.753	68.0266	67.1589	68.9451	68.3156	101.851	84.7611	92.7413	56.1136	52.3205	53.3762
Solyc10g062330	10.4056	14.6355	13.8688	16.9828	13.3113	12.3977	16.6431	23.8949	21.342	14.3191	15.3334	15.813
Solyc10g078410	115.69	112.422	115.215	125.508	92.7695	111.144	199.021	185.7	186.429	130.105	100.58	114.708
Solyc10g079450	13.985	14.367	14.4596	18.1511	14.0184	15.4868	20.7104	18.9427	19.5849	15.956	16.8944	13.9224
Solyc10g079640	62.3474	50.1414	53.2993	62.9781	56.3378	58.5057	107.058	87.6959	95.8115	47.9228	42.4481	46.2638
Solyc10g080550	5.42746	4.73536	5.08221	3.91876	2.66714	2.77135	11.3228	9.94365	11.7958	4.64763	6.51666	5.64067
Solyc10g080700	45.7359	52.5651	50.8231	54.3605	49.1281	54.3309	70.3439	66.4496	66.7941	57.0006	49.8646	55.6897
Solyc10g080840	52.8008	34.7125	44.2211	48.2896	26.1464	37.2103	121.497	125.2	117.51	33.1563	28.2001	30.1691
Solyc10g081070	29.3904	39.3013	34.9619	44.2682	36.6789	39.2916	48.5204	43.698	45.4282	39.8333	36.197	39.3927
Solyc10g081200	4.07878	7.11328	5.70531	8.26905	4.34626	6.19172	9.2449	11.1851	10.017	5.5961	4.8436	5.56157
Solyc10g081610	25.0255	32.0759	29.9709	35.3368	27.4808	30.711	39.2375	38.9728	40.0345	32.7731	27.4681	29.7286
Solyc10g081720	629.067	608.286	622.361	559.257	514.594	537.534	906.085	870.466	870.73	604.419	709.493	638.061
Solyc10g083140	158.106	130.512	132.92	100.363	87.7468	92.0909	251.065	248.81	231.395	45.8119	63.9155	53.6436
Solyc10g083230	6.12649	4.4016	5.58887	8.13961	6.31566	7.31355	11.2509	8.24077	11.2498	4.79633	5.62522	5.40621
Solyc10g083440	8.6113	7.9666	7.14362	5.856	7.7148	7.44999	18.4917	19.5968	18.9805	11.8559	16.0787	13.6405
Solyc10g083630	42.7819	57.2962	49.9015	52.5798	44.5116	48.5106	67.807	73.458	69.6544	51.4469	39.1881	48.6044
Solyc10g083670	64.9245	49.4408	56.8746	50.3683	28.5517	39.5444	104.689	85.8625	93.4248	44.8035	56.1136	49.6076
Solyc10g083790	8.99801	10.4809	9.60275	7.20264	10.0643	8.00355	12.3259	16.2584	14.8153	7.93407	9.03137	8.23771
Solyc10g084380	1.32878	0.782279	0.964769	2.79374	2.37589	2.32663	4.27386	5.60445	4.27708	3.27806	3.12778	3.8433
Solyc10g084430	1.44776	2.04845	1.50352	0	0.163415	0.142632	4.70172	5.21029	4.82455	0.31336	0.816698	0.677381
Solyc10g084650	8.66765	10.9251	10.103	13.3056	10.5493	11.8543	15.9814	12.7942	15.0432	12.3255	11.1615	11.8273
Solyc10g084760	8.48709	9.4359	9.50994	12.2685	7.83097	9.55651	11.8771	12.8728	13.1552	10.1125	7.5157	9.43069
Solyc10g085040	92.3588	93.244	97.5138	54.7151	56.991	52.3104	144.826	162.561	155.139	68.2733	106.579	82.0841
Solyc10g085230	37.9474	29.5947	35.5574	7.94455	4.58317	5.75324	89.1902	78.5375	89.0824	14.8369	22.1332	17.5647
Solyc10g085280	19.2689	20.0608	20.2605	6.10737	3.34726	4.67451	38.7312	36.4502	39.2913	7.92452	8.33856	8.72139
Solyc10g085460	6.15332	6.71193	5.81973	5.86549	4.72694	4.90915	8.24399	9.55998	8.57495	5.80379	3.20964	5.22032
Solyc10g085680	14.0569	10.9637	13.3703	11.4378	7.62932	8.33454	27.8848	26.6792	26.6113	10.2172	9.34775	9.35626
Solyc10g086060	68.4187	65.8503	67.8949	72.3071	69.4341	71.5277	96.4699	91.9529	94.5808	72.921	74.1258	72.4843
Solyc10g086220	25.1421	20.8774	22.7892	22.6319	16.4499	16.4008	48.4277	41.3921	44.5103	27.6788	37.1739	30.3012
Solyc11g005190	2.90166	3.07726	3.2129	1.30942	1.08642	1.48164	7.04405	8.08245	7.64276	2.08328	2.03609	2.01043
Solyc11g006300	20.0272	12.6405	14.8699	15.1507	10.6848	10.7366	50.6484	38.6478	47.6325	19.585	21.7188	18.3435
Solyc11g006590	1.17996	0.901775	1.50956	0.759358	0.246107	0.644423	3.6701	2.66792	3.76918	1.06184	1.18077	0.845269
Solyc11g006680	10.1866	10.5387	9.80705	7.82768	7.06731	7.54438	14.1812	14.8267	15.7312	8.89197	10.3729	9.35016
Solyc11g007250	6.22057	5.85762	5.50978	3.59663	2.39794	3.11621	13.1291	8.60831	11.0126	2.37575	1.91747	2.87151
Solyc11g007540	266.285	256.479	262.817	350.211	329.651	344.355	488.895	394.907	436.866	269.714	308.936	283.941
Solyc11g007590	42.6566	36.6741	38.9026	32.7683	30.8753	30.3567	59.2476	57.7897	60.5737	34.3171	46.6891	36.3525
Solyc11g008250	10.1116	9.60407	9.37927	6.36088	4.36564	5.39105	21.9369	21.3773	20.9145	7.75132	11.798	8.75132
Solyc11g010560	16.4256	17.3283	16.5773	19.0119	13.1575	15.6204	24.1289	25.3997	23.8667	16.9895	13.5415	15.8689
Solyc11g010690	13.1322	15.5587	14.3192	14.7967	11.1575	11.7162	31.7195	26.015	29.5833	17.6759	23.4372	19.0081
Solyc11g010790	6.29226	5.67063	6.24755	4.26534	3.59097	2.90716	11.0088	11.1728	11.0434	2.89409	5.25392	3.66735
Solyc11g011090	1.96597	2.88043	2.22865	3.2671	2.92747	2.95744	3.6039	3.33807	3.53557	2.95003	2.09862	2.79996
Solyc11g011980	3.49255	3.05547	2.90427	2.10713	1.45689	1.58951	7.35028	8.39995	7.93039	3.82388	3.05807	3.23521
Solyc11g012680	187.96	129.322	154.112	105.204	108.531	109.64	252.711	223.06	241.684	103.979	117.968	107.814
Solyc11g012850	9.43779	7.27601	7.61376	6.92294	5.44209	5.70795	12.0088	14.5324	11.8982	5.54665	6.85661	6.6348
Solyc11g013110	224.511	191.632	204.87	322.789	326.853	326.075	447.754	474.757	455.504	393.609	334.893	368.105
Solyc11g013290	5.6855	7.39041	5.74785	8.92139	5.17865	8.31687	11.2483	13.1358	10.8935	8.24225	4.96921	7.76876
Solyc11g013890	1.3972	1.29259	1.34243	0.984793	0.766008	1.00288	2.79371	4.0027	2.94467	0.642633	0.829459	0.567004
Solyc11g022460	13.6375	15.4273	13.3807	12.7437	8.47992	10.8998	24.0545	27.5653	24.6015	9.01969	8.4429	9.10149
Solyc11g039890	1.97699	3.93933	3.19625	3.93917	3.35584	4.45726	6.85864	6.823	6.59606	4.40663	3.64597	3.19683
Solyc11g040170	18.1597	24.447	21.7947	19.1166	17.3028	18.3534	30.4813	38.311	31.5946	19.009	17.1747	16.7922
Solyc11g044940	3.34498	3.54807	3.63637	3.49457	1.77064	2.70454	5.89714	4.93978	5.66653	2.09555	2.59942	2.45745
Solyc11g062010	6.41592	12.7571	10.4174	14.9181	8.43413	12.3814	16.9326	20.642	18.5464	13.8343	9.81691	11.6754
Solyc11g062220	30.7184	35.3659	31.9094	42.2108	37.2513	39.8277	45.3394	42.9197	44.1945	31.5863	34.0248	33.2507
Solyc11g062310	3.85607	4.80159	4.54773	6.1708	4.40098	4.6983	6.99161	6.14949	6.82658	4.83321	4.76699	4.83844
Solyc11g065620	28.0593	27.803	31.5664	23.0544	21.3597	23.4045	56.3551	40.056	48.825	24.8605	23.9699	24.4369
Solyc11g065700	22.3233	21.9084	23.4055	13.5842	11.7268	14.2158	33.9247	35.3123	34.411	21.4329	21.1636	17.5534
Solyc11g065830	34.2335	33.2009	32.2182	32.4769	33.4619	34.0548	49.3444	42.4976	49.0942	33.1607	31.9482	34.5913
Solyc11g066500	19.2167	21.4793	22.2469	26.491	22.7894	25.0882	29.4444	27.9788	27.021	20.0245	15.1356	18.775
Solyc11g066670	215.963	234.996	227.685	28.1802	26.8168	25.235	450.135	382.701	433.504	36.3327	50.4154	41.5299
Solyc11g066760	6.44178	7.42413	7.93982	10.1004	7.1756	8.32022	14.6451	10.9104	11.7908	11.1735	8.06228	9.67688
Solyc11g069500	77.5222	72.495	73.9178	78.6371	59.0045	69.9917	144.003	127.727	136.466	74.2328	78.053	76.392
Solyc11g069660	0.466644	0.701525	0.61298	0.404709	0.195874	0.36635	1.54214	1.13009	1.44571	0.254873	0.783135	0.34797
Solyc11g072040	2.57521	3.07205	2.56378	2.445	1.88556	1.92951	6.85049	4.14612	6.17865	3.14815	4.02933	2.88766
Solyc11g072110	237.789	218.402	225.408	110.517	74.4954	91.9142	415.252	395.648	407.324	118.954	114.634	116.082
Solyc11g072420	6.67339	6.79373	6.80749	7.46505	5.5454	6.28985	9.55325	9.73727	9.61449	7.26893	8.7293	7.36077
Solyc11g072430	5.97511	9.43534	6.84204	9.81616	7.90718	8.97203	15.7009	15.2317	14.2256	7.96036	8.89147	10.1256
Solyc11g072810	12.3855	16.207	14.1557	18.9404	15.5207	17.6499	19.2012	20.8967	19.5687	15.5249	12.4183	14.4932
Solyc11g072820	20.6719	24.691	22.5191	23.4555	19.0185	21.2323	30.7712	36.3434	33.6541	22.1629	21.3598	22.2623
Solyc12g005980	15.7544	15.8859	15.7675	15.6153	14.4754	15.1823	22.1026	28.6439	24.2752	17.291	18.5456	16.8359
Solyc12g006420	22.5816	23.8383	22.8705	26.4955	23.823	25.5274	36.3084	33.7268	34.1714	22.8412	32.5581	26.4576
Solyc12g009490	23.372	14.3088	18.3003	16.3219	18.6865	18.1329	35.5457	33.2945	34.5818	14.2804	15.162	13.0833
Solyc12g013840	7.1347	6.32667	6.24702	5.09399	2.98237	4.43763	14.4797	17.5085	18.0816	8.23796	6.30268	7.4679
Solyc12g014050	19.6281	15.42	17.2588	12.2045	11.4226	11.0477	23.4193	22.1142	24.267	16.9013	15.4905	15.8316
Solyc12g015640	3.80851	3.71912	3.24628	3.96364	2.48675	4.2081	5.71725	7.06572	5.19725	3.43042	3.55086	3.33582
Solyc12g015770	7.67121	8.58937	8.44206	4.26405	3.31674	4.16317	28.4172	19.8407	23.4894	12.6293	10.1982	12.0836
Solyc12g017420	11.9782	13.0232	11.9868	12.2527	8.8883	10.3035	18.4876	20.701	19.8923	11.9507	11.7646	11.5958
Solyc12g017830	20.3842	28.0269	24.7655	31.4689	23.3773	26.662	30.3437	35.1128	33.4565	26.1694	21.153	23.695
Solyc12g019060	16.6	18.6273	17.2658	20.8617	14.0806	17.2358	23.1717	27.2377	25.9024	19.4684	19.2232	17.998
Solyc12g035670	5.0086	7.38059	7.20075	8.18019	6.91853	7.40486	8.61385	9.98141	8.54924	6.77596	5.88273	6.18245
Solyc12g036650	17.0325	14.2708	15.2648	18.581	12.0249	13.725	36.1094	41.2891	33.9937	22.2456	22.1895	23.5532
Solyc12g038160	12.6819	13.1349	12.1537	12.2793	9.75524	10.651	20.1827	17.3048	19.5386	12.5503	11.5945	12.0366
Solyc12g038490	7.29964	9.39109	8.42612	9.16648	6.27853	7.78429	11.3744	11.6592	11.1056	7.77717	6.20727	7.14426
Solyc12g038520	17.964	15.3528	17.068	17.1459	14.4994	15.282	33.4359	31.9247	33.9226	12.7215	15.0396	12.0205
Solyc12g040460	13.481	14.5839	11.2421	17.9023	17.1064	17.6621	20.12	21.728	22.5188	14.2012	12.9282	14.4535
Solyc12g042070	9.92364	11.0339	10.0269	15.0819	11.65	12.6975	17.6857	13.2614	15.7405	10.9997	9.28022	11.2411
Solyc12g042170	3.90524	3.61287	3.12491	4.26562	4.6948	4.37353	6.03675	6.18902	5.28934	5.25874	4.51215	4.54439
Solyc12g042500	115.113	108.619	94.362	53.6435	44.3424	49.2803	170.985	236.512	191.847	51.6252	59.1877	59.366
Solyc12g042910	12.1593	11.818	11.1769	6.43398	4.22156	4.87327	17.3279	16.6922	16.5844	5.81022	4.49184	5.94053
Solyc12g044220	11.2287	13.0587	11.6375	15.5394	11.6673	12.7722	17.4803	19.5386	18.8526	12.6396	10.6156	12.1262
Solyc12g044290	289.087	291.974	299.62	382.033	306.197	351.127	539.732	509.317	526.418	376.032	284.746	335.987
Solyc12g044300	324.037	311.777	310.352	342.09	326.126	328.296	457.111	388.688	411.177	302.561	263.253	281.999
Solyc12g049350	6.34374	2.8942	4.6026	2.00978	2.001	1.96483	14.5957	9.12688	11.9998	4.19679	1.08338	2.81419
Solyc12g049510	3.61192	4.62525	4.39183	3.79444	2.68225	2.61455	6.33123	6.5961	6.44854	3.03161	3.11154	3.53608
Solyc12g049520	3.22721	3.6076	3.61748	3.73185	1.93518	4.16637	8.26024	8.50101	7.02257	4.26747	3.99752	3.36144
Solyc12g055790	28.9212	27.4178	26.8056	28.2675	25.983	26.7008	41.4811	37.5141	38.2647	29.0015	27.3431	27.463
Solyc12g055940	14.4843	11.8366	12.4476	7.51854	7.48878	7.44608	17.1133	22.6053	18.8399	8.16093	8.10268	8.32059
Solyc12g056200	10.1894	6.77968	7.80664	8.59033	5.87524	8.02832	24.1988	15.0474	20.0825	9.07298	16.3179	11.6351
Solyc12g056580	66.7237	72.2163	70.995	80.0407	59.3359	68.5859	109.687	103.701	106.983	78.9182	80.4192	79.9681
Solyc12g056840	32.837	34.676	34.1372	30.5255	29.7374	27.9676	54.7416	57.0846	54.2336	24.9018	22.7344	25.7999
Solyc12g088820	5.63199	6.53661	6.88699	6.25215	2.11228	4.67342	13.9742	15.1923	12.7805	8.0067	10.6547	9.8611
Solyc12g098660	1.98105	1.57995	2.01005	1.83266	1.50744	2.40263	5.31187	4.24904	4.71651	2.45074	2.22736	1.90174
Solyc12g098810	8.69745	7.32788	7.83422	4.09482	3.50175	3.77174	16.9076	13.6988	14.5726	3.25028	4.6172	3.8384
Solyc12g099750	16.6221	11.9604	12.4215	21.9265	10.6318	15.2084	33.5096	32.0151	29.9718	11.4678	13.2836	9.79346
Solyc12g100120	14.043	10.9173	12.0539	18.0674	15.3697	16.9726	27.4138	20.065	23.0851	12.4973	11.3451	11.5318
Solyc12g100360	5.47387	7.65784	6.16304	9.8919	7.26634	7.96844	9.69254	8.96022	9.29312	8.23966	6.14561	7.80586

## Sheet: cluster 8
Supplementary Table S4. The cluster 8 analysis of differential expressed genes (DEGs) at 15 or 23 DAP in ER and WT fruit exocarp. cut-off with P-value(P value ≤ 0.01)
The genes’ expression level were normalized with the value in FPKM
Gene_ID	WT15DAP_rep1	WT15DAP_rep2	WT15DAP_rep3	WT23DAP_rep1	WT23DAP_rep2	WT23DAP_rep3	ER15DAP_rep1	ER15DAP_rep2	ER15DAP_rep3	ER23DAP_rep1	ER23DAP_rep2	ER23DAP_rep3
Solyc00g156980	24.7083	27.7101	25.4354	51.7794	37.3489	45.6048	47.601	48.8465	47.8487	43.3705	39.266	43.6032
Solyc00g230080	7.08495	11.1228	7.40026	15.0946	15.8609	15.8214	14.6911	15.1055	15.7735	17.2809	10.2945	15.8571
Solyc01g005290	1.04345	0.35103	0.956977	4.12443	4.55054	4.05125	1.9178	2.6116	2.0152	3.79581	2.00132	4.25759
Solyc01g010350	0	0	0	1.37729	1.11099	1.1544	0.343017	0	0.292857	0.735495	0.634557	0.689216
Solyc01g010360	0	0.143248	0.195262	5.22835	4.0111	5.1218	0.903019	0.631551	1.23355	2.63507	3.78651	2.90306
Solyc01g011090	0.916595	1.53512	1.15587	2.51457	1.84979	1.99832	2.16278	1.88537	2.07033	1.72994	1.66708	1.97528
Solyc01g058010	3.57657	2.63281	3.45946	4.41155	3.50527	4.15444	5.80143	4.31359	5.00414	5.92562	4.72071	5.26572
Solyc01g060050	0.797088	0.931468	0.634842	1.70762	1.00625	1.37011	1.95728	2.01054	2.11668	1.50505	1.36787	1.35858
Solyc01g065720	6.77582	6.52005	7.68314	11.163	10.253	11.1382	11.3995	11.6219	12.0696	10.6577	9.68673	10.1944
Solyc01g066020	0.217568	0.230034	0.365819	1.78269	1.31209	1.32742	0.700883	0.919091	0.770343	1.28661	1.10284	1.32439
Solyc01g068600	3.08251	4.31614	2.66151	6.39687	4.79588	5.5115	4.85863	7.56059	5.6046	5.5945	3.83493	5.9639
Solyc01g079530	1.71468	0.793154	0.864919	7.13809	7.15626	6.10256	2.59997	3.05974	1.97313	3.86442	4.35755	3.45835
Solyc01g080680	8.41187	22.2007	15.3283	37.5659	29.046	33.2186	28.2889	48.2424	36.1337	37.2366	30.7524	33.9391
Solyc01g086690	2.7492	2.32887	2.19986	5.36231	4.8622	5.18691	4.97089	4.66089	4.16336	2.97076	3.20821	3.08623
Solyc01g086810	0.457518	0.222771	0.323903	2.11624	1.77893	2.03664	1.08601	1.05581	1.06574	2.06003	0.923693	1.47752
Solyc01g088700	40.6183	54.8664	47.9351	63.6722	55.7243	60.409	65.3929	59.779	61.6478	58.5337	55.9076	58.4585
Solyc01g090840	6.12613	3.993	3.97973	6.24686	9.68468	7.11219	9.25656	7.24046	6.83998	8.03679	7.61065	7.75205
Solyc01g094660	7.06348	7.43839	7.24384	10.4736	8.67542	10.3199	11.0823	10.5483	11.108	13.3178	11.1696	12.3665
Solyc01g094700	224.509	202.055	210.777	406.583	333.843	364.063	412.798	283.333	355.83	433.335	368.418	406.369
Solyc01g095530	179.075	181.613	176.817	304.49	229.349	258.733	286.12	208.888	247.319	213.452	215.671	210.326
Solyc01g095710	1.72379	2.18659	2.00197	2.56462	2.7962	2.81263	2.88807	3.22548	3.06743	2.43575	1.94281	2.03948
Solyc01g095720	11.1288	9.38534	10.7251	20.559	19.8898	18.9798	19.1013	15.4302	17.149	21.1768	16.1387	20.0863
Solyc01g095750	0.659547	0.0963424	0.204282	4.0141	2.79759	3.92433	2.86119	1.52203	1.99725	4.72595	5.09327	5.18686
Solyc01g096110	3.41898	3.67347	3.44589	4.42986	3.30863	4.25752	5.6389	5.4253	5.71264	4.31882	3.85514	4.06966
Solyc01g097600	2.19328	4.00331	3.23926	6.36117	5.11857	5.7086	5.66953	4.35199	5.457	5.78008	4.66143	5.18645
Solyc01g101030	8.72959	7.64228	7.07618	11.2564	7.54004	9.49774	12.1178	11.4283	11.8378	8.27671	8.45722	8.05467
Solyc01g101070	0.987446	1.27578	1.37403	1.79546	1.87844	1.96745	1.94604	1.73599	2.27557	2.13773	1.73063	2.13764
Solyc01g103110	9.70206	5.54861	7.63746	9.17931	8.7161	9.30639	11.1448	11.1521	10.735	9.71588	8.75437	8.59393
Solyc01g103250	39.5606	34.1042	36.985	70.6317	52.3794	60.1634	50.207	54.5386	52.8048	76.7241	74.0342	73.0523
Solyc01g104140	6.5035	7.58257	7.09026	12.1151	10.3709	11.0414	10.599	10.4771	10.3043	11.7465	11.3059	12.0464
Solyc01g104320	8.72246	7.32544	8.21708	10.1865	9.73368	8.9102	14.2865	12.9311	14.2918	13.1167	8.00879	11.4576
Solyc01g106330	49.9566	41.0963	44.2943	89.5661	83.9821	88.0899	97.0292	66.8675	76.9986	119.559	101.717	113.592
Solyc01g106780	49.4004	41.8828	46.0715	64.3492	62.6119	62.773	75.5958	62.0535	68.5151	62.6896	62.3521	62.5826
Solyc01g109180	133.321	117.555	125.179	300.923	267.473	288.135	238.813	202.15	218.396	310.877	222.967	279.264
Solyc01g111530	14.9593	17.5044	16.2956	26.3134	21.3188	23.7879	24.071	21.9566	23.2198	24.7168	17.8694	21.9682
Solyc02g037530	32.8209	29.8547	32.1488	37.7176	31.1462	37.2759	47.5125	40.7323	43.7122	36.531	35.2476	34.0584
Solyc02g065410	0.670376	1.24037	0.907996	2.75627	1.75088	1.90246	2.2299	2.24058	1.68129	1.81575	1.60721	1.29072
Solyc02g065500	1.70517	2.01176	1.81205	3.16374	2.28855	2.66333	2.76357	3.04764	3.324	3.16797	2.37017	2.77026
Solyc02g068560	6.88507	7.98803	7.04397	10.3253	7.98971	9.62083	9.57788	10.0353	9.82542	8.11215	7.15211	7.4514
Solyc02g069420	5.44183	7.35184	7.16498	20.9093	12.7902	18.1559	21.3366	16.7641	19.3188	19.8646	13.8888	17.3889
Solyc02g069430	14.8959	11.5257	12.9404	28.2284	23.776	27.3295	27.4128	25.3611	24.0135	26.1595	22.1201	24.7991
Solyc02g069930	0.558879	1.25566	1.07394	10.5619	10.2645	11.2323	2.60747	2.2795	3.25092	8.37259	7.42685	8.34631
Solyc02g071730	62.3668	48.9144	52.6912	94.8971	85.3856	97.7312	79.5257	62.5707	73.1744	112.114	107.478	107.44
Solyc02g077710	3842.74	2456.42	3165.09	5019.93	6807.98	5926.25	7754.04	4858.71	6642.3	4486.93	5967.59	4983.58
Solyc02g077920	53.901	58.6615	55.0292	146.005	120.199	138.658	92.3561	77.4832	84.2238	133.847	105.064	124.156
Solyc02g078110	183.33	126.804	150.932	240.822	257.71	256.16	245.109	312.266	257.323	333.316	220.177	290.11
Solyc02g079040	40.463	34.9418	35.9797	78.1312	59.2084	68.8461	54.27	48.4917	53.1688	81.3531	79.0708	82.1949
Solyc02g081330	9.36259	8.77174	10.606	15.2673	10.5053	12.0927	14.3754	13.5516	13.7657	12.2072	11.87	12.2163
Solyc02g082290	2.07241	2.00855	1.54869	7.12094	6.6909	6.14299	3.9136	2.9853	3.08652	5.64351	3.88019	4.72838
Solyc02g085590	1.06215	0.57056	0.921755	20.9197	27.5475	23.499	7.22011	5.1707	6.42967	33.2831	33.0221	31.9441
Solyc02g085870	103.536	76.5404	90.3024	240.172	216.925	227.787	199.791	158.267	177.328	244.121	227.042	240.378
Solyc02g086800	6.20963	6.08266	5.93696	9.25502	9.11178	10.417	8.48938	8.46311	9.66394	9.29627	6.71392	8.31258
Solyc02g087360	8.78906	10.9621	10.6347	15.7183	10.9759	13.6772	15.0382	15.1846	14.2053	12.0374	9.34995	11.7052
Solyc02g087430	18.8409	21.031	20.0039	53.5573	47.8222	50.8514	42.8853	39.2801	40.1277	49.5943	51.5326	49.2248
Solyc02g087770	35.9587	26.2031	29.3608	95.8312	125.192	106.919	62.4719	60.0724	60.3456	112.012	151.635	127.895
Solyc02g089260	6.81729	7.94616	7.27371	11.4207	8.80588	9.89352	10.4744	11.0819	10.9236	11.0567	7.66745	9.672
Solyc02g089350	290.753	259.128	268.368	569.635	508.404	542.796	458.328	446.342	441.499	367.934	432.112	386.465
Solyc02g089370	3.42545	4.21196	4.15562	6.84582	4.14624	5.05924	7.00176	6.16039	7.33081	5.73036	4.22749	5.23898
Solyc02g091120	4.95607	4.99631	4.72026	6.76302	5.45009	6.08064	7.4259	6.54784	7.28735	7.14148	5.44758	6.3331
Solyc02g091510	26.0995	24.5624	25.9514	77.2973	75.5544	75.3799	47.3932	33.9269	40.5542	80.4377	81.6418	82.7181
Solyc02g091920	298.23	304.63	300.998	687.688	522.9	603.004	493.113	452.96	465.482	698.978	655.027	685.26
Solyc03g005090	4.29509	3.95488	4.1025	9.56967	8.7447	9.77713	8.67097	8.57416	8.47842	11.5099	11.3899	11.7199
Solyc03g025290	5.38792	3.82274	5.17671	8.88187	5.09161	6.61522	8.66268	6.52664	8.31928	6.24194	7.14827	6.51348
Solyc03g025320	649.657	564.041	600.312	1606.82	1335.77	1475.34	1277.1	927.916	1131.66	1592.9	1466.08	1547.89
Solyc03g078090	12.132	11.5884	13.4396	26.3767	30.4652	27.1409	20.7405	14.3804	17.9887	22.1993	22.7229	22.5692
Solyc03g082860	5.78793	4.86783	5.11166	13.1967	8.97474	12.6313	8.9558	8.94215	9.31513	11.4821	8.8024	9.46651
Solyc03g083100	182.291	165.438	170.77	211.281	182.245	200.801	328.31	263.754	294.346	226.387	207.172	223.61
Solyc03g083960	17.0325	20.4129	19.3867	43.1262	40.9068	44.6421	30.0146	31.2392	30.0555	37.1352	40.0394	37.922
Solyc03g093140	18.9757	14.9851	17.9264	35.7964	32.9207	35.8765	35.4736	23.6578	28.3987	20.6767	18.1975	20.1392
Solyc03g093480	3.58086	4.57879	4.24719	7.19495	5.77703	6.61805	5.53339	5.57	6.0567	6.24179	4.58231	5.85062
Solyc03g095450	3.12506	3.0813	3.83715	7.22745	6.35162	6.88675	5.75529	4.77983	6.44238	6.3168	6.78245	6.05064
Solyc03g096070	2.64912	2.78071	3.12653	6.19742	5.20549	5.99397	5.3875	3.48046	4.3742	5.23699	3.41987	5.00728
Solyc03g097260	8.83462	9.5538	9.33425	13.8055	11.44	11.9471	12.7878	12.3866	12.7342	11.5314	11.721	11.2765
Solyc03g111550	274.119	169.43	221.808	481.347	524.682	499.752	807.497	485.002	674.756	442.612	585.154	507.115
Solyc03g112050	61.576	58.02	60.6922	75.0252	65.2887	70.9933	88.7948	76.359	80.6349	94.9926	79.1646	89.8871
Solyc03g112060	13.5392	11.8927	12.5806	28.7945	27.3746	29.6695	20.9007	19.2116	21.547	39.068	36.9564	39.1411
Solyc03g112910	21.6849	22.5345	22.9383	36.9875	39.5763	39.0009	32.5054	27.9626	30.2305	40.2029	28.1989	37.3662
Solyc03g113080	3.8757	5.29803	5.15492	6.36808	7.10393	6.588	8.95113	8.49376	7.68059	9.04606	7.26707	8.24908
Solyc03g113350	9.7564	10.3077	9.12084	16.3724	9.69757	13.9056	17.0544	13.868	14.9923	11.8737	9.65567	11.0417
Solyc03g114060	21.6313	27.6326	24.7983	43.5744	37.422	39.1202	36.9636	35.6826	35.91	36.9409	29.9803	35.6109
Solyc03g114730	54.0438	45.6094	48.3546	65.1262	40.6106	53.592	87.2321	74.0313	82.4834	57.392	57.8677	60.2751
Solyc03g114800	33.1247	25.3509	31.2358	71.2033	74.1554	71.4062	61.7927	45.4463	58.0001	72.8414	93.3664	81.6429
Solyc03g117720	52.8931	51.8151	49.9232	86.4549	91.0959	89.5106	96.3378	83.8456	89.273	54.3571	70.7022	59.5116
Solyc03g118150	19.3996	16.3507	16.3092	28.1308	23.0659	26.3615	26.8382	21.359	24.8625	32.7623	24.9385	31.0028
Solyc03g118920	6.43624	7.18389	6.59209	9.51958	8.88926	9.38045	10.3638	9.38937	9.71378	8.8722	8.15687	8.55386
Solyc03g119690	93.9812	86.8568	88.4044	109.56	115.276	114.732	167.249	101.236	135.606	89.4614	100.797	95.8011
Solyc03g121030	3.94091	4.55734	4.17905	7.16715	6.07973	6.45033	6.44222	6.09618	6.00558	7.20921	5.23947	6.3099
Solyc04g008590	78.6657	73.4556	77.5938	132.512	129.68	134.557	147.713	109.978	127.443	134.489	107.613	128.369
Solyc04g010180	9.61835	17.7965	14.6561	23.7741	15.1399	18.3744	22.3205	21.6074	21.6839	21.0136	18.5919	21.4314
Solyc04g012160	2.52737	3.14935	3.25218	5.01012	5.39402	5.61507	4.93318	6.20607	3.88078	5.10054	6.33134	4.74727
Solyc04g014210	4.56935	5.27426	5.47079	5.94147	4.92688	5.33094	8.74518	8.27992	8.59022	7.02067	6.00992	6.52627
Solyc04g014370	22.2591	21.1258	21.6807	37.3185	36.1464	36.2546	38.3138	27.6185	36.3456	38.7982	39.6529	35.688
Solyc04g014380	0.156368	0	0.131458	1.20546	1.62526	1.70228	0.364769	0.425185	0.3691	1.81	0.874736	1.45104
Solyc04g014540	12.5002	9.53555	11.7073	20.8962	15.2544	17.2628	23.7885	20.1256	21.7415	17.6517	19.4535	18.5646
Solyc04g016330	105.153	107.036	106.313	155.293	147.732	148.938	148.731	142.759	148.06	129.636	109.391	120.214
Solyc04g016480	1.58135	0.777199	0.581631	6.81164	6.0688	6.57985	2.38243	2.26754	2.4496	9.15987	8.05641	9.01241
Solyc04g028580	0.88353	2.31592	1.36177	2.86072	3.10818	3.51443	3.20611	3.30336	3.19348	2.57371	2.18885	2.80267
Solyc04g051560	0.628717	0.634523	0.720766	2.06212	0.767722	0.957264	1.8222	2.0981	2.12491	1.62989	0.931804	0.876764
Solyc04g057930	46.6205	44.0348	45.7946	63.5884	62.1682	62.9322	72.0558	56.7756	63.2119	62.9395	54.5273	59.265
Solyc04g064690	23.1165	14.919	19.1247	55.9866	49.8873	51.8098	48.2992	43.2663	46.0804	27.4974	18.1699	24.3857
Solyc04g071610	3841.12	2989.43	3334.54	15743.9	22274.5	18819.7	5677.86	6996.98	6104	19629.1	24301.7	20957.6
Solyc04g071800	15.6071	11.0746	13.7735	97.3244	75.1439	86.9365	42.6662	30.1203	36.8881	98.5994	100.302	100.044
Solyc04g074720	8.07562	8.16031	8.56728	12.6068	10.7457	10.8484	12.0731	11.2244	11.1905	12.9449	12.7691	12.549
Solyc04g074850	34.0367	28.231	30.2019	41.2118	39.9507	38.5022	54.4805	41.939	47.5187	44.0311	38.3174	41.3136
Solyc04g076490	0.531159	1.76901	0.625163	2.40773	1.63075	2.09056	1.89991	3.57463	2.77399	1.53911	1.12063	1.14674
Solyc04g076550	1.39521	4.3719	2.3459	8.28544	2.63402	5.38954	7.27929	7.43454	7.96773	5.73405	3.62551	5.06289
Solyc04g080200	4.52524	3.59773	3.86381	12.8859	9.63305	11.0428	7.99971	7.39006	7.44795	10.3905	9.22176	10.2638
Solyc04g080740	159.334	169.924	168.928	235.871	244.791	228.983	227.39	298.184	274.895	308.861	250.638	271.966
Solyc04g081770	5.89133	2.39812	4.85378	36.1883	29.6747	31.8209	16.4001	11.0534	14.1322	13.1962	12.7684	12.8864
Solyc04g082090	16.9429	13.2362	15.3291	22.1423	17.494	20.9895	24.7598	20.0733	22.7579	25.2337	23.1598	23.5912
Solyc05g005640	4.57938	4.55456	4.86137	5.81506	4.77053	5.06855	6.81625	6.57233	6.80299	6.08726	4.17964	5.5592
Solyc05g008290	4.25813	3.45621	4.05261	14.679	13.4509	14.936	5.62257	10.1175	7.71614	12.2499	12.6742	12.0048
Solyc05g009930	7.79146	7.06146	7.8451	12.7394	8.73575	11.4751	13.209	12.61	12.4102	15.5638	14.0967	14.9914
Solyc05g014760	46.7292	57.3552	52.6184	82.409	50.9842	69.9411	88.8283	90.8082	92.8912	74.4138	75.3299	73.7224
Solyc05g018180	4.15361	3.57139	4.08762	7.95619	7.47792	8.36834	5.64264	5.68033	6.44497	9.24872	7.26359	8.81469
Solyc05g018510	63.7442	58.0113	59.7286	140.739	112.093	126.915	171.862	133.017	153.755	134.224	99.6035	121.76
Solyc05g032690	71.2833	61.3985	63.8729	140.983	141.071	141.842	111.206	70.6352	95.3393	130.22	126.433	128.607
Solyc05g032710	59.0055	90.6047	72.6188	159.255	178.006	155.367	136.227	114.751	117.921	220.751	164.506	213.237
Solyc05g041420	2.83281	2.22515	2.11193	4.20288	3.43582	4.43115	3.53273	4.85059	4.30538	5.48216	3.63926	4.37281
Solyc05g047460	16.0442	13.9966	14.2218	37.9525	39.5653	39.309	26.7551	21.2202	24.147	20.1614	25.7933	21.1806
Solyc05g051850	109.451	89.8311	99.0881	136.669	119.969	131.763	197.584	150.209	176.582	157.556	130.055	148.486
Solyc05g053590	7.86811	10.0244	9.56568	15.3105	10.9329	12.3825	14.1878	15.8038	14.6498	10.4901	9.05776	10.4241
Solyc05g054350	56.3115	42.429	48.0249	101.988	96.2881	99.3944	74.4382	61.4389	68.7867	130.767	121.685	124.097
Solyc05g054490	76.8113	83.9392	80.9966	99.8677	113.71	111.735	113.979	95.4909	105.981	98.7489	93.9232	95.626
Solyc05g055330	4.66997	4.80374	5.20269	10.6645	7.00276	8.86059	12.5318	8.95762	11.2883	12.2267	8.90991	10.7984
Solyc05g055400	460.684	349.318	401.069	902.567	880.242	897.624	839.735	634.972	724.208	839.611	813.619	833.28
Solyc05g055590	0.080342	0	0.0675434	1.63513	0.269789	0.908272	0.905858	0.327691	0.711165	0.942298	1.15571	0.73033
Solyc06g009400	251.678	230.258	244.507	351.431	333.456	347.53	345.676	307.644	328.926	345.447	357.491	347.576
Solyc06g009770	151.65	185.374	167.535	509.166	537.869	515.616	476.226	343.693	429.525	605.093	530.796	566.305
Solyc06g036640	9.26322	7.55725	7.95187	10.775	9.9374	9.19728	17.2628	11.3983	13.7351	8.61101	8.99576	8.39386
Solyc06g050130	8.15685	8.02323	6.97569	24.3289	24.1524	24.8102	15.2734	13.193	15.1874	28.1593	25.0854	26.6602
Solyc06g050510	18.1423	20.0372	18.694	24.515	18.9709	22.7747	28.0956	28.2859	27.5471	22.6894	21.3406	22.1011
Solyc06g051020	24.9199	16.3571	19.8805	38.2327	46.7234	41.2589	50.4564	37.4443	46.68	45.0601	63.9521	52.0707
Solyc06g051510	1.60106	0.94544	1.43192	2.07988	2.71269	2.51033	2.62237	2.39674	2.59319	3.10227	3.29946	2.94177
Solyc06g059840	1.52505	0.728195	0.78581	8.87451	11.7055	10.5052	4.66695	4.36421	4.04981	11.223	8.96376	11.3756
Solyc06g060350	3.83511	3.87522	3.30243	5.27009	4.50116	4.66145	5.21149	5.56212	5.20745	4.57253	3.67782	4.17796
Solyc06g062600	19.6267	12.8586	16.8988	39.9917	30.3107	34.0016	69.6412	49.995	57.8993	32.1153	39.5677	35.6907
Solyc06g063040	4.53045	4.39739	4.37069	14.7719	11.7573	15.2998	11.0305	9.01199	10.7816	13.5956	13.3188	12.5743
Solyc06g065670	23.898	24.4395	22.8037	58.7896	43.3572	52.6105	59.2906	50.6719	53.0604	60.6095	49.4597	56.6627
Solyc06g066470	6.40508	7.01797	5.92623	10.7251	9.71564	11.087	10.3506	8.97572	8.86865	12.8701	8.4415	11.4862
Solyc06g068800	11.2473	8.62875	7.6106	55.7292	50.6388	50.3093	29.2663	19.9162	26.0308	62.1533	57.1397	61.9057
Solyc06g069480	2.51664	3.34615	3.15884	4.88366	3.38036	3.87185	5.09706	4.84586	5.35674	4.36625	3.72678	4.10986
Solyc06g071820	3.6621	3.2925	3.6858	17.1298	7.07655	13.1738	16.9653	8.62539	13.012	11.6008	17.9058	14.0074
Solyc06g074120	69.1883	60.2098	64.1546	108.89	97.2004	104.744	100.954	94.56	94.0536	90.5607	81.5121	87.3141
Solyc06g074260	381.049	236.904	301.77	3651.8	4180.46	3941.54	1411.97	922.421	1155.14	5014.13	4457.63	4828.03
Solyc06g082150	4.85942	3.7658	4.24448	6.24689	5.44941	5.49625	7.1892	6.43511	5.89351	5.71827	5.32586	6.11328
Solyc07g005000	6.84232	7.83451	6.50039	11.0133	9.97957	10.4576	9.85368	10.0118	9.96765	12.2496	9.00395	10.7557
Solyc07g005900	7.98399	8.61729	9.62072	17.8904	18.4693	19.2405	24.902	15.3776	20.8875	20.5235	17.2698	21.0674
Solyc07g006300	23.5911	16.5747	20.2213	49.1421	32.384	40.3675	45.6166	34.9895	40.2165	33.0222	30.4706	30.9864
Solyc07g006630	5.18573	4.2703	4.50336	5.37719	7.54504	6.29915	7.26712	7.26342	7.76815	6.26429	5.84744	5.86009
Solyc07g017430	18.2047	17.9134	19.6019	26.4147	18.1668	22.8568	25.7271	25.5209	25.4531	25.9534	21.3941	24.5625
Solyc07g017610	7.39511	9.68519	8.35183	19.9053	18.0155	19.4176	12.1415	12.015	12.2441	24.5982	21.7027	23.918
Solyc07g017950	9.04947	3.55174	5.18719	41.6044	36.7026	42.3687	18.125	13.8413	17.113	58.0823	43.7861	52.3486
Solyc07g018190	0.559973	0.539635	0.411922	4.83493	4.70098	5.13867	1.97757	1.57023	1.7142	6.42818	5.48195	5.40845
Solyc07g026910	0.327548	0.303026	0.550739	1.81808	0.31426	1.50861	1.91023	1.33597	2.7544	1.88317	0.942344	0.651328
Solyc07g039310	3.18117	2.02331	2.21474	8.82865	8.05948	7.74211	5.64299	3.09171	3.95984	7.97879	9.58111	8.35901
Solyc07g039340	6.10477	5.17016	5.09454	9.17717	8.80719	8.23216	16.8065	13.0677	15.7743	9.21843	11.4505	10.1883
Solyc07g041640	17.9281	16.6502	17.4674	28.092	22.401	26.1859	30.6371	23.0991	24.8499	32.9838	31.387	33.0049
Solyc07g041900	7.48812	5.78942	7.37444	42.8003	34.1769	38.6541	13.8081	9.10802	11.6942	48.5129	46.8305	47.1621
Solyc07g042080	7.81987	6.86206	7.83099	11.6491	8.41287	10.5931	13.7485	10.6121	11.579	12.1389	12.9581	12.6914
Solyc07g042130	8.22482	7.54914	7.92184	12.9708	11.9921	13.0159	12.4889	10.0376	10.5193	11.5723	8.26014	9.34573
Solyc07g045420	5.60568	4.66414	5.24621	15.166	13.5302	13.2266	11.6786	7.83701	8.95656	17.0427	14.3016	16.2246
Solyc07g045480	3.47623	3.28551	3.12783	3.68519	3.20901	3.55619	5.53766	4.59845	5.20607	4.16572	3.64	3.92864
Solyc07g049440	9.25417	6.84907	6.68162	217.902	160.496	186.536	61.7157	37.2455	52.1849	224.913	186.889	209.039
Solyc07g053360	5.80302	4.20895	4.60539	8.71819	7.52739	8.39725	10.1438	7.66869	8.42414	6.29899	9.66088	6.51475
Solyc07g054310	3497.16	3849.13	3701.63	7810.35	12597.4	10200.1	9580.77	9385.91	9448.11	6385.05	9422.26	7406.24
Solyc07g055910	5.83972	5.29359	6.1368	8.5391	4.4958	7.63116	8.44094	9.84433	10.0257	8.15531	7.63255	7.9065
Solyc07g055930	2.99399	2.93278	3.13891	6.54959	6.82648	6.9317	7.06645	4.16632	6.07988	7.51719	9.86343	8.68517
Solyc07g056260	1.82122	2.25844	2.22607	4.26577	2.91222	3.11513	3.08341	3.56924	3.56719	2.74467	2.50212	2.83261
Solyc07g061990	16.8146	12.1204	12.3471	34.7385	16.2926	23.6892	36.1748	42.3744	37.5974	34.6965	27.4485	31.172
Solyc07g063110	6.35748	4.34243	5.39468	11.6526	13.8523	13.1354	11.0882	6.24024	8.83565	9.5921	9.80038	9.14802
Solyc07g064170	1.38071	1.77582	1.33063	145.517	176.055	160.518	10.6053	4.97908	7.54167	212.277	182.853	205.083
Solyc07g064180	9.87804	7.7508	9.31945	69.9236	74.3441	71.9357	22.2181	15.4817	18.3619	96.4536	80.0988	88.9418
Solyc07g064870	23.2378	20.7062	21.2629	35.5119	38.8419	35.6581	32.312	27.2297	29.7746	43.5594	43.4615	41.6981
Solyc07g065630	6.3315	7.91403	7.05269	10.5638	6.98869	9.1249	11.6678	11.8193	12.1167	10.1971	7.22656	9.29932
Solyc07g065950	23.7884	27.5056	25.4161	36.6776	37.1712	37.3937	37.0455	37.2987	35.4808	31.8807	28.125	30.8932
Solyc08g005310	1.51812	2.14181	1.69108	2.10661	1.65681	1.65268	3.21679	2.86379	2.90597	2.52244	1.81983	2.47971
Solyc08g005490	79.3139	68.7711	73.3799	128.508	118.327	119.106	111.028	77.7895	94.3094	95.7188	93.8441	95.0581
Solyc08g006420	6.5481	8.95857	7.74716	12.239	9.04306	10.4066	9.55907	11.7066	10.2385	9.963	7.81965	8.95576
Solyc08g006980	101.572	98.4723	98.7785	144.388	117.723	127.036	135.557	118.965	131.001	143.885	152.115	147.653
Solyc08g007110	17.8297	21.7885	20.5238	25.7701	19.8599	23.1773	27.4076	27.4354	27.3572	24.3545	19.0251	22.1144
Solyc08g007310	3.20632	3.56659	3.72242	7.09757	5.05382	5.84949	6.50011	6.30529	6.04795	6.46071	6.5523	6.54924
Solyc08g007590	22.1994	16.3218	18.5648	28.4809	34.3583	30.6246	38.9757	29.7845	35.2671	19.5074	20.6167	20.2794
Solyc08g014470	10.4728	11.3985	11.1782	22.5111	17.8793	19.1737	15.0495	16.0706	15.7684	26.6818	21.9081	23.6542
Solyc08g015940	0.86281	1.99553	0.846257	3.9909	6.76042	5.41896	3.35455	3.37252	3.18223	8.13531	7.58472	7.67977
Solyc08g029050	2.05843	1.73629	1.59479	7.69165	5.28582	6.69223	4.17414	3.76573	4.14431	7.02647	5.76721	7.10861
Solyc08g061020	2.46151	2.35575	2.64025	8.00921	8.22504	8.10303	6.73214	7.09708	6.53658	6.44158	3.01174	5.64217
Solyc08g061890	0.33389	0.549142	0.280701	1.5444	0.569501	0.963079	1.24045	0.870064	1.11652	1.09206	0.853857	0.990639
Solyc08g066800	20.7004	20.0462	20.5329	29.1611	18.789	22.3233	48.077	41.1779	43.0184	29.9217	27.992	29.1622
Solyc08g067260	84.8598	90.4049	82.5245	247.371	211.577	233.554	140.446	130.039	139.095	189.017	143.163	170.587
Solyc08g067870	0.716799	1.32627	1.24827	2.69979	1.27719	1.88652	2.58781	2.79309	2.46998	2.40201	1.44845	2.02167
Solyc08g068150	594.035	474.885	506.209	1509.68	1513.88	1498.24	1265.8	1062.41	1174.39	1759.57	1842.25	1794.21
Solyc08g074520	1.67214	3.41769	2.15769	7.73444	2.42511	5.30801	6.16857	6.10643	5.95496	5.61616	2.90879	5.12565
Solyc08g075020	2.05868	1.17203	1.997	3.66245	3.79839	3.58054	4.39195	2.26066	3.45767	4.78295	4.85969	4.40858
Solyc08g075530	9.79512	12.2146	10.7034	11.8373	8.65743	10.5359	15.7998	15.2768	15.4245	13.979	10.38	13.0784
Solyc08g075940	7.21214	7.23887	7.09316	17.8771	12.8723	15.4711	16.2096	17.6094	17.3155	21.4208	18.8921	21.2397
Solyc08g076030	15.161	13.598	13.8949	18.8886	16.9266	17.3272	20.9292	17.5177	18.4829	21.8869	18.4513	20.0108
Solyc08g077870	3.36168	2.6124	3.05225	14.6786	15.0944	12.9495	9.72408	11.1062	9.4031	9.02972	11.3478	8.86198
Solyc08g080190	83.8044	52.978	67.1047	182.448	182.902	178.303	232.726	173.248	198.186	181.079	199.85	186.883
Solyc08g081220	196.012	136.961	167.186	393.874	326.963	378.747	525.833	400.629	451.975	407.643	296.881	375.567
Solyc08g081400	2.28279	2.33587	2.617	18.5902	18.0855	16.191	7.18095	6.03087	6.0926	21.1423	20.6976	22.5393
Solyc08g082170	92.111	92.1103	92.0138	137.717	133.498	134.944	124.653	116.561	123.13	128.491	130.302	131.408
Solyc08g082620	18.0495	16.1442	15.6417	32.208	28.1508	31.2327	26.3075	24.6849	26.767	31.5546	31.4192	33.5829
Solyc09g008350	29.2625	25.8713	26.7827	75.4996	56.1077	65.4585	44.6037	45.9437	44.1608	71.7408	50.847	66.6535
Solyc09g009100	20.8537	17.5551	18.3869	25.5533	26.1639	26.2439	26.5291	24.0567	26.9095	31.8339	26.7147	30.5199
Solyc09g009370	3.04207	3.8505	3.77807	4.89927	3.60852	4.0991	5.13953	5.32262	5.16519	4.52508	3.50077	4.26189
Solyc09g009530	5.16605	3.58446	5.47062	11.9937	7.4347	9.77535	12.5533	10.6873	11.7399	8.40772	6.62145	8.66403
Solyc09g009660	2.20517	1.73097	1.57299	2.47271	2.75683	3.97306	4.05296	4.08829	3.78561	4.82539	3.90904	4.47988
Solyc09g010870	14.5509	14.8442	14.0584	22.0437	16.0168	20.2613	24.4712	22.831	22.5402	25.3957	20.4715	23.2309
Solyc09g014350	138.664	97.8236	119.795	538.027	445.404	492.184	425.084	299.114	350.551	516.201	375.369	462.777
Solyc09g014780	11.9509	11.9318	12.7174	15.5522	12.9282	13.8364	18.5359	16.3735	17.4796	14.4317	12.9838	14.491
Solyc09g030450	21.802	18.7778	19.6434	40.638	41.1557	42.2462	48.0373	33.6623	38.9366	35.2937	37.0909	36.0871
Solyc09g055260	3.68579	4.78343	3.91984	6.30133	5.69801	5.96584	6.28906	6.28157	5.79883	6.10413	4.92101	5.7198
Solyc09g055950	6.60444	11.5768	11.2508	19.6155	14.8408	15.282	16.6229	15.5954	16.3075	17.1069	12.1671	15.7002
Solyc09g066460	14.2523	12.7203	13.7927	21.2881	16.6706	17.9176	24.0909	20.3897	22.4985	22.2416	17.5236	20.539
Solyc09g066480	16.5654	18.4081	18.2429	26.5625	21.7487	24.2882	23.457	23.0156	23.787	27.8121	23.9869	25.8788
Solyc09g074250	0.787462	0.728507	0.772355	11.17	13.2215	11.3752	2.60236	2.0743	2.43964	8.17942	8.74734	7.79204
Solyc09g075210	150.295	93.1905	122.123	3027.43	1744.55	2429.51	475.129	523.722	492.162	2973.17	2322.22	2764.38
Solyc09g075600	7.02591	6.4999	6.71213	20.9761	15.0138	14.9764	9.18821	18.5617	17.244	17.7734	16.5381	17.5998
Solyc09g075830	106.049	83.1934	91.6364	108.653	124.874	117.687	135.553	112.362	124.126	89.9217	107.347	97.2429
Solyc09g090390	15.5632	23.1366	23.067	96.2045	93.8198	94.3182	52.8139	54.121	57.8117	89.6221	62.9778	81.0098
Solyc09g090980	1344.7	1299.11	1318.55	3754.95	3886.77	3787.04	2118.97	2005.35	2034.71	4698.97	3983.39	4475.82
Solyc09g091800	279.832	362.489	322.182	609.964	714.478	653.374	690.82	572.668	726.16	445.805	496.074	446.166
Solyc09g092240	2.42371	3.98149	3.3392	4.7827	3.93458	4.17504	4.27807	4.87702	4.65788	4.23867	2.98713	3.61268
Solyc09g092450	19.1692	18.1881	18.7972	36.2328	32.3103	33.1582	30.7178	24.7067	27.7462	36.0571	27.0599	33.1082
Solyc09g098030	0.520224	1.00266	0.692473	5.85528	8.36023	6.02638	2.73051	2.6965	3.22341	5.10451	9.18786	7.43828
Solyc09g098040	17.9467	19.5661	18.8945	21.1149	17.6071	19.761	28.4542	27.0462	28.0733	24.8566	17.3519	22.6514
Solyc09g098250	9.97208	12.241	11.1509	17.9726	12.9734	15.6205	14.1532	18.1318	16.4542	11.5481	12.008	12.6329
Solyc10g005030	18.4293	11.9347	15.2445	28.7395	20.4918	23.5628	24.4129	28.5571	26.5962	24.8088	20.1352	23.6707
Solyc10g005130	8.36855	7.10954	7.23766	12.2157	9.69315	10.655	9.67724	12.5997	10.8705	11.4715	9.94365	11.149
Solyc10g006480	564.862	505.903	548.319	1033.08	1096.47	1055.54	1226.95	912.598	1083.1	1148.6	1063.44	1111.44
Solyc10g044670	13.3654	13.9629	13.9115	18.3991	13.521	15.8558	21.9697	17.1977	20.4823	20.2924	17.0678	18.1571
Solyc10g045600	39.351	42.2912	40.818	53.9712	37.1441	45.2899	56.0218	54.748	54.8047	48.2196	47.2652	50.1362
Solyc10g047240	9.66062	7.60784	8.45728	223.794	171.662	206.126	47.5552	36.5535	40.7778	196.315	156.423	180.716
Solyc10g050680	6.30424	10.4367	10.8789	11.0501	8.27687	8.0578	21.6724	22.6682	22.9088	14.9558	10.8186	13.0072
Solyc10g050930	36.7902	39.7085	36.0844	64.76	101.971	68.0356	89.3988	56.2712	87.2941	58.05	50.472	56.6097
Solyc10g055450	8.4932	8.76592	8.30313	10.9154	8.93165	10.043	14.0581	12.1301	12.5136	11.1021	9.76324	10.6959
Solyc10g075040	27.0855	25.3687	24.7895	35.0971	38.8418	37.6019	35.4757	32.5643	35.538	43.5141	42.1858	45.1012
Solyc10g076270	5.59008	5.43973	4.56033	5.74595	5.99895	6.48434	9.17654	6.84009	7.00077	7.29438	5.79763	6.35192
Solyc10g079980	0.324772	0.200305	0.364048	1.95289	3.68723	2.85567	1.93613	0.827907	0.958265	1.81742	2.43971	2.55248
Solyc10g080630	4.52693	5.00188	4.5916	7.9179	6.69955	7.67391	7.11143	5.34485	6.91106	7.30855	5.85281	6.85156
Solyc10g081470	5.78111	5.60708	5.72246	8.62592	7.11213	8.31588	8.51935	8.27182	8.66636	9.34934	8.18189	8.82044
Solyc10g081900	13.9415	13.1344	13.3335	25.3211	18.6833	22.1446	25.2122	21.1933	24.0303	23.7226	23.0291	24.3072
Solyc10g081920	56.5042	63.6772	59.5142	73.1856	62.9739	67.7973	84.3669	74.0125	81.8556	81.033	70.7895	76.5078
Solyc10g085500	21.3745	18.9832	20.2104	47.27	47.9147	45.7378	41.0625	24.7694	34.4568	38.8616	28.8417	33.8881
Solyc11g005020	3.81212	6.00242	5.05134	8.87481	5.69208	7.01886	8.30384	6.84752	7.66499	8.20945	6.9726	8.13259
Solyc11g005910	10.197	11.7243	11.3923	17.3046	12.5909	15.4571	15.8406	16.2965	17.6537	15.6749	14.2041	14.7071
Solyc11g006250	1778.98	1391.14	1578.43	4157.16	4016.77	4090.96	3520.4	2276.24	2837.47	4118.52	2978.05	3756.99
Solyc11g007390	3.60005	3.33053	3.41708	8.59455	8.02219	7.58545	10.0235	10.7758	8.73764	6.14257	4.12061	5.01438
Solyc11g007660	41.1572	32.6756	34.5297	76.853	57.8717	68.4706	56.1127	56.7611	54.3286	76.3037	70.2577	75.4604
Solyc11g008350	1.43638	2.37449	2.07859	4.11707	3.54693	3.74656	3.13102	3.76966	3.39747	3.51989	4.4034	3.35792
Solyc11g008530	0.988609	1.16566	0.863716	2.31329	2.38055	2.35376	2.4117	1.83823	1.68154	2.45184	1.766	2.12554
Solyc11g010960	331.637	298.273	309.713	546.232	480.304	503.67	670.933	480.794	567.198	633.444	545.486	601.982
Solyc11g013760	9.45937	9.88414	9.90511	13.5169	13.7755	13.3674	14.6782	13.1334	15.5128	11.0712	12.1492	11.6123
Solyc11g013830	3.25199	3.50717	3.27771	6.183	4.89556	5.46156	5.5883	5.77089	5.53449	5.5119	5.35851	5.24674
Solyc11g017390	0	0.154484	0.421153	3.55298	6.72885	5.31375	3.24615	1.53244	3.99089	5.14586	5.28452	5.40767
Solyc11g018500	18.6109	15.8592	15.4302	44.6213	30.3586	38.3632	34.8518	29.5699	32.4604	45.9572	41.2926	44.839
Solyc11g021310	41.5005	51.9512	44.4295	64.1865	60.3474	58.7001	53.9519	79.5429	68.9358	59.7094	48.1935	55.2982
Solyc11g045140	0.305973	0.283066	0.257231	1.83985	0.29356	0.768677	2.02233	2.33995	1.3542	1.12584	0.293425	1.21685
Solyc11g045260	5.38919	8.12487	6.71213	12.1868	11.4901	12.3689	11.1749	12.6187	12.8977	14.7806	9.57068	14.1751
Solyc11g051160	49.452	49.7558	47.7631	135.721	88.3272	111.181	113.845	73.3857	95.9032	122.469	126.491	124.069
Solyc11g056250	344.236	426.692	406.967	579.265	414.988	496.961	606.1	635.29	628.064	614.351	334.846	516.185
Solyc11g056410	3.60303	5.05043	3.76338	7.67633	5.23766	5.66872	7.81072	7.23652	7.24842	9.34054	4.71172	7.69188
Solyc11g065000	26.716	26.5155	26.8213	62.0869	51.6375	58.4829	45.2289	34.7133	40.9826	47.2128	54.9717	48.7405
Solyc11g065350	81.1351	67.7242	77.4873	201.815	156.189	176.641	196.366	179.728	190.192	172.342	130.181	156.906
Solyc11g065520	1.29283	0.797359	0.931611	6.60642	6.79255	6.08336	2.92012	4.39422	4.03257	6.76745	10.0956	7.72984
Solyc11g069050	12.7507	9.60349	10.5999	28.897	20.8741	24.491	23.5153	16.7715	19.9717	30.2387	26.5465	27.334
Solyc11g071920	14.7239	12.5062	13.8663	22.3773	22.3465	22.34	23.4966	17.3938	20.7305	20.9536	18.6955	19.6015
Solyc11g072890	4.14753	3.68353	4.6026	15.5009	12.5745	13.7538	12.7713	9.47326	9.83902	13.506	14.0005	12.913
Solyc12g005350	5.45339	5.25244	5.40111	9.74426	8.3141	10.0093	8.82952	9.44556	8.06736	11.2013	7.80878	9.46466
Solyc12g005730	7.02591	6.00748	6.35415	30.7748	27.2699	30.978	11.299	10.0407	9.89409	32.8294	26.0323	31.087
Solyc12g005950	9.42063	9.02909	9.21878	11.6084	8.78537	10.6659	14.094	14.7164	13.3756	12.0976	11.3832	11.4966
Solyc12g006510	0.0338394	0	0	1.3461	1.85059	1.84194	0.236818	0.103516	0.269584	2.5681	1.91464	2.19172
Solyc12g006520	49.0141	43.8568	47.7819	90.3811	61.8242	75.6625	127.1	89.3726	110.261	91.5368	67.2286	84.4546
Solyc12g006530	3.21874	2.76063	3.15699	28.4737	22.7752	25.1572	16.6075	12.4445	14.4238	34.3123	22.7004	29.4688
Solyc12g006930	117.209	72.7003	91.4631	315.264	249.711	282.037	343.378	220.511	279.848	342.84	311.139	336.879
Solyc12g010110	1.43466	1.3818	1.30525	2.19988	1.92327	2.61675	2.29228	2.08412	2.48766	1.58187	1.39467	1.57435
Solyc12g010440	15.2688	11.142	13.133	19.9522	19.5808	19.4959	20.846	16.2886	19.7157	21.277	25.3708	23.5337
Solyc12g011410	79.9581	59.09	60.8566	253.42	246.484	248.814	125.085	140.871	118.938	257.869	161.071	233.051
Solyc12g011420	3.84299	3.75279	3.91884	9.11825	6.31583	7.21108	6.0872	7.80093	7.49636	8.8869	6.03993	8.22804
Solyc12g033060	1.21217	1.29394	1.41102	2.329	2.32598	2.42059	2.46517	3.61298	4.12684	4.71756	2.41433	4.1321
Solyc12g042180	1.47615	1.47068	1.90923	4.727	1.96098	3.32809	3.17863	4.3998	4.52301	4.17813	2.50454	3.74173
Solyc12g044200	1.4082	1.95416	1.62782	5.74592	3.61894	4.38005	3.98892	2.79489	3.16077	4.15218	3.73784	4.14315
Solyc12g044880	15.7388	15.3804	13.5656	31.9751	23.0169	28.3303	33.1741	27.7031	30.9469	26.3133	26.3473	25.9227
Solyc12g049590	1.88567	1.92813	1.95479	2.49204	2.28527	2.64764	2.96563	3.10825	2.97434	2.56279	1.9443	2.42459
Solyc12g056650	9.01206	7.83145	8.1465	20.5997	16.5374	18.7571	11.1238	11.4421	11.5205	19.1859	15.1033	17.6346
Solyc12g056940	13.8086	15.0518	14.4844	20.2357	13.9246	17.3501	31.8527	28.2313	30.7262	21.2007	18.1956	19.7805
Solyc12g087980	56.024	35.878	47.8217	84.6303	70.2941	73.5388	150.735	112.851	132.648	67.7659	77.7878	71.2747
Solyc12g098230	368.819	205.249	274.819	1272.25	1310.88	1314.96	476.624	419.495	467.378	1473.7	1349.23	1435.53
Solyc12g099600	7.98399	6.48349	8.05455	11.6944	12.5115	12.7032	11.6577	10.9	11.1505	14.3215	14.037	14.1121

## Sheet: cluster 9
Supplementary Table S4. The cluster 9 analysis of differential expressed genes (DEGs) at 15 or 23 DAP in ER and WT fruit exocarp. cut-off with P-value(P value ≤ 0.01)
The genes’ expression level were normalized with the value in FPKM
Gene_ID	WT15DAP_rep1	WT15DAP_rep2	WT15DAP_rep3	WT23DAP_rep1	WT23DAP_rep2	WT23DAP_rep3	ER15DAP_rep1	ER15DAP_rep2	ER15DAP_rep3	ER23DAP_rep1	ER23DAP_rep2	ER23DAP_rep3
Solyc00g164680	7.44088	7.55774	9.40518	12.2748	14.5276	11.765	11.5314	14.8032	15.3838	16.3222	20.3093	16.7621
Solyc01g005280	22.2755	14.9986	18.173	21.7654	27.189	27.6496	46.3265	28.8291	35.8185	35.5864	42.9135	35.3834
Solyc01g005520	17.2015	19.3779	17.0683	14.1269	9.93588	9.4562	20.9735	24.5202	23.6681	16.577	20.8726	18.3159
Solyc01g006540	53.2395	51.627	49.9757	49.0707	26.5829	37.9542	84.5067	100.054	90.6837	138.079	131.424	136.607
Solyc01g008320	7.65982	10.2408	8.61979	10.929	6.54275	8.38501	11.5576	11.3853	12.6466	12.3474	10.6155	11.8824
Solyc01g015050	0.268934	1.9904	1.35656	2.98548	1.0321	4.27897	3.55504	5.48452	4.52301	4.57671	2.32114	4.58378
Solyc01g057600	7.71848	5.81213	6.94163	3.9853	8.26643	5.86229	12.8411	7.87035	11.5988	12.5491	10.8447	11.5239
Solyc01g065500	2.02055	1.64081	1.56656	2.22227	1.63702	2.04924	3.43909	2.83865	2.9809	2.89128	4.04761	3.66072
Solyc01g066820	1.29543	1.14138	1.14093	1.71199	1.21328	1.65304	2.37438	2.32733	2.37526	2.44005	2.39587	2.78624
Solyc01g067290	10.4864	9.03989	10.6993	6.74656	4.75611	5.78779	12.713	14.338	13.9656	9.75596	9.55354	9.8845
Solyc01g067930	46.5856	60.5248	55.1432	75.1312	49.7821	67.5851	69.0281	82.6976	73.4865	83.8653	71.5558	80.5231
Solyc01g068000	15.037	10.5097	12.4038	18.315	14.0199	16.3817	24.3382	24.946	24.8265	26.9059	35.3049	29.5395
Solyc01g079790	6.88463	6.40602	6.25629	5.04361	4.65809	5.33205	8.32409	10.9562	9.72236	7.834	6.02983	6.94112
Solyc01g087290	6.7297	5.64088	5.99939	5.13926	5.37334	4.91691	9.13129	7.7832	8.19579	8.1433	6.28044	8.10873
Solyc01g088100	77.0933	64.3645	70.4048	59.497	49.4197	53.3513	79.9836	77.6986	78.6213	64.7978	77.3356	67.7763
Solyc01g090730	158.592	137.439	148.867	93.2562	74.2631	84.4172	214.067	155.987	193.373	130.625	176.467	145.691
Solyc01g090790	11.9427	9.53512	10.4529	12.1833	8.55444	10.96	20.7039	20.1016	20.4549	17.4572	17.7678	17.2882
Solyc01g094410	47.6079	40.788	41.3078	28.8289	22.3817	25.1882	75.1229	70.7971	71.4108	39.8747	53.0418	44.9794
Solyc01g095990	38.5239	34.8681	36.2828	40.8683	31.9519	35.8564	56.8126	55.9146	55.9771	50.8121	54.9568	51.3565
Solyc01g096500	28.8195	26.9608	28.106	34.6508	30.948	33.2854	36.0474	39.212	36.9001	43.5224	40.428	42.1606
Solyc01g097800	12.191	9.93829	11.213	7.87214	6.65884	7.22708	14.1255	10.6462	14.3704	12.0749	10.1283	11.3494
Solyc01g098520	20.0799	25.3728	23.263	16.7635	18.0905	17.6354	24.9441	19.9756	22.3261	30.0721	25.8317	27.2684
Solyc01g099210	4.59597	4.48522	4.42927	2.25548	1.77456	2.25291	7.49621	5.94374	6.44963	7.39862	4.67623	6.63936
Solyc01g099260	7.78899	6.53976	6.93338	8.29547	5.58905	7.23515	12.6222	9.1436	10.6606	10.2056	10.9219	11.8626
Solyc01g099400	43.4103	39.9321	43.0267	32.4577	34.3132	34.1319	54.2291	46.3393	54.9093	42.9105	44.7049	45.2626
Solyc01g100110	30.8209	35.0388	33.1346	41.4437	30.7599	36.3701	56.2088	40.4067	47.0716	38.3399	45.2578	41.8702
Solyc01g100240	7.29035	6.71443	6.01954	7.88838	5.62064	6.43208	13.6154	17.5889	16.133	15.3437	13.7954	14.6078
Solyc01g100650	6.45064	6.14379	6.04536	8.04139	6.65565	7.63343	10.2621	10.0065	9.56647	9.80547	7.28133	9.19223
Solyc01g100760	42.3438	34.3711	40.8183	59.4171	41.2118	49.7793	84.6895	66.5298	77.0354	72.8469	94.5873	79.8053
Solyc01g100850	28.94	23.6035	24.1969	30.5272	24.9843	26.9275	39.2683	33.7558	34.9025	33.6771	32.1006	32.7044
Solyc01g101140	20.4807	26.9759	24.3388	33.0441	22.8803	29.7377	32.4449	33.8032	33.1237	33.7841	34.2214	34.9669
Solyc01g102840	10.0917	5.46788	7.98187	12.6512	5.27848	8.42455	29.384	37.7629	32.7538	18.8845	32.5306	23.3984
Solyc01g103170	1.78643	1.65268	1.89519	4.32828	2.44851	3.20567	3.90272	4.29372	3.80264	4.98863	6.68949	4.85723
Solyc01g105290	17.6415	18.8349	19.0521	24.5867	19.0029	22.2563	26.1821	25.9262	27.9291	28.6007	31.4507	29.3883
Solyc01g105460	5.67921	6.70636	6.63773	5.29652	5.40451	5.10383	8.65266	8.94538	8.25586	9.17428	8.19158	9.26007
Solyc01g105800	5.99319	4.99005	5.37437	8.43961	4.47226	7.86275	11.2881	10.1852	11.3174	12.2513	9.32356	11.7661
Solyc01g106060	20.807	25.2074	24.0372	27.105	23.8332	23.2913	23.6636	29.4432	28.1279	46.5157	31.6273	41.0128
[truncated: 312 more rows]

## Sheet: cluster 10
Supplementary Table S4. The cluster 10 analysis of differential expressed genes (DEGs) at 15 or 23 DAP in ER and WT fruit exocarp. cut-off with P-value(P value ≤ 0.01)
[truncated: 377 more rows]

[truncated: 1 more sheets: cluster 11]
