# Supplementary material for: Fine Mapping of a Gene (ER4.1) that Causes Epidermal Reticulation of Tomato Fruit and Characterization of the Associated Transcriptome
Source: Front Plant Sci. 2017 Jul 26;8:1254. doi: 10.3389/fpls.2017.01254 (PMC5526902; doi:10.3389/fpls.2017.01254)
Supplement: Supplementary file 5 [file Table5.xls]

## Sheet: Sheet1
Supplementary Table S5. GO enrichment analysis of DEGs in ER and WT fruit exocarp.
GO function	GO ID	GO Term	Number of DEGs	Account for (%)	P value
Biological_Process	GO:0009628	response to abiotic stimulus	493	14.0857	1.37943e-37
Biological_Process	GO:0010033	response to organic substance	462	13.2	2.7301e-26
Biological_Process	GO:1901700	response to oxygen-containing compound	371	10.6	2.33932e-25
Biological_Process	GO:0009719	response to endogenous stimulus	402	11.4857	1.44684e-23
Biological_Process	GO:0001101	response to acid chemical	289	8.25714	6.33063e-22
Biological_Process	GO:0009725	response to hormone	374	10.6857	1.58159e-21
Biological_Process	GO:0009416	response to light stimulus	200	5.71429	5.30076e-21
Biological_Process	GO:0009314	response to radiation	206	5.88571	6.29738e-21
Biological_Process	GO:0015979	photosynthesis	91	2.6	1.60212e-17
Biological_Process	GO:0080167	response to karrikin	53	1.51429	3.91201e-13
Biological_Process	GO:0009611	response to wounding	74	2.11429	4.43979e-13
Biological_Process	GO:0009414	response to water deprivation	100	2.85714	6.51368e-13
Biological_Process	GO:0009415	response to water	100	2.85714	2.10825e-12
Biological_Process	GO:0009266	response to temperature stimulus	142	4.05714	5.53457e-12
Biological_Process	GO:0019684	photosynthesis, light reaction	50	1.42857	6.43034e-11
Biological_Process	GO:0097305	response to alcohol	142	4.05714	1.22761e-10
Biological_Process	GO:0009737	response to abscisic acid	141	4.02857	1.2743e-10
Biological_Process	GO:0033993	response to lipid	175	5	1.87058e-10
Biological_Process	GO:0032787	monocarboxylic acid metabolic process	145	4.14286	4.86649e-10
Biological_Process	GO:0009791	post-embryonic development	319	9.11429	6.56427e-10
Biological_Process	GO:0070887	cellular response to chemical stimulus	250	7.14286	1.03234e-09
Biological_Process	GO:1901698	response to nitrogen compound	81	2.31429	2.67522e-09
Biological_Process	GO:0009409	response to cold	98	2.8	3.55729e-09
Biological_Process	GO:0006631	fatty acid metabolic process	78	2.22857	5.10614e-09
Biological_Process	GO:0009642	response to light intensity	48	1.37143	5.60992e-09
Biological_Process	GO:0010035	response to inorganic substance	198	5.65714	5.77287e-09
Biological_Process	GO:0009735	response to cytokinin	70	2	7.09028e-09
Biological_Process	GO:0010243	response to organonitrogen compound	57	1.62857	2.57806e-08
Biological_Process	GO:0071495	cellular response to endogenous stimulus	187	5.34286	5.17082e-08
Biological_Process	GO:0071310	cellular response to organic substance	212	6.05714	5.91945e-08
Biological_Process	GO:0009617	response to bacterium	106	3.02857	6.26388e-08
Biological_Process	GO:0055114	oxidation-reduction process	303	8.65714	9.52891e-08
Biological_Process	GO:0032870	cellular response to hormone stimulus	182	5.2	1.07269e-07
Biological_Process	GO:0006629	lipid metabolic process	219	6.25714	2.27664e-07
Biological_Process	GO:0009755	hormone-mediated signaling pathway	169	4.82857	3.83382e-07
Biological_Process	GO:0006270	DNA replication initiation	16	0.457143	3.86059e-07
Biological_Process	GO:0006468	protein phosphorylation	217	6.2	4.19912e-07
Biological_Process	GO:0072330	monocarboxylic acid biosynthetic process	68	1.94286	5.75159e-07
Biological_Process	GO:0009765	photosynthesis, light harvesting	20	0.571429	6.38677e-07
Biological_Process	GO:0006970	response to osmotic stress	137	3.91429	8.65948e-07
Biological_Process	GO:0048367	shoot system development	179	5.11429	8.9774e-07
Biological_Process	GO:0042742	defense response to bacterium	86	2.45714	1.0361e-06
Biological_Process	GO:0000003	reproduction	327	9.34286	1.50972e-06
Biological_Process	GO:0022414	reproductive process	326	9.31429	1.51981e-06
Biological_Process	GO:0009753	response to jasmonic acid	58	1.65714	1.55843e-06
Biological_Process	GO:0045934	negative regulation of nucleobase-containing compound metabolic process	69	1.97143	2.10403e-06
Biological_Process	GO:0033554	cellular response to stress	191	5.45714	2.20472e-06
Biological_Process	GO:0043436	oxoacid metabolic process	231	6.6	2.42022e-06
Biological_Process	GO:0010166	wax metabolic process	16	0.457143	2.51763e-06
Biological_Process	GO:0048511	rhythmic process	41	1.17143	3.55469e-06
Biological_Process	GO:0009644	response to high light intensity	28	0.8	3.81175e-06
Biological_Process	GO:0006633	fatty acid biosynthetic process	50	1.42857	4.02043e-06
Biological_Process	GO:0051253	negative regulation of RNA metabolic process	64	1.82857	4.17723e-06
Biological_Process	GO:0019752	carboxylic acid metabolic process	210	6	4.38676e-06
Biological_Process	GO:0010109	regulation of photosynthesis	18	0.514286	4.41292e-06
Biological_Process	GO:0009639	response to red or far red light	58	1.65714	4.67467e-06
Biological_Process	GO:1903507	negative regulation of nucleic acid-templated transcription	63	1.8	4.92794e-06
Biological_Process	GO:1902679	negative regulation of RNA biosynthetic process	63	1.8	4.92794e-06
Biological_Process	GO:0016310	phosphorylation	264	7.54286	5.10267e-06
Biological_Process	GO:0006082	organic acid metabolic process	245	7	5.16442e-06
Biological_Process	GO:0009651	response to salt stress	122	3.48571	5.37604e-06
Biological_Process	GO:0006091	generation of precursor metabolites and energy	86	2.45714	5.40648e-06
Biological_Process	GO:0061458	reproductive system development	238	6.8	5.73051e-06
Biological_Process	GO:0048608	reproductive structure development	238	6.8	5.73051e-06
Biological_Process	GO:0009694	jasmonic acid metabolic process	17	0.485714	5.73372e-06
Biological_Process	GO:0018298	protein-chromophore linkage	20	0.571429	5.73632e-06
Biological_Process	GO:0045892	negative regulation of transcription, DNA-templated	60	1.71429	6.07628e-06
Biological_Process	GO:0007049	cell cycle	119	3.4	7.08251e-06
Biological_Process	GO:0099402	plant organ development	180	5.14286	7.35803e-06
Biological_Process	GO:0044255	cellular lipid metabolic process	148	4.22857	7.93402e-06
Biological_Process	GO:0009723	response to ethylene	74	2.11429	8.41093e-06
Biological_Process	GO:0010025	wax biosynthetic process	15	0.428571	9.13806e-06
Biological_Process	GO:0009886	post-embryonic morphogenesis	50	1.42857	9.25057e-06
Biological_Process	GO:0003006	developmental process involved in reproduction	271	7.74286	1.07126e-05
Biological_Process	GO:0010114	response to red light	25	0.714286	1.10358e-05
Biological_Process	GO:0009695	jasmonic acid biosynthetic process	14	0.4	1.10561e-05
Biological_Process	GO:0006260	DNA replication	48	1.37143	1.27944e-05
Biological_Process	GO:0009768	photosynthesis, light harvesting in photosystem I	13	0.371429	1.28044e-05
Biological_Process	GO:0046777	protein autophosphorylation	40	1.14286	1.3371e-05
Biological_Process	GO:0010200	response to chitin	40	1.14286	1.3371e-05
Biological_Process	GO:0071229	cellular response to acid chemical	102	2.91429	1.67355e-05
Biological_Process	GO:0044702	single organism reproductive process	280	8	2.17282e-05
Biological_Process	GO:0044712	single-organism catabolic process	137	3.91429	2.37057e-05
Biological_Process	GO:0009698	phenylpropanoid metabolic process	48	1.37143	2.41481e-05
Biological_Process	GO:0007169	transmembrane receptor protein tyrosine kinase signaling pathway	38	1.08571	2.63963e-05
Biological_Process	GO:0007167	enzyme linked receptor protein signaling pathway	38	1.08571	2.63963e-05
Biological_Process	GO:0070417	cellular response to cold	16	0.457143	2.94228e-05
Biological_Process	GO:0019438	aromatic compound biosynthetic process	545	15.5714	4.38585e-05
Biological_Process	GO:0019685	photosynthesis, dark reaction	12	0.342857	4.9011e-05
Biological_Process	GO:1901565	organonitrogen compound catabolic process	51	1.45714	5.47407e-05
Biological_Process	GO:0006820	anion transport	60	1.71429	5.8239e-05
Biological_Process	GO:0005975	carbohydrate metabolic process	220	6.28571	5.87304e-05
Biological_Process	GO:0006259	DNA metabolic process	126	3.6	6.03734e-05
Biological_Process	GO:0042548	regulation of photosynthesis, light reaction	13	0.371429	6.74379e-05
Biological_Process	GO:0009605	response to external stimulus	290	8.28571	7.57545e-05
Biological_Process	GO:1901701	cellular response to oxygen-containing compound	124	3.54286	7.9363e-05
Biological_Process	GO:0019219	regulation of nucleobase-containing compound metabolic process	449	12.8286	8.1876e-05
Biological_Process	GO:0006355	regulation of transcription, DNA-templated	433	12.3714	8.58929e-05
Biological_Process	GO:0048569	post-embryonic organ development	43	1.22857	8.71423e-05
Biological_Process	GO:0016054	organic acid catabolic process	37	1.05714	8.95981e-05
Biological_Process	GO:2001141	regulation of RNA biosynthetic process	433	12.3714	9.20987e-05
Biological_Process	GO:1903506	regulation of nucleic acid-templated transcription	433	12.3714	9.20987e-05
Biological_Process	GO:0006955	immune response	78	2.22857	9.31967e-05
Biological_Process	GO:0007623	circadian rhythm	34	0.971429	0.000102257
Biological_Process	GO:0048827	phyllome development	100	2.85714	0.000108273
Biological_Process	GO:0009408	response to heat	52	1.48571	0.000117226
Biological_Process	GO:0006793	phosphorus metabolic process	347	9.91429	0.000125266
Biological_Process	GO:0010119	regulation of stomatal movement	22	0.628571	0.000128024
Biological_Process	GO:0006979	response to oxidative stress	101	2.88571	0.000140282
Biological_Process	GO:0006351	transcription, DNA-templated	402	11.4857	0.000140991
Biological_Process	GO:0006261	DNA-dependent DNA replication	34	0.971429	0.000145386
Biological_Process	GO:0051273	beta-glucan metabolic process	29	0.828571	0.00015271
Biological_Process	GO:0046394	carboxylic acid biosynthetic process	101	2.88571	0.000153248
Biological_Process	GO:0071214	cellular response to abiotic stimulus	51	1.45714	0.000157005
Biological_Process	GO:0009873	ethylene-activated signaling pathway	47	1.34286	0.000160011
Biological_Process	GO:0051252	regulation of RNA metabolic process	437	12.4857	0.000163208
Biological_Process	GO:0043467	regulation of generation of precursor metabolites and energy	13	0.371429	0.000170153
Biological_Process	GO:0006796	phosphate-containing compound metabolic process	343	9.8	0.000175225
Biological_Process	GO:0019253	reductive pentose-phosphate cycle	11	0.314286	0.000180492
Biological_Process	GO:0044723	single-organism carbohydrate metabolic process	127	3.62857	0.000187151
Biological_Process	GO:0044283	small molecule biosynthetic process	131	3.74286	0.000191238
Biological_Process	GO:0000160	phosphorelay signal transduction system	57	1.62857	0.000193024
Biological_Process	GO:0015994	chlorophyll metabolic process	26	0.742857	0.000193973
Biological_Process	GO:0048584	positive regulation of response to stimulus	48	1.37143	0.000200466
Biological_Process	GO:0016053	organic acid biosynthetic process	109	3.11429	0.000206071
Biological_Process	GO:0045087	innate immune response	74	2.11429	0.000209858
Biological_Process	GO:0031408	oxylipin biosynthetic process	12	0.342857	0.000228037
Biological_Process	GO:0015977	carbon fixation	12	0.342857	0.000228037
Biological_Process	GO:0009887	organ morphogenesis	39	1.11429	0.000228507
Biological_Process	GO:0009743	response to carbohydrate	36	1.02857	0.000238504
Biological_Process	GO:0031324	negative regulation of cellular metabolic process	96	2.74286	0.000265194
Biological_Process	GO:0009657	plastid organization	54	1.54286	0.000281005
Biological_Process	GO:2000026	regulation of multicellular organismal development	89	2.54286	0.000301215
Biological_Process	GO:0022402	cell cycle process	83	2.37143	0.000317225
Biological_Process	GO:0031407	oxylipin metabolic process	12	0.342857	0.000354222
Biological_Process	GO:0034285	response to disaccharide	21	0.6	0.000383689
Biological_Process	GO:0009411	response to UV	32	0.914286	0.000394357
Biological_Process	GO:0002252	immune effector process	22	0.628571	0.000421971
Biological_Process	GO:0009892	negative regulation of metabolic process	114	3.25714	0.000434337
Biological_Process	GO:0010218	response to far red light	20	0.571429	0.000434779
Biological_Process	GO:0006073	cellular glucan metabolic process	51	1.45714	0.000458598
Biological_Process	GO:0044282	small molecule catabolic process	46	1.31429	0.000460464
Biological_Process	GO:0046395	carboxylic acid catabolic process	32	0.914286	0.000463359
Biological_Process	GO:0048527	lateral root development	30	0.857143	0.000464782
Biological_Process	GO:0032774	RNA biosynthetic process	449	12.8286	0.000473052
Biological_Process	GO:0048507	meristem development	54	1.54286	0.000488935
Biological_Process	GO:0044262	cellular carbohydrate metabolic process	90	2.57143	0.000489344
Biological_Process	GO:0010016	shoot system morphogenesis	42	1.2	0.000545041
Biological_Process	GO:0007568	aging	40	1.14286	0.00058845
Biological_Process	GO:0030243	cellulose metabolic process	24	0.685714	0.000588753
Biological_Process	GO:0040007	growth	113	3.22857	0.000603152
Biological_Process	GO:0044042	glucan metabolic process	52	1.48571	0.000606281
Biological_Process	GO:0009637	response to blue light	25	0.714286	0.000611128
Biological_Process	GO:0048528	post-embryonic root development	32	0.914286	0.000634011
Biological_Process	GO:0071369	cellular response to ethylene stimulus	49	1.4	0.000635683
Biological_Process	GO:0007166	cell surface receptor signaling pathway	49	1.4	0.000635683
Biological_Process	GO:0016042	lipid catabolic process	56	1.6	0.000664885
Biological_Process	GO:0097659	nucleic acid-templated transcription	446	12.7429	0.000667922
Biological_Process	GO:0044764	multi-organism cellular process	39	1.11429	0.000695989
Biological_Process	GO:0048580	regulation of post-embryonic development	69	1.97143	0.000708033
Biological_Process	GO:0010143	cutin biosynthetic process	11	0.314286	0.000738253
Biological_Process	GO:0009808	lignin metabolic process	26	0.742857	0.000751582
Biological_Process	GO:0051606	detection of stimulus	29	0.828571	0.000763377
Biological_Process	GO:0014070	response to organic cyclic compound	77	2.2	0.000769286
Biological_Process	GO:0009744	response to sucrose	20	0.571429	0.000865875
Biological_Process	GO:0009767	photosynthetic electron transport chain	15	0.428571	0.000962259
Biological_Process	GO:0018130	heterocycle biosynthetic process	511	14.6	0.000966595
Biological_Process	GO:0009640	photomorphogenesis	22	0.628571	0.000975344
Biological_Process	GO:0051171	regulation of nitrogen compound metabolic process	476	13.6	0.00101018
Biological_Process	GO:0090626	plant epidermis morphogenesis	25	0.714286	0.00105577
Biological_Process	GO:0090567	reproductive shoot system development	96	2.74286	0.00105626
Biological_Process	GO:0071395	cellular response to jasmonic acid stimulus	21	0.6	0.00113711
Biological_Process	GO:1900140	regulation of seedling development	23	0.657143	0.00122054
Biological_Process	GO:0009966	regulation of signal transduction	57	1.62857	0.00124039
Biological_Process	GO:0010605	negative regulation of macromolecule metabolic process	104	2.97143	0.00129965
Biological_Process	GO:0048366	leaf development	70	2	0.00130586
Biological_Process	GO:0070298	negative regulation of phosphorelay signal transduction system	9	0.257143	0.00135468
Biological_Process	GO:1905156	negative regulation of photosynthesis	9	0.257143	0.00135468
Biological_Process	GO:0010105	negative regulation of ethylene-activated signaling pathway	9	0.257143	0.00135468
Biological_Process	GO:0071478	cellular response to radiation	35	1	0.00136512
Biological_Process	GO:0010646	regulation of cell communication	58	1.65714	0.0014032
Biological_Process	GO:0051276	chromosome organization	114	3.25714	0.00140858
Biological_Process	GO:0010029	regulation of seed germination	22	0.628571	0.00143331
Biological_Process	GO:0015995	chlorophyll biosynthetic process	16	0.457143	0.00147151
Biological_Process	GO:0009867	jasmonic acid mediated signaling pathway	20	0.571429	0.00162071
Biological_Process	GO:0030258	lipid modification	28	0.8	0.0016889
Biological_Process	GO:0012501	programmed cell death	36	1.02857	0.0016899
Biological_Process	GO:0006778	porphyrin-containing compound metabolic process	26	0.742857	0.0017419
Biological_Process	GO:0023051	regulation of signaling	57	1.62857	0.00178913
Biological_Process	GO:0009890	negative regulation of biosynthetic process	79	2.25714	0.00181341
Biological_Process	GO:2001057	reactive nitrogen species metabolic process	16	0.457143	0.0018764
Biological_Process	GO:0051172	negative regulation of nitrogen compound metabolic process	79	2.25714	0.00194607
Biological_Process	GO:0008610	lipid biosynthetic process	110	3.14286	0.00196361
Biological_Process	GO:0010154	fruit development	137	3.91429	0.00200862
Biological_Process	GO:0006342	chromatin silencing	21	0.6	0.00202876
Biological_Process	GO:0010558	negative regulation of macromolecule biosynthetic process	75	2.14286	0.00205127
Biological_Process	GO:0071482	cellular response to light stimulus	33	0.942857	0.0021789
Biological_Process	GO:0006974	cellular response to DNA damage stimulus	75	2.14286	0.00218707
Biological_Process	GO:0010556	regulation of macromolecule biosynthetic process	459	13.1143	0.00227502
Biological_Process	GO:0000902	cell morphogenesis	82	2.34286	0.00231209
Biological_Process	GO:0048364	root development	89	2.54286	0.00232388
Biological_Process	GO:0033013	tetrapyrrole metabolic process	26	0.742857	0.00237522
Biological_Process	GO:0051274	beta-glucan biosynthetic process	20	0.571429	0.0023863
Biological_Process	GO:0009626	plant-type hypersensitive response	22	0.628571	0.00245725
Biological_Process	GO:0044275	cellular carbohydrate catabolic process	22	0.628571	0.00245725
Biological_Process	GO:0022622	root system development	89	2.54286	0.0026361
Biological_Process	GO:2000112	regulation of cellular macromolecule biosynthetic process	457	13.0571	0.00264422
Biological_Process	GO:2000113	negative regulation of cellular macromolecule biosynthetic process	72	2.05714	0.00268075
Biological_Process	GO:0010565	regulation of cellular ketone metabolic process	18	0.514286	0.0027032
Biological_Process	GO:0042128	nitrate assimilation	15	0.428571	0.00271451
Biological_Process	GO:0042126	nitrate metabolic process	15	0.428571	0.00271451
Biological_Process	GO:0008219	cell death	45	1.28571	0.00282006
Biological_Process	GO:0009606	tropism	23	0.657143	0.00289861
Biological_Process	GO:0034050	host programmed cell death induced by symbiont	22	0.628571	0.00291288
Biological_Process	GO:0042440	pigment metabolic process	39	1.11429	0.00292082
Biological_Process	GO:0009646	response to absence of light	12	0.342857	0.00292813
Biological_Process	GO:0031327	negative regulation of cellular biosynthetic process	77	2.2	0.0029383
Biological_Process	GO:0043207	response to external biotic stimulus	212	6.05714	0.00300728
Biological_Process	GO:0009699	phenylpropanoid biosynthetic process	33	0.942857	0.00316632
Biological_Process	GO:0009751	response to salicylic acid	46	1.31429	0.00322528
Biological_Process	GO:0000302	response to reactive oxygen species	39	1.11429	0.00325398
Biological_Process	GO:0010104	regulation of ethylene-activated signaling pathway	10	0.285714	0.00326356
Biological_Process	GO:0070297	regulation of phosphorelay signal transduction system	10	0.285714	0.00326356
Biological_Process	GO:0051052	regulation of DNA metabolic process	25	0.714286	0.00327629
Biological_Process	GO:1901606	alpha-amino acid catabolic process	15	0.428571	0.00342449
Biological_Process	GO:0009809	lignin biosynthetic process	20	0.571429	0.00343449
Biological_Process	GO:0034654	nucleobase-containing compound biosynthetic process	476	13.6	0.00345774
Biological_Process	GO:0051707	response to other organism	211	6.02857	0.00366181
Biological_Process	GO:0009607	response to biotic stimulus	220	6.28571	0.00370196
Biological_Process	GO:0036211	protein modification process	413	11.8	0.00381133
Biological_Process	GO:0006464	cellular protein modification process	413	11.8	0.00381133
Biological_Process	GO:0010102	lateral root morphogenesis	18	0.514286	0.00398945
Biological_Process	GO:0006302	double-strand break repair	27	0.771429	0.00409192
Biological_Process	GO:0048437	floral organ development	48	1.37143	0.00412598
Biological_Process	GO:0006281	DNA repair	68	1.94286	0.0043233
Biological_Process	GO:0016052	carbohydrate catabolic process	60	1.71429	0.00434691
Biological_Process	GO:0010629	negative regulation of gene expression	87	2.48571	0.00438558
Biological_Process	GO:0033559	unsaturated fatty acid metabolic process	10	0.285714	0.00456008
Biological_Process	GO:0009908	flower development	90	2.57143	0.00458565
Biological_Process	GO:0051301	cell division	67	1.91429	0.00461567
Biological_Process	GO:0009750	response to fructose	9	0.257143	0.00469197
Biological_Process	GO:0048532	anatomical structure arrangement	17	0.485714	0.00469944
Biological_Process	GO:0061640	cytoskeleton-dependent cytokinesis	22	0.628571	0.00472428
Biological_Process	GO:0010196	nonphotochemical quenching	6	0.171429	0.00477423
Biological_Process	GO:1990066	energy quenching	6	0.171429	0.00477423
Biological_Process	GO:0010101	post-embryonic root morphogenesis	18	0.514286	0.00480018
Biological_Process	GO:0005976	polysaccharide metabolic process	87	2.48571	0.00494394
Biological_Process	GO:0006325	chromatin organization	78	2.22857	0.00502297
Biological_Process	GO:0032989	cellular component morphogenesis	86	2.45714	0.00502538
Biological_Process	GO:0009733	response to auxin	82	2.34286	0.00531654
Biological_Process	GO:0000910	cytokinesis	23	0.657143	0.00536551
Biological_Process	GO:0030244	cellulose biosynthetic process	16	0.457143	0.00553149
Biological_Process	GO:0016032	viral process	31	0.885714	0.00562286
Biological_Process	GO:0044264	cellular polysaccharide metabolic process	57	1.62857	0.00571521
Biological_Process	GO:0019748	secondary metabolic process	100	2.85714	0.00578548
Biological_Process	GO:0080134	regulation of response to stress	61	1.74286	0.00592368
Biological_Process	GO:0010228	vegetative to reproductive phase transition of meristem	39	1.11429	0.00601393
Biological_Process	GO:0043455	regulation of secondary metabolic process	14	0.4	0.00618194
Biological_Process	GO:0051592	response to calcium ion	7	0.2	0.00625579
Biological_Process	GO:0006811	ion transport	138	3.94286	0.00653567
Biological_Process	GO:0045814	negative regulation of gene expression, epigenetic	21	0.6	0.00655123
Biological_Process	GO:0010207	photosystem II assembly	9	0.257143	0.00663132
Biological_Process	GO:0009269	response to desiccation	9	0.257143	0.00663132
Biological_Process	GO:1902532	negative regulation of intracellular signal transduction	9	0.257143	0.00663132
Biological_Process	GO:0006779	porphyrin-containing compound biosynthetic process	16	0.457143	0.00670455
Biological_Process	GO:0097306	cellular response to alcohol	53	1.51429	0.0068842
Biological_Process	GO:0071215	cellular response to abscisic acid stimulus	53	1.51429	0.0068842
Biological_Process	GO:0009250	glucan biosynthetic process	29	0.828571	0.00701371
Biological_Process	GO:0071396	cellular response to lipid	75	2.14286	0.0073673
Biological_Process	GO:0005985	sucrose metabolic process	14	0.4	0.00763602
Biological_Process	GO:0009582	detection of abiotic stimulus	20	0.571429	0.00780389
Biological_Process	GO:0009581	detection of external stimulus	20	0.571429	0.00780389
Biological_Process	GO:0009064	glutamine family amino acid metabolic process	24	0.685714	0.00785953
Biological_Process	GO:1903047	mitotic cell cycle process	52	1.48571	0.00794808
Biological_Process	GO:0009630	gravitropism	19	0.542857	0.00796247
Biological_Process	GO:0009814	defense response, incompatible interaction	36	1.02857	0.00798358
Biological_Process	GO:0009063	cellular amino acid catabolic process	17	0.485714	0.00811174
Biological_Process	GO:0044403	symbiosis, encompassing mutualism through parasitism	34	0.971429	0.0081637
Biological_Process	GO:0002237	response to molecule of bacterial origin	10	0.285714	0.00831819
Biological_Process	GO:0010089	xylem development	12	0.342857	0.00832312
Biological_Process	GO:0048194	Golgi vesicle budding	6	0.171429	0.008418
Biological_Process	GO:0031347	regulation of defense response	47	1.34286	0.00872577
Biological_Process	GO:0010468	regulation of gene expression	469	13.4	0.00874525
Biological_Process	GO:0000281	mitotic cytokinesis	21	0.6	0.00879626
Biological_Process	GO:0033014	tetrapyrrole biosynthetic process	19	0.542857	0.00930385
Biological_Process	GO:0042335	cuticle development	11	0.314286	0.00957318
Biological_Process	GO:0009738	abscisic acid-activated signaling pathway	48	1.37143	0.00958382
Biological_Process	GO:0043155	negative regulation of photosynthesis, light reaction	7	0.2	0.00962281
Biological_Process	GO:0010205	photoinhibition	7	0.2	0.00962281
Biological_Process	GO:0071941	nitrogen cycle metabolic process	16	0.457143	0.00964488
Biological_Process	GO:0044247	cellular polysaccharide catabolic process	16	0.457143	0.00964488
Biological_Process	GO:0009251	glucan catabolic process	16	0.457143	0.00964488
Biological_Process	GO:0022616	DNA strand elongation	8	0.228571	0.00966268
Biological_Process	GO:0006271	DNA strand elongation involved in DNA replication	8	0.228571	0.00966268
Biological_Process	GO:0071554	cell wall organization or biogenesis	131	3.74286	0.00996092
