# Supplementary material for: Fine Mapping of a Gene (ER4.1) that Causes Epidermal Reticulation of Tomato Fruit and Characterization of the Associated Transcriptome
Source: Front Plant Sci. 2017 Jul 26;8:1254. doi: 10.3389/fpls.2017.01254 (PMC5526902; doi:10.3389/fpls.2017.01254)
Supplement: Supplementary file 6 [file Table6.xls]

## Sheet: Sheet1
Supplementary Table S6. Genes inolved in cuticle biosynthesis and transport at 15 and 23 DAP in ER and WT fruit exocarp.
The genes’ expression level were normalized with the value in FPKM, significantly difference expression (P value ≤ 0.01).
	annotation	Gene_ID	WT15DAP_rep1	WT15DAP_rep2	WT15DAP_rep3	WT23DAP_rep1	WT23DAP_rep2	WT23DAP_rep3	ER15DAP_rep1	ER15DAP_rep2	ER15DAP_rep3	ER23DAP_rep1	ER23DAPrep2	ER23DAP_rep3	WT15DAP vs ER15DAP p-value	WT23DAP vs ER23DAP p-value
Cutin monomer synthesis	LACS1	Solyc01g079240	94.5114	104.768	102.8	101.669	87.0501	96.7391	86.2641	88.3885	85.0804	66.1821	52.3279	62.4963	0.343985	0.000425751
	LACS4	Solyc01g095750	0.659547	0.0963424	0.204282	4.0141	2.79759	3.92433	2.86119	1.52203	1.99725	4.72595	5.09327	5.18686	1.47e-17	0.0699982
	LACS8	Solyc07g045290	17.4625	17.9314	18.7545	20.3553	19.2687	19.0129	17.2518	18.2723	18.0201	17.6475	14.7882	16.2929	1	0.551177
	GPAT4	Solyc01g094700	224.509	202.055	210.777	406.583	333.843	364.063	412.798	283.333	355.83	433.335	368.418	406.369	8.44e-07	0.327879
	GPAT6	Solyc02g087500	0	0	0	0	0	0	0	0	0	0	0	0	NA	NA
	GPAT9	Solyc08g082340	20.4663	17.798	18.6255	16.4246	14.8743	14.6965	19.4553	16.7995	17.935	16.544	15.2599	16.4533	1	0.60307
	CYP86A7	Solyc08g081220	196.012	136.961	167.186	393.874	326.963	378.747	525.833	400.629	451.975	407.643	296.881	375.567	1.47e-17	0.870002
	HTH	Solyc00g156980	24.7083	27.7101	25.4354	51.7794	37.3489	45.6048	47.601	48.8465	47.8487	43.3705	39.266	43.6032	3.64e-08	1
	HtH like1	Solyc08g080190	83.8044	52.978	67.1047	182.448	182.902	178.303	232.726	173.248	198.186	181.079	199.85	186.883	4.33e-24	0.699124
	HtH like2	Solyc06g035580	103.115	63.4267	80.2222	212.825	198.129	206.626	367.748	243.514	312.13	166.105	140.688	153.05	3.88e-16	0.399232
	CYP77A1	Solyc11g007540	266.285	256.479	262.817	350.211	329.651	344.355	488.895	394.907	436.866	269.714	308.936	283.941	6.94e-09	0.385395
	CYP77A2	Solyc05g055400	460.684	349.318	401.069	902.567	880.242	897.624	839.735	634.972	724.208	839.611	813.619	833.28	9e-12	1
	CYP86A68	Solyc01g094750	7.29565	7.99073	7.01469	9.11526	6.31579	8.18107	23.6049	10.6885	17.3324	8.06114	7.84084	8.31375	0.0109391	0.973937
Monomer transport	ABCG11	Solyc06g072090	0	0	0	0	0	0	0	0	0	0	0	0	NA	NA
	LTPG1	Solyc08g067530	22.301	20.4311	18.7485	0.200297	0	0.181312	8.58633	8.83101	7.66612	0.19917	0.207635	0	0.000242708	1
	LTPG2	Solyc01g087860	5.14524	5.58072	4.84765	3.20058	3.5747	3.6401	6.20825	4.52282	4.31885	2.57053	2.72233	3.02402	1	0.707417
	ABCG32	Solyc06g065670	23.898	24.4395	22.8037	58.7896	43.3572	52.6105	59.2906	50.6719	53.0604	60.6095	49.4597	56.6627	6.75e-20	0.317949
Polymerisation	Bdg-like	Solyc08g083190	72.5195	60.8273	64.0076	19.56	13.9244	15.8035	111.411	101.984	103.594	29.9853	30.5928	29.5048	7.77e-07	9.75e-10
	GDSL1	Solyc09g063060	0.0610241	0.0564554	0.205212	4.23398	6.96726	5.67236	0.0474516	0.497799	0.216067	1.85247	1.40451	2.01088	0.543686	0.00743359
	a/b-Hydrolase	Solyc05g054330	111.555	119.6	115.199	121.227	106.293	116.869	140.556	122.747	129.578	117.439	92.2648	107.361	0.276704	1
	GDSL esterase/lipase	Solyc03g121180	84.037	91.3245	91.5927	172.171	234.792	201.21	99.7071	84.9527	96.1636	201.51	310.615	234.79	0.939869	0.579418
	a/b-Hydrolase	Solyc09g075140	36.6995	38.2913	36.9632	31.2802	41.5406	36.1713	15.511	17.502	16.3339	33.4512	19.9204	28.6109	2.18e-09	0.3785
	GDSL	Solyc04g081770	5.89133	2.39812	4.85378	36.1883	29.6747	31.8209	16.4001	11.0534	14.1322	13.1962	12.7684	12.8864	7.34e-19	6.97e-12
	GDSLa	Solyc07g049440	9.25417	6.84907	6.68162	217.902	160.496	186.536	61.7157	37.2455	52.1849	224.913	186.889	209.039	1.9e-50	0.40062
Transcriptional regulation	SHINE3	Solyc06g065820	0.296791	0.617785	0.31189	0	0.142375	0	1.55777	0.832235	0.459745	0.136507	0.213464	0.126464	0.415783	0.569943
	GL2	Solyc03g120620	9.40029	11.5317	10.8509	25.7886	28.6966	26.8484	7.08042	6.67062	6.65149	21.1979	15.2884	19.4877	0.000540234	0.0264027
	SlMIXTA-like	Solyc02g088190	38.6464	28.5749	31.8628	42.4694	32.0202	36.8613	36.2778	30.5314	32.7999	23.4258	20.4625	21.2502	0.943527	0.000252448
