# Supplementary material for: Fine Mapping of a Gene (ER4.1) that Causes Epidermal Reticulation of Tomato Fruit and Characterization of the Associated Transcriptome
Source: Front Plant Sci. 2017 Jul 26;8:1254. doi: 10.3389/fpls.2017.01254 (PMC5526902; doi:10.3389/fpls.2017.01254)
Supplement: Supplementary file 8 [file Table8.xls]

## Sheet: Sheet1
Supplementary Table S8. Genes inolved in flavonoid biosynthesis at 15 DAP and 23 DAP in ER and WT fruit exocarp.
The genes’ expression level were normalized with the value in FPKM, significantly difference expression (P value ≤ 0.01).
annotation	Gene_ID	WT15DAP_rep1	WT15DAP_rep2	WT15DAP_rep3	WT23DAP_rep1	WT23DAP_rep2	WT23DAP_rep3	ER15DAP_rep1	ER15DAP_rep2	ER15DAP_rep3	ER23DAP_rep1	ER23DAPrep2	ER23DAP_rep3	WT15DAP vs ER15DAP p-value	WT23DAP vs ER23DAP p-value
Phenylalanine ammonia-lyase (PAL)
	Solyc09g007890	0.212906	0.196967	0.35798	0.0656528	0.272358	0.237721	0.358699	0.289461	0.376918	0.146888	0.170145	0.241922	0.829397	1
	Solyc09g007900	44.4941	51.2927	47.1966	65.2549	64.0942	65.6686	26.2315	40.7552	32.8581	112.571	96.2942	108.236	0.000740697	4.05e-08
	Solyc03g042560	0	0	0	0	0	0	0	0	0	0.176139	0.157394	0.15541	NA	0.219599
	Solyc05g056170	44.1191	48.0554	44.4059	52.9695	44.3742	50.2718	56.9882	60.7967	57.2226	45.7416	39.7335	43.3303	0.0207505	0.748506
	Solyc03g078270	0	0	0	0	0	0	0	0	0	0	0	0	NA	NA
	Solyc10g086180	99.5756	126.38	110.23	30.938	33.7388	34.1957	43.6112	64.2139	53.7425	33.388	28.7336	30.315	1.65e-09	1
Cinnamate 4-hydroxylase (C4H)
	Solyc05g047530	0.732289	0.451643	0.649837	5.49477	15.2616	10.3567	0.347979	1.61785	0.648202	5.59483	12.7186	8.36711	0.86686	0.963465
4-coumaroyl-CoA ligase (4CL)
	Solyc03g097030	18.8055	14.864	16.7922	26.8554	24.5239	25.472	33.931	24.5745	28.7348	41.1817	48.6751	44.5418	7.09e-06	5.62e-06
	Solyc03g117870	85.2718	96.5273	89.594	83.1192	89.5798	89.4022	28.8288	50.0713	36.9364	78.023	80.1783	76.4096	2.39e-19	0.817299
	Solyc07g008360	8.08221	7.64327	8.68212	6.56298	6.63425	6.24173	19.3427	17.6271	18.0444	5.72061	6.15753	5.4847	1.72e-11	0.879248
	Solyc12g042460	25.1765	30.137	26.6431	32.6757	41.5235	37.061	5.50035	8.77873	5.76705	18.2151	9.50583	15.758	5.36e-20	3.23e-07
	Solyc06g068650	13.374	15.8819	14.3338	7.66932	7.8039	7.17164	0.82101	4.42609	2.66535	10.2701	13.313	11.4197	3.78e-30	0.00598891
Chalcone synthase (CHS)
	Solyc05g053550	7.94881	5.14378	6.99418	0.228603	0.0395147	0.0344893	20.208	43.8437	32.8107	0.0378861	0.0789929	0	0.0169964	0.582606
Chalcone isomerase (CHI)
	Solyc05g010320	27.3509	31.8498	29.2103	12.1362	9.45909	10.7862	24.73	31.051	29.911	5.92426	5.48984	5.96272	1	0.000196669
	Solyc02g062170	1.65675	2.90408	2.12589	4.19461	2.92809	2.5557	4.47503	1.77826	3.39612	2.68709	2.50863	3.5669	0.325642	1
	Solyc05g052240	0	0	0	0	0.0870258	0	0.0705316	0.462452	0.401451	0.166878	0	0.154601	0.128541	0.694774
	Solyc06g084260	41.2373	36.0628	36.1434	34.5539	43.4727	38.5737	43.3227	41.2819	39.3868	36.1178	36.6012	37.5286	0.514928	1
	Solyc07g062030	10.9138	11.7122	11.6395	8.13476	11.0694	9.29605	8.48646	11.3829	9.16379	6.3966	8.31318	7.26356	0.467917	0.263933
	Solyc08g061480	27.2314	38.5174	33.6004	38.9442	40.6118	38.9761	13.7924	17.8504	16.9306	45.7331	32.7321	40.9148	1.85e-10	0.671676
	Solyc02g067870	0.0782904	0	0.131637	0.144852	0.0751142	0.0655613	0	0.478985	0.0693005	0.0720184	0.0750795	0.04448	0.862331	1
Flavanone 3-hydroxylase (F3H)
	Solyc02g083860	11.0687	11.2691	11.3161	4.01349	4.53601	3.63309	26.4693	34.3131	31.7563	4.42581	4.42724	3.12848	1.06e-15	0.98127
Flavonoid-3’-hydroxylase (F3'H)
	Solyc03g115220	1.15871	1.38957	1.26275	0.079401	0.20587	0.251563	0.867626	1.00647	0.759744	0.177647	0.452705	0.292582	0.499135	0.573971
	Solyc03g122350	3.99508	3.69598	3.91843	5.8175	10.7892	8.36382	1.06427	3.62105	2.35755	25.9464	20.5751	23.2651	0.0119476	2.36e-11
	Solyc11g030730	0.610727	0.612088	0.342292	0.517899	0.488292	0.681908	0.158298	0.103791	0.13515	2.90264	2.14749	2.68909	0.0159453	3.58e-07
	Solyc04g071800	15.6071	11.0746	13.7735	97.3244	75.1439	86.9365	42.6662	30.1203	36.8881	98.5994	100.302	100.044	4.66e-25	0.143816
Flavonol synthase (FLS)
	Solyc11g013110	224.511	191.632	204.87	322.789	326.853	326.075	447.754	474.757	455.504	393.609	334.893	368.105	9.39e-19	0.148541
HCT (hydroxycinnamoyl-CoA shikimate/quinate hydroxycinnamoyl transferase)
	Solyc03g117600	70.3108	72.7524	71.774	83.7336	80.3379	79.2104	25.1833	29.1837	28.5891	81.4895	85.2293	83.2659	3.96e-22	0.692688
	Solyc06g074710	9.70279	17.1029	13.6113	3.02741	3.19486	3.70203	13.9288	10.4791	11.9428	3.61773	7.9284	4.99066	0.948079	0.176238
	Solyc07g005760	52.0449	49.8727	52.4501	22.2844	28.5653	24.5423	29.238	32.8296	29.7364	14.2726	17.4262	17.1537	2.58e-06	0.00125108
	Solyc11g071470	61.2249	62.3373	63.6141	23.7947	20.9238	21.5394	38.4352	40.4854	37.6918	71.4323	128.906	89.1188	0.271856	4.35e-06
	Solyc11g071480	0.575422	0.798513	0.33863	0.106464	0.331247	0.192746	0.178977	0.293372	0.305609	0.449926	0.71737	0.294229	0.324438	0.30061
P-coumaroyl ester 3-hydroxylase (C3H）
	Solyc01g096670	47.8235	54.5599	52.7896	22.696	33.4969	27.2614	10.1055	16.5318	14.1993	20.3193	20.4837	18.9341	7.88e-31	0.0702755
	Solyc10g078220	0.100784	0.419574	0.0423645	1.30529	3.62607	1.98335	0	0	0.0446056	0.950278	1.06316	0.916154	0.130174	0.466135
	Solyc10g078230	44.1342	52.7407	48.3484	32.9963	58.8775	48.3691	12.9716	15.069	14.8993	32.442	16.7663	25.9568	1.16e-07	0.0740545
	Solyc10g078240	56.9086	50.1454	53.2338	34.572	31.5776	34.1479	80.7511	51.3878	64.8742	41.3359	42.9968	41.5821	0.233211	0.188318
Flavonoid-3-O-glucosyltransferase(3GT)
	Solyc10g083440	8.6113	7.9666	7.14362	5.856	7.7148	7.44999	18.4917	19.5968	18.9805	11.8559	16.0787	13.6405	1.24e-12	1.76e-07
Flavonoid 3-O-glucoside-rhamnosyltransferase (RT)
	Solyc09g059170	161.669	114.499	132.13	64.8994	46.1112	57.696	275.361	213.43	251.639	78.3561	100.414	85.3667	0.00020706	0.0123765
