# Supplementary material for: Fine Mapping of a Gene (ER4.1) that Causes Epidermal Reticulation of Tomato Fruit and Characterization of the Associated Transcriptome
Source: Front Plant Sci. 2017 Jul 26;8:1254. doi: 10.3389/fpls.2017.01254 (PMC5526902; doi:10.3389/fpls.2017.01254)
Supplement: Supplementary file 9 [file Table9.xls]

## Sheet: Sheet1
Supplementary Table S9. Genes inolved in cell wall metabolism and ABA biosynthesis at 15 DAP and 23 DAP in ER and WT fruit exocarp.
The genes’ expression level were normalized with the value in FPKM, significantly difference expression (P value ≤ 0.01).
annotation	Gene_ID	WT15DAP_rep1	WT15DAP_rep2	WT15DAP_rep3	WT23DAP_rep1	WT23DAP_rep2	WT23DAP_rep3	ER15DAP_rep1	ER15DAP_rep2	ER15DAP_rep3	ER23DAP_rep1	ER23DAPrep2	ER23DAP_rep3	WT15DAP vs ER15DAP p-value	WT23DAP vs ER23DAP p-value
cell wall metabolism
SlPEC1	Solyc07g064170	1.38071	1.77582	1.33063	145.517	176.055	160.518	10.6053	4.97908	7.54167	212.277	182.853	205.083	7.87e-42	0.010338
SlPEC2	Solyc07g064180	9.87804	7.7508	9.31945	69.9236	74.3441	71.9357	22.2181	15.4817	18.3619	96.4536	80.0988	88.9418	2.9e-13	0.0191844
SlCel1	Solyc08g081620	15.2951	9.72317	10.7035	36.9939	37.7112	37.1727	15.1157	5.88118	9.83264	4.75542	1.35206	3.73806	0.891616	1.51e-34
SlCel2	Solyc09g010210	1.06207	1.2282	1.56255	0.286568	0.0424577	0.222348	0.103232	0.451238	0.23503	1.34336	2.97067	1.83537	0.0090958	9.73e-05
SlTBG1	Solyc12g044880	15.7388	15.3804	13.5656	31.9751	23.0169	28.3303	33.1741	27.7031	30.9469	26.3133	26.3473	25.9227	2.04e-13	1
SlXETm	Solyc01g099630	761.217	681.202	730.655	354.903	313.664	330.148	530.864	611.209	575.42	211.143	215.869	214.352	0.0538773	0.000202133
SlXETm	Solyc07g052980	229.53	184.991	203.447	104.309	91.0549	99.7856	143.409	154.572	142.686	96.5463	115.775	103.852	0.00310985	0.531851
SlTBG7	Solyc03g019890	13.8396	18.4603	15.8024	12.4072	11.5641	11.6948	9.88103	10.0836	11.315	6.1687	5.59838	5.89	0.000489024	6.13e-08
SlTBG2	Solyc09g092160	3.55536	3.14617	3.55213	3.28904	2.19992	2.69683	7.55257	6.19981	6.06616	3.25868	2.02596	3.3373	6.9e-06	0.612446
ABA biosynthesis and signaling
ZEP	Solyc02g090890	8.37134	8.89507	9.4857	9.03499	9.10843	9.88041	9.59908	12.8041	9.79956	15.6944	14.9798	17.2495	0.237317	5.28e-07
SnRK	Solyc08g077780	59.3308	48.2457	55.1028	113.919	104.857	105.51	31.245	32.5081	31.06	67.4843	56.3603	64.176	5.2e-07	9.99e-06
Abscisic acid receptor PYL8	Solyc01g095700	68.6745	54.7372	58.1035	44.7216	40.2067	40.6666	21.3829	20.8809	23.1114	31.3846	22.5138	28.7536	7e-21	0.00957278
PP2C	Solyc06g082080	9.05919	8.93969	10.0624	9.90436	15.803	12.322	3.54351	5.99034	6.22076	7.27283	8.4244	7.57999	0.008368	0.0636984
SnRK	Solyc04g012160	2.52737	3.14935	3.25218	5.01012	5.39402	5.61507	4.93318	6.20607	3.88078	5.10054	6.33134	4.74727	0.00621752	0.980175
PP2C	Solyc09g007080	12.5532	10.7436	12.0876	7.57139	10.8236	8.47458	5.24611	5.63885	6.11879	4.60375	3.92439	5.1212	9.27e-07	0.000137069
PP2C	Solyc05g052520	67.3089	43.1453	53.1863	52.6129	47.1881	48.5879	31.2556	59.4686	46.3204	66.6018	97.0621	76.3685	0.661449	0.0624796
SlCYP707A1	Solyc04g078900	6.07959	6.66897	6.60793	14.3417	11.2909	12.8733	7.29373	4.02949	6.45779	14.0013	11.7854	13.5202	0.95332	0.735915
PDS	Solyc03g123760	9.27257	9.38157	9.16767	13.365	10.9955	11.5747	10.7478	11.1548	10.083	16.724	10.8905	14.1865	0.373101	0.106922
ABF	Solyc04g078840	65.6776	73.186	68.0873	54.2556	69.1984	62.9099	26.3532	34.3295	28.4141	29.9404	23.5707	28.8441	2.89e-17	1.32e-12
PP2C	Solyc01g100040	51.8369	56.1647	49.223	84.4056	64.7997	73.2281	36.7218	41.5474	36.3253	85.8906	85.7067	89.3471	0.0102062	0.101752
NCED2	Solyc08g016720	42.4935	34.926	38.0492	17.0156	9.0131	13.2707	25.2938	23.3658	24.3636	13.4268	27.953	18.0569	0.0893829	0.152002
PP2C	Solyc07g007220	12.7358	13.5818	14.25	13.4955	12.3524	13.0696	17.6817	14.9698	15.5777	15.0171	15.0115	16.8921	0.218752	0.115228
SnRK	Solyc02g090390	9.22262	9.94037	8.35566	18.099	15.0768	16.1961	6.40552	7.98891	7.17288	9.80166	5.49554	7.45266	0.184262	2.67e-07
PP2C	Solyc03g096670	12.2051	10.8279	12.5963	20.3489	12.1469	16.6659	21.8849	10.5413	16.4876	12.7774	16.0719	13.5321	0.258158	0.860987
PP2C	Solyc03g007230	44.5726	38.7509	42.2918	33.6369	24.3801	28.5457	42.6512	33.0734	40.826	44.8264	55.8206	51.4981	0.938958	7.1e-06
SlAO2	Solyc01g088170	5.33091	4.9318	5.30033	5.48125	4.21205	5.37635	6.96864	6.41189	6.35501	5.55668	4.89069	5.22289	0.0669342	0.660552
PP2C	Solyc05g052980	34.7193	24.2752	29.4261	19.0446	15.0961	16.9633	75.2408	66.6738	69.4298	15.8389	29.0488	20.4481	1.92e-09	0.269969
ABF	Solyc01g104650	34.5991	32.4975	31.6187	25.9969	34.9186	29.0622	25.3841	22.5145	26.0907	28.0615	24.0619	27.34	0.04586	0.882366
CHY2	Solyc03g007960	28.7793	25.4219	24.9399	25.4209	24.1532	24.0012	19.5754	28.8635	24.0623	31.9642	37.5165	35.9581	0.730792	0.00100665
Le25	Solyc10g078770	0	0	0.48267	0	0	0	0	0	0	0.792203	0.825875	0.97856	0.855268	0.182935
SlAO1	Solyc11g071620	1.4819	1.23213	1.43507	21.6741	16.1975	19.0543	4.82803	3.2134	4.03485	30.3266	26.4797	28.3166	2.2e-19	2.25e-05
SIT	Solyc01g009230	3.42484	3.44466	3.10075	3.52576	2.47706	2.79447	4.20636	4.04741	4.2753	3.22318	2.66119	3.21306	0.130955	0.694298
NOT/NCED1	Solyc07g056570	261.98	184.954	221.133	355.422	251.15	300.975	174.864	189.539	183.346	270.331	414.009	318.451	0.613526	0.821186
FLC	Solyc07g066480	5.65238	6.22275	6.10626	5.33357	6.69749	6.15339	5.99948	5.7636	6.12908	6.35646	5.50187	6.51905	1	0.793164
SlZFP2	Solyc07g006880	20.4078	34.5893	27.1105	4.4676	5.82913	7.1751	18.7762	20.8094	19.3055	2.50784	1.79275	2.65524	0.311904	0.00690265
