# Supplementary material for: Fine Mapping of a Gene (ER4.1) that Causes Epidermal Reticulation of Tomato Fruit and Characterization of the Associated Transcriptome
Source: Front Plant Sci. 2017 Jul 26;8:1254. doi: 10.3389/fpls.2017.01254 (PMC5526902; doi:10.3389/fpls.2017.01254)
Supplement: Supplementary file 10 [file Table10.xls]

## Sheet: Sheet1
Supplementary Table S10. Genes related to Transcription Factors(TFs) at 15 DAP and 23 DAP in ER and WT fruit exocarp.
The genes’ expression level were normalized with the value in FPKM, significantly difference expression (P value ≤ 0.01).
Transcription Factors(TFs)	Gene_ID	WT15DAP_rep1	WT15DAP_rep2	WT15DAP_rep3	WT23DAP_rep1	WT23DAP_rep2	WT23DAP_rep3	ER15DAP_rep1	ER15DAP_rep2	ER15DAP_rep3	ER23DAP_rep1	ER23DAPrep2	ER23DAP_rep3	WT15DAP vs ER15DAP p-value	WT23DAP vs ER23DAP p-value
C2H2	Solyc04g080130	6.92289	9.70492	7.54233	11.8284	11.8608	11.0918	1.67537	1.08048	1.31313	1.91698	2.87914	2.22747	1.48e-32	5.36e-31
C2H2	Solyc12g088390	13.7277	22.3425	20.8377	27.633	30.9757	31.294	2.07559	2.07375	2.47528	16.5449	13.6523	14.8764	7.35e-35	4.12e-05
C2H2	Solyc01g005130	3.36496	2.62878	3.77189	6.50251	7.67652	7.13857	1.2792	1.14372	1.25762	3.61128	3.15524	3.10132	0.000142265	0.00107302
C2H2	Solyc01g007890	2.35938	1.24728	1.87019	0.997785	1.22885	0.959664	1.10078	0.481162	1.0144	0.279048	0.258585	0.191495	0.110462	0.00185617
C2H2	Solyc06g068390	51.6716	39.0392	49.8357	34.5231	36.6307	36.6597	12.6118	20.4899	16.1355	20.8613	35.2373	25.4426	6.09e-09	0.287677
C2H2	Solyc02g085580	30.7102	31.8983	33.927	28.068	38.5058	32.2161	12.1555	16.0152	13.2485	27.7571	15.7354	26.2661	1.78e-07	0.304216
C2H2	Solyc01g005060	2.71628	1.5296	2.03536	0.327758	0.28327	0.0494488	0.137749	0.722537	0.365883	0.108638	0.169883	0	0.00116661	0.470644
C2H2	Solyc01g107430	1.39357	2.44955	1.75736	0.966887	0.802219	0.758545	0.216724	0.355247	0.185032	0.961446	0.467745	0.752157	2.83e-06	1
C2H2	Solyc03g117070	0.111082	0.411061	0.280158	0.616566	0.319725	0.651148	1.38201	0.339802	1.27824	1.63492	2.4501	2.20885	0.0372988	0.00706493
C2H2	Solyc04g028580	0.88353	2.31592	1.36177	2.86072	3.10818	3.51443	3.20611	3.30336	3.19348	2.57371	2.18885	2.80267	0.00541264	0.767893
C2H2	Solyc06g074800	16.8762	10.1917	13.6624	18.5755	21.214	18.2543	17.011	14.9776	14.8692	6.75593	5.99412	5.32672	0.434166	3.94e-14
C2H2	Solyc06g062670	45.2376	39.5024	43.4142	57.7966	76.6993	67.9284	41.5692	52.1544	45.6102	33.8066	27.9769	28.9086	0.685551	3.86e-09
C2H2	Solyc09g008440	0.246451	0.076	0.0690637	0.227991	0.394088	0.825525	0.255517	0	0.218152	0	0	0	1	0.00439771
C2H2	Solyc07g006880	20.4078	34.5893	27.1105	4.4676	5.82913	7.1751	18.7762	20.8094	19.3055	2.50784	1.79275	2.65524	0.311904	0.00690265
GRF	Solyc04g077510	20.1682	24.8668	22.3597	11.469	8.33643	9.22838	8.45925	8.89592	8.19145	3.57404	2.40493	3.33116	4.81e-17	1.36e-16
AP2	Solyc04g077490	3.87691	4.34843	3.63428	0.793477	0.757093	0.890654	0.0533565	0.804634	0.455541	0.0789011	0.0658038	0.0974618	1.4e-21	1.61e-10
AP2	Solyc11g072600	105.322	91.4546	98.7045	101.601	75.2659	90.5952	39.197	40.2122	41.8519	142.255	120.675	136.239	1.71e-19	8e-06
AP2	Solyc03g044300	26.803	26.5153	25.6574	30.2528	23.3535	27.5021	28.1019	20.7464	22.1628	9.42217	12.2059	10.6358	0.801715	1.78e-13
AP2	Solyc02g093150	12.0654	9.83839	11.1512	22.9672	16.8815	20.9523	9.56234	8.55676	8.83151	11.3478	6.78659	10.2164	0.427515	1.02e-05
ARF	Solyc11g013480	3.64982	3.10093	4.63391	4.96129	1.64368	3.99204	6.95035	9.79778	10.0218	8.80469	6.85741	7.87128	2.73e-05	3.7e-05
ARF	Solyc11g013470	2.55488	1.32084	2.84278	2.91962	2.23494	2.70582	5.37562	4.90381	5.91982	5.1497	4.75607	5.08036	3.65e-05	0.00191615
ARF	Solyc04g081240	0.252126	0.148432	0.192693	0.508888	0.439813	0.556624	0.178227	0.163601	0.101443	1.25452	1.16497	1.02875	0.821429	0.00362259
bHLH	Solyc07g018010	57.3942	78.4742	66.992	64.5444	54.5103	60.1238	22.399	31.2913	25.5621	109.787	103.626	108.145	2.77e-20	6.7e-10
bHLH	Solyc04g078690	8.2121	7.85053	6.76583	7.1918	6.56578	7.38122	3.6611	3.6286	2.4715	3.02169	2.36259	3.07932	8.64e-07	8.07e-07
bHLH	Solyc04g078790	6.78967	4.92147	4.53115	0.323767	0.537255	0.58616	0.108857	0.356869	0.123918	0	0	0	1.07e-12	2.47e-05
bHLH	Solyc10g009290	18.4268	12.7593	15.1112	12.5496	4.39268	8.1414	3.42827	3.91925	3.9026	16.7946	22.6038	18.7864	7.44e-08	0.0018557
bHLH	Solyc02g093280	5.90428	6.32204	6.57233	12.4918	12.2736	12.4066	2.33806	2.56427	2.66154	8.97669	5.76699	8.78994	3.52e-08	0.0321755
bHLH	Solyc02g063430	142.422	112.605	127.949	101.866	115.491	105.815	24.5045	50.2555	38.2204	78.7083	77.7198	81.0891	8.28e-29	0.0910478
bHLH	Solyc09g097870	113.73	107.509	108.726	142.527	196.924	167.771	40.0809	49.2942	43.1576	109.037	133.682	118.284	7.96e-10	0.120897
bHLH	Solyc07g020960	8.30717	7.81262	8.29571	1.91062	2.37784	2.30603	3.03349	4.30551	3.6157	1.68877	1.23238	1.4863	1.5e-06	0.24227
bHLH	Solyc05g014590	2.89728	3.89872	3.91195	0.32488	0.252704	0.220565	0.546156	0.179048	0.077715	0.524959	0.505174	0.59857	9.47e-10	0.309425
bHLH	Solyc05g009640	1.48348	1.44866	1.73216	0.076242	0.395359	0.138031	0.192256	0.252111	0.145904	0.0758129	0	0.0468236	0.000811453	0.363691
bHLH	Solyc07g039570	0.53312	0.455268	0.758481	4.17312	7.71172	6.42189	0.0637766	0.125448	0.217802	3.79126	3.7361	3.89094	0.00569124	0.409431
bHLH	Solyc10g008250	24.0202	29.1915	24.3243	22.726	42.006	33.5552	2.88657	3.11727	2.22285	25.109	23.1398	20.7805	2.06e-18	0.442978
bHLH	Solyc11g056650	5.02883	2.88766	3.596	1.60419	1.99647	1.35533	1.25851	0.8841	0.972141	1.1432	2.7716	2.29881	0.000513	0.78313
bHLH	Solyc06g035490	33.8381	48.5764	42.9781	17.5407	9.44573	12.3972	15.1975	20.3008	16.461	12.4778	9.02176	11.2283	3.3e-06	0.845375
bHLH	Solyc04g074810	24.9762	16.287	18.2901	0.794454	0.892603	0.659225	3.1163	4.52434	3.67416	0.724152	0.960822	1.01648	1.11e-05	0.914563
bHLH	Solyc03g116340	24.1179	13.2724	18.9463	15.5186	10.2962	13.764	42.0752	48.6089	42.547	25.1733	41.4368	30.4854	5.14e-05	6.04e-05
bHLH	Solyc06g069370	3.32384	3.88035	3.35988	7.90681	3.7205	5.66627	8.95373	6.41536	7.00518	8.6813	10.0938	9.50952	0.000127973	0.0178736
bHLH	Solyc02g091690	5.43266	4.48095	5.17252	6.84225	5.27505	5.86486	14.0473	10.8789	13.5574	6.29196	11.0474	9.07362	2.96e-06	0.146644
bHLH	Solyc03g114720	28.1452	21.4902	22.4101	26.7415	13.4518	20.4672	57.9841	40.9128	48.4784	23.4224	30.1448	25.0183	0.00029767	0.334326
bHLH	Solyc06g008030	7.67376	5.91604	7.06574	17.029	13.8046	13.8467	6.60635	4.09868	6.26699	5.65141	3.94235	5.57949	0.536728	6.33e-12
bHLH	Solyc03g118310	11.816	11.2593	11.5562	1.02022	1.02029	1.1544	12.2812	10.0806	10.5986	0.28985	0.30217	0.358034	1	3.44e-06
bHLH	Solyc06g062460	3.26551	1.72631	2.78453	1.33783	1.25321	1.21103	2.03138	1.61732	1.98209	0.36476	0.671055	0.503574	0.450701	0.00541895
bHLH	Solyc02g076920	0	0.126396	0.22972	2.14864	1.90068	1.71616	0.106237	0.0696563	0.120936	0.596976	0.524085	0.504543	1	0.00795189
bHLH	Solyc01g109700	3.53686	2.71342	3.48109	4.03006	2.77263	4.15376	3.72286	3.29858	3.81796	7.97508	10.3409	8.3073	0.760267	2.32e-06
bHLH	Solyc05g050560	18.4127	15.0374	16.8868	23.7573	11.918	18.1487	13.1187	11.1842	11.5415	40.3991	58.8023	45.0475	0.453428	0.000572052
bZIP	Solyc04g078840	65.6776	73.186	68.0873	54.2556	69.1984	62.9099	26.3532	34.3295	28.4141	29.9404	23.5707	28.8441	2.89e-17	1.32e-12
bZIP	Solyc10g054010	32.0917	34.5893	37.064	27.0938	27.651	30.7877	4.11865	5.87747	5.24008	18.1281	28.684	20.9764	1.42e-31	0.307148
bZIP	Solyc05g050220	1.44522	2.44351	2.34619	1.98239	0.956265	1.58583	4.76639	4.52259	4.1907	2.24629	2.91526	2.23676	0.000170561	0.048732
bZIP	Solyc08g061130	21.8482	13.475	19.1144	15.6928	7.83938	11.2304	70.6489	43.1977	58.5686	19.2809	20.867	20.0826	2.26e-05	0.0896364
bZIP	Solyc09g009760	0.40878	0.330904	0.386619	0.23635	0.294147	0.470687	0.158931	0.208412	0.226151	0.023502	0.0490019	0	0.583535	0.00493006
C3H	Solyc11g070070	9.35267	9.77799	11.059	11.8879	17.4358	13.5628	2.01029	4.26438	3.43264	6.12031	3.06262	4.92484	2.97e-07	1.18e-05
CO-like	Solyc04g007210	0.135497	0.167137	0.151883	0.877435	1.51667	0.907737	0	0.138163	0.079959	0.124642	0.0866268	0.205284	0.589459	0.000435706
CO-like	Solyc07g045180	2.17926	3.83552	2.94924	2.90111	1.27491	2.44809	6.65428	5.20307	7.0574	3.69154	4.38367	3.35201	0.000291496	0.0212777
DBB	Solyc04g081020	0.906163	1.3972	1.01575	0.978001	1.23165	1.01178	0.176155	0.153999	0.401055	1.49348	0.651749	1.20127	0.00387422	0.899681
DBB	Solyc02g084420	0.860227	0.557077	0.94015	0.795792	0.907861	0.648329	4.8161	3.4209	4.64484	1.02871	1.07243	1.46619	2.95e-08	0.366012
Dof	Solyc04g079570	2.87423	1.57573	2.05839	2.26502	3.16617	3.12008	0	0	0	0	0.102087	0.0604805	9.28e-11	1.08e-12
Dof	Solyc02g090310	0.97888	0.996153	1.06983	1.08667	1.78442	1.31156	0	0.299442	0.173295	0.630322	0.187747	0.222457	0.00501827	0.0410936
Dof	Solyc06g075370	16.2515	12.6937	14.1354	34.4381	32.0476	33.2931	3.41067	3.4404	3.93233	24.5711	21.0856	25.1755	1.89e-26	0.0549998
Dof	Solyc04g070960	4.48057	6.08539	4.16753	2.29295	2.83537	2.39495	1.48257	1.4581	1.43454	1.27156	1.2799	1.08323	2.37e-05	0.0582888
Dof	Solyc02g090220	4.91757	5.25535	5.98746	1.49026	5.20614	3.26603	0.857069	0.605178	0.22515	2.57378	1.9514	3.17924	3.84e-09	0.87359
Dof	Solyc02g067230	7.18046	5.58002	7.00246	6.41486	4.72399	6.21917	13.815	15.9405	13.6562	5.92583	6.1777	5.01198	3.71e-10	0.995033
Dof	Solyc03g115940	14.0544	19.5388	18.1106	32.3975	29.9526	30.9025	10.4806	13.2737	12.6105	10.5265	6.73899	9.75202	0.00584861	7.2e-25
E2F/DP	Solyc03g113760	2.32742	2.49573	2.53477	2.15309	1.37025	1.63894	1.85091	1.6181	2.10699	0.851522	0.507266	0.691205	0.531892	0.00696596
ERF	Solyc02g093130	176.744	206.55	191.867	186.258	232.135	213.15	77.0935	97.7902	80.1653	122.684	110.437	120.455	3.54e-15	3.22e-06
ERF	Solyc04g012050	21.6966	39.5156	31.5277	53.5063	85.1135	69.5451	1.32149	6.7006	3.10894	22.4077	9.99595	17.8303	2.79e-11	0.000187531
ERF	Solyc05g052030	79.5553	97.9373	91.7634	55.5774	88.4626	73.3992	11.9002	18.7003	17.0173	40.4304	36.994	40.5279	5.36e-25	0.00470048
ERF	Solyc09g066340	6.19364	12.8924	10.9021	5.7297	14.2988	10.3733	1.50503	1.18416	2.39857	2.75971	1.85613	2.52918	0.000428697	0.0100402
ERF	Solyc09g075420	221.059	221.927	216.154	211.109	272.368	242.369	66.8674	101.982	84.2155	177.555	185.55	179.153	5.43e-23	0.0596673
ERF	Solyc04g071770	74.3809	71.2074	71.5557	213.613	277.535	238.4	6.75262	14.2449	10.3128	176.91	155.437	170.506	6.07e-46	0.078981
ERF	Solyc12g056590	116.653	91.2	104.424	171.449	196.098	185.055	16.1614	19.0988	16.5795	129.261	153.308	140.859	1.11e-55	0.126774
ERF	Solyc06g051840	34.2106	32.8614	32.7384	45.654	32.0545	40.1687	10.8105	19.52	11.6619	29.6621	31.1323	29.0306	1.82e-11	0.202686
ERF	Solyc04g078640	5.14404	13.325	10.2349	19.6694	16.4512	17.9487	0.933321	2.62263	2.42846	13.4072	14.1415	11.3979	3.95e-11	0.304547
ERF	Solyc08g007230	46.371	21.036	33.8291	16.5445	18.0165	17.9717	14.8998	5.99184	11.6468	10.8697	13.843	8.49146	0.00774817	0.456033
ERF	Solyc04g051360	168.852	222.321	195.792	172.931	203.816	189.839	49.5167	70.4418	62.9991	211.087	179.543	202.423	8.69e-35	0.467346
ERF	Solyc09g066360	23.8367	20.2246	19.5966	29.6047	23.6278	30.1072	1.84328	2.28286	1.04915	24.8952	18.4389	23.4939	4.94e-44	0.553326
ERF	Solyc09g089930	8.26889	4.51144	6.23866	35.2074	40.786	35.4214	0.577033	0.864779	0	37.691	66.1831	49.1473	4.21e-09	0.593299
ERF	Solyc03g093610	110.186	93.2795	103.77	70.4187	56.0857	64.6248	30.9033	23.5857	28.0129	66.2989	67.5541	65.3488	1.62e-34	0.656319
ERF	Solyc01g095500	1.66308	1.2041	1.39815	0.133783	0.624369	0.242206	0.112451	0.442383	0.384029	0.332576	0.0693423	0.164324	0.00445511	0.843345
ERF	Solyc01g057080	67.0095	69.664	57.8421	93.9181	96.1138	95.5261	27.0113	32.4501	27.3761	95.9665	63.1867	87.6012	1.96e-10	0.88335
ERF	Solyc05g052050	317.566	338.749	332.053	263.606	271.304	275.857	100.093	125.601	111.824	274.173	224.47	244.598	1.1e-29	1
ERF	Solyc03g093540	43.7341	20.2299	28.6072	40.0454	22.7996	34.101	109.222	104.206	104.78	106.426	138.446	115.552	1.33e-13	2.04e-14
ERF	Solyc06g066540	33.7561	18.3699	26.0417	38.6978	31.6246	31.0392	65.5694	45.8938	56.3619	19.6053	23.1045	20.2312	3.75e-05	0.0718333
ERF	Solyc04g007180	5.77889	5.62762	5.43363	8.08937	10.87	10.5064	4.19796	3.6441	3.63456	5.3509	2.6251	4.44963	0.129832	3.54e-05
ERF	Solyc03g007460	2.1237	2.85775	2.86745	6.37014	6.11263	6.68252	1.55128	0.984312	1.70895	2.98955	3.76463	2.77875	0.0294503	0.0013705
ERF	Solyc04g014530	12.3376	18.6866	18.5415	8.48437	7.96125	7.58877	19.2721	30.282	25.901	24.9081	31.6209	25.9911	0.0736559	8.34e-11
ERF	Solyc03g093560	266.958	129.564	194.8	112.194	93.1466	104.529	341.621	284.44	311.996	230.895	317.012	257.306	0.0349438	4.14e-06
ERF	Solyc01g090300	3.95525	4.94477	4.67321	1.0878	0	0.716146	6.98234	6.43112	5.10968	1.72086	3.07543	2.55081	0.322322	5.81e-05
ERF	Solyc10g006130	187.588	100.506	131.388	93.2625	50.3495	77.0986	231.148	189.636	211.889	118.939	225.365	155.353	0.202244	0.00864677
ERF	Solyc12g008350	159.935	142.604	158.728	85.0861	57.8489	71.2449	180.851	88.6618	138.103	122.994	240.518	166.055	0.973616	0.00993837
G2-like	Solyc02g090400	6.67752	7.46683	6.78535	8.37969	12.3675	10.1626	1.71574	4.67742	2.3643	7.31767	6.57071	6.96075	4.01e-06	0.170624
G2-like	Solyc06g066340	91.365	86.8446	88.5886	39.2852	62.3964	48.5721	48.1965	63.6464	55.6852	23.3934	25.2503	23.1977	0.000592473	2.39e-07
G2-like	Solyc08g076010	6.42686	7.70739	8.10458	4.23889	1.54153	3.18929	14.8998	9.89066	10.7457	8.32059	10.158	8.89176	0.0383276	2.69e-07
GATA	Solyc02g084590	17.3173	21.0526	21.0759	19.201	21.3533	21.5694	19.7368	17.5306	20.3646	11.4443	7.43422	10.2294	1	1.91e-07
GATA	Solyc03g033660	3.13885	3.84929	3.68208	10.3994	11.7659	10.6363	4.42737	2.00968	4.26455	5.40546	1.96008	4.23018	0.992998	2.11e-05
GATA	Solyc01g090760	8.54791	11.4006	10.3601	1.18614	1.57188	1.07372	10.0255	9.73298	11.7909	0.556971	0.478178	0.445172	0.936288	0.00648976
GRAS	Solyc05g054170	21.3058	17.6891	19.2896	32.0412	18.2401	25.4817	57.9425	39.2722	46.3262	55.8319	77.1701	62.7893	3.78e-05	3.18e-05
GRAS	Solyc12g005340	41.3168	20.2534	30.5084	51.9209	30.0374	40.1871	90.3406	71.3503	75.5319	80.8276	128.86	95.0117	0.000433494	0.0015536
GRAS	Solyc11g012510	57.6376	27.6406	43.5114	71.7321	26.3631	48.9757	122.162	71.6295	97.7487	71.2418	108.698	84.2316	0.00962875	0.123431
GRAS	Solyc07g063940	78.0899	83.2926	82.6787	97.6159	45.121	73.673	51.7751	69.3219	60.565	149.966	186.274	161.11	0.241455	7.27e-06
HD-ZIP	Solyc02g077590	5.25169	1.44442	3.46048	56.0675	46.7095	47.0687	0.551845	1.01311	1.00511	18.0182	10.3448	15.8862	1.02e-05	7.61e-12
HD-ZIP	Solyc04g074700	118.649	128.252	120.307	128.666	104.059	112.204	26.7184	46.7541	32.8703	74.5677	72.9057	73.8416	3.63e-38	0.000435706
HD-ZIP	Solyc08g076370	14.1214	17.1176	16.078	0.766837	1.42018	1.01644	4.94934	6.94303	5.39826	0.612741	0.62459	0.571866	5.87e-16	0.0278277
HD-ZIP	Solyc08g078300	38.8406	42.9728	38.8461	41.5631	47.4864	45.0159	14.1069	15.5812	15.9509	35.253	36.4887	35.7291	4.77e-19	0.283852
HD-ZIP	Solyc02g085630	3.33245	5.67913	4.71846	7.62595	8.58209	7.49065	0.204574	0.268265	0.38813	7.13934	3.70037	6.02867	1.17e-19	0.50639
HD-ZIP	Solyc01g073910	2.61294	1.85948	1.80242	2.97504	3.21402	4.03959	0.104194	0.546534	0.177916	3.32808	4.81881	4.22517	3.81e-10	0.604164
HD-ZIP	Solyc10g080540	2.01511	1.59793	1.6941	0.332888	0.414292	0.361603	0.167885	0.440307	0.318522	0.430318	0.345084	0.327106	0.000205427	1
HD-ZIP	Solyc04g005800	1.28229	1.13237	1.02902	1.94113	0.782901	1.56191	2.71936	2.31789	2.42488	0.294892	0.447166	0.629181	0.00978627	0.00118811
HD-ZIP	Solyc02g091930	112.499	112.104	109.978	47.0471	54.3432	51.721	61.5203	70.4127	69.6053	14.1899	11.3837	13.8991	1.85e-06	7.83e-34
HD-ZIP	Solyc05g006980	20.2714	19.9908	19.5603	20.6827	22.0662	21.5889	10.7304	15.4891	12.3097	6.51922	3.6418	6.35108	0.000826928	3e-24
HD-ZIP	Solyc11g010270	97.9005	95.0154	100.234	97.5029	83.0344	88.8709	70.0135	68.5057	68.8761	47.4058	37.5542	45.1588	0.00377627	6.41e-10
HD-ZIP	Solyc05g007180	255.804	198.318	224.906	117.687	122.308	124.7	136.52	165.351	153.353	58.0752	53.7097	57.6714	0.0011515	6.91e-10
HD-ZIP	Solyc11g069470	19.7836	14.8216	16.9892	14.1754	16.2736	14.9662	22.7449	16.3054	19.9292	8.17825	7.39102	6.99907	0.424639	4.25e-05
HD-ZIP	Solyc03g120910	1.90202	2.7821	2.67945	1.73577	2.2934	1.54973	2.09856	1.91324	2.18415	0.933933	0.517626	0.992999	0.628094	0.000669181
HSF	Solyc07g055710	3.0617	4.22471	4.14452	13.6337	21.9565	19.8159	0.242109	0.793714	0.321541	16.0154	7.76333	13.6505	1.69e-08	0.654433
HSF	Solyc08g062960	3.72192	4.26032	4.56093	5.71909	3.32883	4.5431	11.2822	9.84167	10.3303	7.39878	10.8893	7.2039	5.79e-06	0.00529618
HSF	Solyc08g076590	5.26253	4.94707	4.92371	3.92608	3.94965	3.80274	5.18111	4.97661	5.14662	1.71775	1.46517	2.02539	0.989793	6.72e-05
LBD	Solyc02g085910	40.7708	36.5538	42.3893	24.9073	23.148	27.2316	15.8242	17.2567	16.528	21.8723	20.5218	19.4288	1.53e-14	0.453775
LBD	Solyc01g107190	12.5597	11.5449	12.3864	18.9924	17.5345	16.6529	5.63438	4.67941	5.55874	17.4414	11.1181	16.0095	8.97e-08	0.821606
LBD	Solyc06g075330	9.25222	12.353	12.8166	17.2156	20.8808	17.8731	0.899302	5.03876	4.00184	18.3761	10.8893	16.5463	7.32e-10	0.856729
LBD	Solyc04g077990	0.85068	1.33789	1.78791	1.57392	1.9588	1.70969	0.264591	0.260226	0.301199	1.76069	1.22369	1.59491	0.00101525	1
LBD	Solyc06g050430	3.24184	1.49956	2.20628	13.3527	18.5878	16.2885	3.90126	0.0787053	2.59629	1.34906	0.962273	1.35944	1	1.21e-13
LBD	Solyc02g092550	11.0146	11.2441	12.453	31.2713	23.832	25.5084	9.62802	7.35844	7.3964	13.3116	7.64896	11.6525	0.104544	3.23e-07
LBD	Solyc01g091420	0.939292	0.260691	0.710696	3.12816	7.84032	6.84321	1.46077	0	0.249431	0.345618	0	0.320191	1	0.000627447
MIKC	Solyc04g081000	6.42665	6.3836	5.34601	2.50327	2.72599	2.266	12.5721	20.2801	15.09	7.8098	6.09821	5.842	3.04e-05	4.57e-05
MIKC	Solyc01g105800	5.99319	4.99005	5.37437	8.43961	4.47226	7.86275	11.2881	10.1852	11.3174	12.2513	9.32356	11.7661	2.28e-06	0.000671906
MYB	Solyc06g083900	210.159	232.124	220.408	40.0694	37.2516	36.7317	66.2926	67.323	61.4416	57.3651	101.516	72.4205	2.35e-20	5.19e-07
MYB	Solyc10g005550	0.52354	0.290607	0.792251	0.290595	0.30138	0.0876838	0.0814197	0	0	1.97455	2.61076	3.56934	0.0095527	2.83e-06
MYB	Solyc04g014470	0.253586	1.2903	1.11924	0.0586477	0.0608245	0.159267	0.0492963	0.193932	0	1.25383	2.24947	1.51276	0.00169258	7.32e-05
MYB	Solyc06g065100	72.7048	73.3202	76.1104	42.745	68.0099	55.6029	27.112	46.1259	34.7277	36.787	20.7599	29.8689	4.52e-05	0.00761918
MYB	Solyc04g079360	79.4738	54.6524	67.3229	42.3188	14.7267	30.697	11.4644	8.6495	8.93876	7.6637	16.6568	11.6467	5.33e-09	0.0134975
MYB	Solyc03g119370	2.27302	1.42994	1.68162	7.14938	4.44884	5.71037	0.212097	0.18542	0.402403	6.81642	15.433	10.1246	0.00932722	0.463246
MYB	Solyc03g116100	45.5303	56.8839	52.989	67.2639	88.285	78.2152	19.7285	26.6842	22.7877	92.9887	60.1897	81.8337	4.59e-07	0.789522
MYB	Solyc05g048830	4.94671	5.7076	4.20542	7.2499	7.78562	8.84341	1.94486	2.43701	2.21395	8.38505	4.31743	6.91556	0.000271574	0.875148
MYB	Solyc08g005870	3.8683	1.33161	2.49578	2.16377	1.03573	1.35601	0.279809	0.458653	0.398152	1.65507	1.55288	1.43109	0.000230286	1
MYB	Solyc12g049350	6.34374	2.8942	4.6026	2.00978	2.001	1.96483	14.5957	9.12688	11.9998	4.19679	1.08338	2.81419	0.00606822	0.410632
MYB	Solyc05g052850	2.69845	2.9285	2.87935	3.84049	3.83367	3.9545	1.65441	2.38114	2.57233	1.83783	1.24412	1.32672	0.450138	5.62e-05
MYB	Solyc09g014250	4.13466	5.02046	5.04021	8.36708	7.28921	8.0934	5.58617	5.74432	5.53558	3.80343	3.46945	4.22833	0.458271	6.03e-05
MYB	Solyc05g007160	1.97148	2.82888	2.70599	5.09921	3.8602	4.00943	1.87714	2.54361	2.7423	7.84634	11.4981	9.37209	1	0.00244334
MYB_related	Solyc10g052470	22.9652	31.6032	27.2709	6.37349	2.20335	5.04822	5.58045	6.43969	4.82793	0.396101	0.550583	1.14165	3.92e-11	3.24e-06
MYB_related	Solyc09g090130	14.004	8.7213	11.5434	18.9586	35.7197	28.7172	5.57747	3.41316	3.86996	13.6676	18.9326	16.9216	0.0081576	0.259927
MYB_related	Solyc06g053610	46.3281	37.6116	40.1668	23.7322	34.4099	30.5616	12.0081	21.2739	17.0729	21.3663	35.2403	27.7176	8.13e-06	0.99714
MYB_related	Solyc03g098320	24.518	17.9007	20.4265	5.47624	5.89142	6.36296	46.6832	39.5051	43.1707	9.9765	11.735	10.9179	2.82e-09	9.11e-06
MYB_related	Solyc11g073120	0.117196	0	0.197053	3.36094	1.91151	1.66841	0.546782	0.836515	0.518694	7.16919	7.30533	6.05914	0.0275455	8.41e-05
MYB_related	Solyc03g093890	0.714317	0.793006	0.480421	0.991217	0.54827	0.598179	0.277722	0.582698	0.442606	2.33268	1.71255	2.15092	0.612727	0.00352678
NAC	Solyc02g088180	6.67473	4.08179	5.89677	7.84927	8.24914	8.00531	3.51877	1.38428	2.75386	1.87322	1.03067	1.47831	0.000642859	6.22e-16
NAC	Solyc01g009860	145.724	182.796	158.752	151.008	159.46	149.06	18.4048	49.8584	34.5465	84.4298	38.4947	71.3681	6.29e-28	2.44e-06
NAC	Solyc06g083850	6.53672	4.26871	5.0644	3.08283	3.32022	3.0053	2.69094	1.17624	1.92871	1.12008	0.122914	0.655374	0.00330104	9.88e-05
NAC	Solyc01g104900	0.0761135	0	0.127977	1.19701	1.16841	1.52972	0	0	0	0.315072	0.0729919	0.216216	0.563962	0.00822944
NAC	Solyc07g063410	27.9655	21.6355	25.8479	31.6703	14.8015	21.4557	8.05395	6.44802	8.01017	36.6822	36.49	36.8251	1.07e-10	0.009754
NAC	Solyc05g007770	0.468785	0.758954	0.689687	5.47509	8.26445	6.47734	0.0455652	0.0597511	0	10.4034	14.6669	11.1195	3.27e-05	0.120283
NAC	Solyc08g077110	6.09893	8.21084	7.11709	4.54736	4.4978	4.64995	1.73418	2.50614	1.73239	4.24962	2.53157	3.82708	6.77e-15	0.605696
NAC	Solyc06g073050	58.3356	38.4767	46.6964	32.7763	15.1841	24.454	119.304	107.584	111.499	51.048	59.0112	54.2584	1.43e-12	6.54e-11
NAC	Solyc06g008360	1.93769	1.06229	1.26701	6.77183	4.95754	6.43048	1.39511	0.512248	1.46109	1.38635	0.137646	0.73392	0.847073	1.54e-12
NAC	Solyc11g008010	14.3095	11.3108	14.0119	18.8674	24.2492	20.9357	13.7274	10.5659	11.8414	9.6328	6.46699	8.84624	0.897479	4.07e-09
NAC	Solyc05g026180	0.620618	0.622	0.782629	1.96161	2.13366	2.12216	1.40754	0.36915	1.37338	0.380599	0.297582	0.205683	0.279507	1.32e-08
NAC	Solyc09g025310	2.14673	1.1769	1.53738	10.8123	19.6047	15.6466	1.91657	0.243219	1.47796	1.06052	0.304991	0.903443	0.922016	3.18e-07
NAC	Solyc02g077610	8.86884	6.9252	7.72964	4.13989	4.68387	3.74751	5.82073	2.65493	4.10528	1.04786	0.468171	1.43304	0.0249245	4.18e-07
NAC	Solyc07g063420	6.56416	2.99171	4.58521	8.61756	6.5294	7.84119	2.96495	5.01999	4.57143	3.26335	2.54575	3.23578	0.860917	0.000288335
NAC	Solyc10g055760	73.2278	56.2603	66.6297	31.4579	24.2533	26.2162	99.402	134.385	114.907	171.879	132.34	158.288	1.3e-06	5.47e-52
NAC	Solyc11g068620	4.30707	3.26014	3.62095	6.42945	7.23159	5.65611	3.12078	9.38252	6.15199	15.0377	16.8972	14.5709	0.0799176	2.14e-05
NF-YB	Solyc07g065500	55.9839	57.3464	55.751	87.1784	81.3057	83.8257	14.0042	27.475	22.9858	53.1685	29.5886	46.1635	4.19e-16	5e-06
NF-YC	Solyc05g015330	9.86711	6.35727	8.59153	6.68301	5.91675	6.04958	5.20637	4.31197	8.26619	2.51228	2.02766	2.80296	0.410247	0.00365342
Nin-like	Solyc08g008410	2.47855	2.70791	2.81798	3.53761	3.85009	3.63719	0.715852	0.938719	0.856684	2.30171	1.06395	1.74345	3.24e-11	0.000152909
RAV	Solyc04g007000	20.9596	30.6698	22.9184	28.324	57.6991	42.4456	1.11848	1.04765	1.39449	18.4299	7.48823	14.6321	4.74e-12	0.0345588
RAV	Solyc05g009790	219.874	230.749	226.938	142.407	180.561	155.275	78.3619	92.5617	85.8344	168.965	176.889	170.848	1.43e-24	0.381262
SBP	Solyc05g012040	6.43912	7.43029	7.24692	4.67576	5.64645	5.21826	2.53041	3.56531	3.46274	4.06031	2.42354	2.87159	7.4e-08	0.0199578
SBP	Solyc07g062980	9.00163	8.94004	10.1273	4.53107	6.47733	4.98844	9.88174	8.23388	10.5459	1.33949	1.90422	2.40668	0.988346	6.72e-05
SRS	Solyc02g084680	0.541457	0.278289	0.758671	1.55835	1.38531	1.30989	0.842061	0.490765	0.745551	2.60109	3.92323	3.28133	0.683523	0.00349247
TALE	Solyc12g010410	0.309682	0.50137	0.325437	3.86755	7.87363	5.44596	0	0.157888	0.137061	12.57	14.2551	14.1194	0.085871	0.000108183
TALE	Solyc08g081400	2.28279	2.33587	2.617	18.5902	18.0855	16.191	7.18095	6.03087	6.0926	21.1423	20.6976	22.5393	1.91e-14	0.0676575
TALE	Solyc02g081120	2.99362	2.28594	2.11725	9.14337	10.3945	10.3857	5.28375	0.920604	2.90224	1.74844	1.13923	1.18786	0.506605	2.35e-11
TALE	Solyc10g086640	16.9667	15.879	14.6786	12.3194	14.007	11.317	14.6505	6.33684	11.2639	3.31206	1.32438	2.97032	0.265048	5.82e-10
TALE	Solyc02g065490	0.116602	0.287659	0.130703	0.503383	0.410195	0.16274	0.151114	0.237792	0.24083	1.34076	0.931831	1.21452	0.98614	0.00139632
TCP	Solyc06g070900	2.7162	2.23872	2.86476	1.46196	2.51124	1.90238	1.84328	1.25893	0.786864	0.408862	0.2368	0.392811	0.0251418	4.79e-08
TCP	Solyc04g009180	24.2091	30.7179	29.6842	10.4454	10.5577	11.1381	15.402	12.9769	13.1286	6.86576	3.94585	6.08882	5.94e-07	0.00137252
TCP	Solyc06g065190	10.3449	11.4555	9.68523	23.635	31.2794	28.7452	5.42365	6.95239	7.70022	10.4533	5.03547	10.0628	0.0621112	2.8e-08
TCP	Solyc03g116320	5.72955	6.10069	5.58934	6.9505	16.9062	11.9045	4.11899	3.85812	4.92811	3.55513	2.53994	2.91739	0.740346	0.00575199
WOX	Solyc03g118770	19.8819	20.9525	21.7049	2.23911	1.93518	1.93036	2.95756	5.34741	3.1117	0.715663	0.994775	0.851274	2.33e-32	0.000221444
WRKY	Solyc12g042590	2.5902	3.15873	2.77146	2.39618	6.32574	3.155	0.732402	2.0409	1.14639	20.4695	32.0658	23.4118	0.208879	6.07e-05
WRKY	Solyc01g079360	14.2289	10.6479	14.0357	4.32919	2.85167	4.55435	7.03192	6.31942	5.14996	6.36998	6.36782	5.78457	6.93e-06	0.00938809
WRKY	Solyc06g070990	32.6262	46.045	40.7479	37.0754	70.2746	52.6743	2.22196	7.74536	4.48246	22.892	17.5519	22.8724	3.57e-12	0.0182885
WRKY	Solyc02g093050	27.5331	42.6825	34.8993	65.3979	87.6628	79.3627	11.118	11.4901	11.0096	54.1752	41.8997	48.3173	2.04e-12	0.0422818
WRKY	Solyc02g088340	24.6205	41.8742	33.2216	41.4635	28.3715	34.6093	4.09014	9.37492	6.3776	21.6519	16.0231	20.2411	8.77e-15	0.0501303
WRKY	Solyc01g079260	79.845	116.833	101.723	53.7763	75.5434	70.1085	27.0253	41.398	35.4472	46.3721	39.76	46.202	1.47e-10	0.12252
WRKY	Solyc03g116890	342.556	264.792	300.703	485.853	440.503	460.168	144.385	116.959	129.587	493.272	660.859	544.84	2.88e-07	0.31288
WRKY	Solyc08g081610	6.26436	6.40899	4.77077	7.4314	18.3135	12.2815	0.802297	1.65327	0.717593	8.03362	6.50218	6.49002	0.000256522	0.431837
WRKY	Solyc03g007380	4.76333	5.94238	4.61127	9.74778	16.6185	14.2632	3.14271	1.69261	1.66099	9.85889	7.75171	10.62	0.00689848	0.476544
WRKY	Solyc02g071130	21.3331	34.0075	26.055	60.8768	122.939	88.8575	1.08068	4.25137	2.5219	55.8998	88.43	65.3781	8.37e-09	0.78313
WRKY	Solyc08g067360	2.03486	7.92224	4.77571	0.0784348	0.40673	0	4.61498	19.9709	12.8335	47.654	27.401	41.2338	0.0777784	1.51e-23
WRKY	Solyc03g095770	286.337	177.485	223.962	45.9304	55.6736	45.7347	471.063	446.619	464.891	153.75	187.477	169.071	2.34e-08	1.16e-22
WRKY	Solyc01g058540	0.204937	0.0631979	0.05743	2.7174	2.22839	2.1166	0.478069	0.278625	0.423277	4.27309	5.5684	5.2783	0.052813	0.00212057
WRKY	Solyc10g084380	1.32878	0.782279	0.964769	2.79374	2.37589	2.32663	4.27386	5.60445	4.27708	3.27806	3.12778	3.8433	3.88e-12	0.175045
WRKY	Solyc04g072070	21.3645	18.6114	20.1277	4.76802	11.4054	7.79682	31.6742	44.7565	36.866	62.6678	57.2397	62.9102	3.8e-08	2.41e-70
WRKY	Solyc08g067340	141.859	158.42	149.278	3.72252	4.77989	4.59989	203.929	296.14	250.179	107.639	75.8304	101.462	0.00467297	1.69e-66
WRKY	Solyc04g051690	0.418261	0.29021	0.0879078	0.0967327	0.100323	0.262693	0.406543	0.426491	0.277675	9.71502	10.4288	11.0499	0.845806	2.32e-33
WRKY	Solyc09g015770	246.827	260.854	252.337	34.8516	47.5407	41.5464	165.425	220.397	188.587	119.957	87.4441	108.988	0.0136801	2.54e-25
WRKY	Solyc01g095630	54.7836	28.2975	41.1523	41.2948	23.3605	31.9861	71.9451	76.1889	74.8497	109.632	192.197	140.408	0.150554	2.08e-05
WRKY	Solyc10g009550	87.6867	53.181	72.5133	41.4922	30.199	35.9149	131.704	124.809	132.167	59.1294	108.473	76.8688	0.0071894	0.000337765
YABBY	Solyc11g071810	39.7585	36.7819	40.6649	24.1661	26.0271	22.9574	20.3128	28.5395	24.6479	11.9491	10.5987	13.2106	0.00130735	1.53e-05
ZF-HD	Solyc05g007580	8.31621	10.311	8.86542	11.3416	19.9059	16.5846	1.39998	1.39874	1.13834	7.45282	4.68642	5.99122	3.38e-10	0.00605569
