# Supplementary material for: Fine Mapping of a Gene (ER4.1) that Causes Epidermal Reticulation of Tomato Fruit and Characterization of the Associated Transcriptome
Source: Front Plant Sci. 2017 Jul 26;8:1254. doi: 10.3389/fpls.2017.01254 (PMC5526902; doi:10.3389/fpls.2017.01254)
Supplement: Supplementary file 11 [file Table11.xlsx]

## Sheet: Sheet1
Supplementary Table S11. The primers sequence used in the study.
Primer name	Primer sequence (5'-3')
for fine-mapping	Forward primer	Reverse primer
SSR214	AAATTCCCAACACTTGCCAC	CCCACCACTATCCAAACCC
CAPS_C2_At3g16150	AAGCAACTCCTTACTCGTTGCC	TGGAGATACCAGAAACGGCG
InDel4-23	GCACTATTCAAAGTTATTTCCTTT	ATCCGTCGTATACTCTACTCTCCC
InDel4-33	CAAGAAGTTTCTCGGTTGG	GTTGGTGAGAGAAACCAAGT
InDel4-37	TTTTTTTCATTTTTCATACGAGT	CTGGGTGATTTCTTTTTATTTGT
InDel4-63	AGGCCACGATTTAACATGTATG	ATAGGATGTCTTTCCCATTGCT
InDel4-65	ATTTAGTTTGGTGCTTGTCC	TCCGCAACTATTTTGGTATT
InDel4-67	ATCCAAAAGCTTAGACAGCA	CAGTATGGTTTCAGCTCATGT
InDel4-70	CTGAAGCAACTCTTCCATTC	TGTAGAAGAATCCCCCAAC
InDel4-82	GCACAATTCAGTACAAGTAACAAC	TTAGCTGTTTTCACTAGCTTCCTT
InDel4-90	TAAATCCCTATCTCTTGGTAAGCC	TAGGAACATTTTCACAGTGGTGGA
Primer name for qPCR
ACTIN	GGGATGGAGAAGTTTGGTGGTGG	CTTCGACCAAGGGATGGTGTAGC
Cel	AGTTGCCTCTGAGTTTAGTTGGGATG	TCCACCTGGGGTTGTCTTAATTTGTA
CER6	ACAAGAAGATCCACAAGGGAAAGT	CGGACCGATCGTAGTGATGTT
CYP77A2	CATCCACCTACGTACATGTCATTGA	ATCCGAAATCCCGGGTAAGA
CER3	CGGGTGGGCTAGTTCATCTTC	CAGCCTCCCACACAACATCA
HTH	AGCAAGCAAGTGTGTGTAGTCTG	GCACAAAAAGTTCCAATTCCA
LTPG1	CAGCCCCTCTACTGACTGCT	TCAAATTTCGAAACAAGACTCG
CD1	TGTTTACGCGTTTTGGGACC	TCATTGGATTCATAAGCTCCGTT
CWP1	CTCTCCTTGGCCCAAGGCTCAA	CAGCTTTAGTGGTATCTCTCATCA
These qPCR primer sequences taken from previous study (Lashbrooke et al., 2015; Hovav et al., 2007; Mintz-Oron et al., 2008).
